# Supplementary material for: Characterization of host factors associated with the internal ribosomal entry sites of foot-and-mouth disease and classical swine fever viruses
Source: Sci Rep. 2022 Apr 25;12:6709. doi: 10.1038/s41598-022-10437-z (PMC9039067; doi:10.1038/s41598-022-10437-z)
Supplement: Supplementary file 2 — Supplementary Table 1. [file 41598_2022_10437_MOESM2_ESM.xlsx]

## Sheet: Analysis_ 257236321785_2_4
#feture number	probe name	probe target gene	ID of target gene	accession number in database	position in chromosome	probe start position	probe information	control type of fetures	#Processed signalの log(Cy5/Cy3)	Fluctuation ratio of #Processed signal	Significance level of LogRatio in each future	#Dye correction signal value →g is Cy3 signal(green) r is Cy5 signal(red)		#Judge whether signal is saturated 0 = NotSaturated 1 = Saturated		#Judge of feture's unevenness 0=within the range 1 = Non-Uniform OL		#Judge of background unevenness 0 = within the standard range 1 = Non-Uniform OL		#judge of repeat sequence in probe feture 0 = within the standard range 1 = Population OL		#Judge of repeated probe background 0 = within the standard range 1 = Population OL		#judge of significance in the feture 0 = no significance with BG 1 = significance with BG		#Judge of BG±=higher than SD×13 (more severe than PosAndSignif) 0 = no significance with BG 1 =significance with BG		#SUM of gIsWellAboveBG and rIsWellAboveBG
FeatureNum	ProbeName	GeneName	SystematicName	accessions	chr_coord	Start	Description	ControlType	LogRatio	FoldChange	PValueLogRatio	gProcessedSignal	rProcessedSignal	gIsSaturated	rIsSaturated	gIsFeatNonUnifOL	rIsFeatNonUnifOL	gIsBGNonUnifOL	rIsBGNonUnifOL	gIsFeatPopnOL	rIsFeatPopnOL	gIsBGPopnOL	rIsBGPopnOL	gIsPosAndSignif	rIsPosAndSignif	gIsWellAboveBG	rIsWellAboveBG	IsWellAboveBG
1	GE_BrightCorner	GE_BrightCorner	GE_BrightCorner			0		1	-0.0423941	1.10254	0.490897	44907.8	40731.2	0	0	0	0	0	0	0	0	0	0	1	1	1	1	2
2	DarkCorner	DarkCorner	DarkCorner			0		1	-0.145992	1.39956	0.800004	4.6441	3.31825	0	0	0	0	0	0	0	0	0	0	1	0	0	0	0
3	DarkCorner	DarkCorner	DarkCorner			0		1	0	1	1	4.03448	3.35448	0	0	0	0	0	0	0	0	0	0	0	0	0	0	0
4	A_21_P0014386	A_21_P0014386	A_21_P0014386		unmapped	0	Unknown	0	0.137372	1.37206	0.525094	10.2591	14.0761	0	0	0	0	0	0	0	0	0	0	1	1	0	0	0
5	A_33_P3396872	CPED1	NM_001105533	ref|NM_001105533|gb|AK025639|gb|BC030538|tc|THC2601673	hs|chr7:120901888-120901947	2743	ref|Homo sapiens cadherin-like and PC-esterase domain containing 1 (CPED1), transcript variant 2, mRNA [NM_001105533]	0	-0.249021	1.77427	0.437007	9.95838	5.61265	0	0	0	0	0	0	0	0	0	0	1	1	0	0	0
6	A_33_P3267760	BCOR	ENST00000378463	ens|ENST00000378463	hs|chrX:39909128-39909069	2169	ens|BCL6 corepressor [Source:HGNC Symbol;Acc:HGNC:20893] [ENST00000378463]	0	-0.288916	1.94498	0.552062	6.68092	3.43495	0	0	0	0	0	0	0	0	0	0	1	0	0	0	0
7	A_32_P194264	CHAC2	NM_001008708	ref|NM_001008708|ens|ENST00000295304|gb|HQ447717|gb|BC017941	hs|chr2:54001454-54001513	441	ref|Homo sapiens ChaC, cation transport regulator homolog 2 (E. coli) (CHAC2), mRNA [NM_001008708]	0	0.0509985	1.1246	0.420109	155.406	174.77	0	0	0	0	0	0	0	0	0	0	1	1	1	1	2
8	A_23_P153745	IFI30	NM_006332	ref|NM_006332|ens|ENST00000593731|ens|ENST00000600463|ens|ENST00000407280	hs|chr19:18288840-18288899	933	ref|Homo sapiens interferon, gamma-inducible protein 30 (IFI30), mRNA [NM_006332]	0	0.0173881	1.04085	0.777277	1194.31	1243.09	0	0	0	0	0	0	0	0	0	0	1	1	1	1	2
9	A_33_P3352837	A_33_P3352837	A_33_P3352837		hs|chr2:171521262-171521203	0	Unknown	0	0	1	1	4.23827	3.51798	0	0	0	0	0	0	0	0	0	0	0	0	0	0	0
10	A_21_P0011260	ENST00000618272	ENST00000618272	ens|ENST00000618272|linc|TCONS_l2_00007928|gb|BI821606|tc|THC2662262	hs|chr14:103675125-103675184	688	gb|603036639F1 NIH_MGC_115 Homo sapiens cDNA clone IMAGE:5177672 5', mRNA sequence [BI821606]	0	-0.474775	2.98384	0.217161	10.509	3.52196	0	0	0	0	0	0	0	0	0	0	1	0	0	0	0
11	A_33_P3235816	ENST00000436258	ENST00000436258	ens|ENST00000436258|gb|BX647611|tc|THC2646539	hs|chr7:35129516-35129457	3853	ens|DPY19L2 pseudogene 1 [Source:HGNC Symbol;Acc:HGNC:22305] [ENST00000436258]	0	-0.0801187	1.20259	0.858126	5.99226	4.98279	0	0	0	0	0	0	0	0	0	0	1	1	0	0	0
12	A_21_P0014180	GPR146	ENST00000474396	ens|ENST00000474396|tc|THC2637218	hs|chr7:1095841-1095900	306	ens|G protein-coupled receptor 146 [Source:HGNC Symbol;Acc:HGNC:21718] [ENST00000474396]	0	0	1	1	4.31109	3.57482	0	0	0	0	0	0	0	0	0	0	0	0	0	0	0
13	A_24_P944991	SREK1IP1	NM_173829	ref|NM_173829|ens|ENST00000513458|gb|BC127085|gb|BC127086	hs|chr5:64018946-64018887	1884	ref|Homo sapiens SREK1-interacting protein 1 (SREK1IP1), mRNA [NM_173829]	0	0.00635614	1.01474	0.957086	24.1982	24.555	0	0	0	0	0	0	0	0	0	0	1	1	1	1	2
14	A_21_P0006507	lnc-ARMCX4-1	lnc-ARMCX4-1:1	linc|lnc-ARMCX4-1:1|linc|TCONS_00017209	hs|chrX:100672726-100672785	363	linc|LNCipedia lincRNA (lnc-ARMCX4-1), lincRNA [lnc-ARMCX4-1:1]	0	0	1	1	4.35133	3.60544	0	0	0	0	0	0	0	0	0	0	0	0	0	0	0
15	A_23_P208706	BAX	NM_138764	ref|NM_138764|ref|NM_001291428|ref|NM_001291431|ref|NM_138761	hs|chr19:49464904-49464963	619	ref|Homo sapiens BCL2-associated X protein (BAX), transcript variant sigma, mRNA [NM_138764]	0	0.00189137	1.00436	0.975435	3715.78	3732	0	0	0	0	0	0	0	0	0	0	1	1	1	1	2
16	A_33_P3388806	FPGT-TNNI3K	NM_001199327	ref|NM_001199327|gb|BC032865|ens|ENST00000370899|tc|THC2476487	hs|chr1:74930515-74930574	2687	ref|Homo sapiens FPGT-TNNI3K readthrough (FPGT-TNNI3K), transcript variant 2, mRNA [NM_001199327]	0	0	1	1	4.38446	3.62995	0	0	0	0	0	0	0	0	0	0	0	0	0	0	0
17	A_33_P3324839	SYNGAP1	NM_006772	ref|NM_006772|ens|ENST00000418600|ens|ENST00000455687|gb|AL713634	hs|chr6:33420559-33420618	5102	ref|Homo sapiens synaptic Ras GTPase activating protein 1 (SYNGAP1), mRNA [NM_006772]	0	-0.383616	2.41889	0.0499769	20.5627	8.50087	0	0	0	0	0	0	0	0	0	0	1	1	0	0	0
18	A_24_P333494	FBXO42	NM_018994	ref|NM_018994|ens|ENST00000375592|ref|XM_006710698|gb|BC006174	hs|chr1:16577198-16577139	2374	ref|Homo sapiens F-box protein 42 (FBXO42), mRNA [NM_018994]	0	-0.00131167	1.00302	0.982979	889.131	886.449	0	0	0	0	0	0	0	0	0	0	1	1	1	1	2
19	A_22_P00006274	LOC101927502	NR_109772	ref|NR_109772|ens|ENST00000413050|ens|ENST00000437181|linc|lnc-FAM75D1-1:3	hs|chr9:84362930-84362989	294	ref|Homo sapiens uncharacterized LOC101927502 (LOC101927502), long non-coding RNA [NR_109772]	0	-0.256382	1.8046	0.377049	11.7148	6.49162	0	0	0	0	0	0	0	0	0	0	1	1	0	0	0
20	A_23_P161615	POLA2	ENST00000534785	ens|ENST00000534785|ens|ENST00000527618|ens|ENST00000527850|gb|AK307831	hs|chr11:65062111-65063057	178	ens|polymerase (DNA directed), alpha 2, accessory subunit [Source:HGNC Symbol;Acc:HGNC:30073] [ENST00000534785]	0	0.0282601	1.06724	0.646668	521.416	556.474	0	0	0	0	0	0	0	0	0	0	1	1	1	1	2
21	A_33_P3384958	LPPR4	NM_014839	ref|NM_014839|ref|NM_001166252|ens|ENST00000457765|ens|ENST00000370185	hs|chr1:99771632-99771691	1515	ref|Homo sapiens lipid phosphate phosphatase-related protein type 4 (LPPR4), transcript variant 1, mRNA [NM_014839]	0	-0.0035753	1.00827	0.986167	12.8063	12.7013	0	0	0	0	0	0	0	0	0	0	1	1	0	0	0
22	A_22_P00018955	lnc-SOX11-1	lnc-SOX11-1:1	linc|lnc-SOX11-1:1|gb|BX089860|tc|THC2729651	hs|chr2:5847732-5847791	703	gb|BX089860 NCI_CGAP_Brn23 Homo sapiens cDNA clone IMAGp998P014327 ; IMAGE:1704048, mRNA sequence [BX089860]	0	0	1	1	4.44069	3.66676	0	0	0	0	0	0	0	0	0	0	0	0	0	0	0
23	A_22_P00009547	ABCA9-AS1	NR_126414	ref|NR_126414|linc|lnc-MAP2K6-3:1|gb|CB960713|tc|THC2717445	hs|chr17:67008185-67008244	141	ref|Homo sapiens ABCA9 antisense RNA 1 (ABCA9-AS1), long non-coding RNA [NR_126414]	0	0	1	1	4.44437	3.66804	0	0	0	0	0	0	0	0	0	0	0	0	0	0	0
24	A_23_P218331	CYB561	NM_001017916	ref|NM_001017916|ref|NM_001017917|ref|NM_001915|ens|ENST00000581573	hs|chr17:61510687-61510628	2131	ref|Homo sapiens cytochrome b561 (CYB561), transcript variant 2, mRNA [NM_001017916]	0	-0.00622478	1.01444	0.920457	238.715	235.318	0	0	0	0	0	0	0	0	0	0	1	1	1	1	2
25	A_33_P6455786	ANTXR2	NM_058172	ref|NM_058172|ref|NM_001286781|ref|NM_001286780|ens|ENST00000403729	hs|chr4:80822879-80822820	7933	ref|Homo sapiens anthrax toxin receptor 2 (ANTXR2), transcript variant 1, mRNA [NM_058172]	0	-0.0176562	1.04149	0.773901	1603.85	1539.95	0	0	0	0	0	0	0	0	0	0	1	1	1	1	2
26	A_21_P0008705	lnc-POTEB-5	lnc-POTEB-5:4	linc|lnc-POTEB-5:4|linc|lnc-POTEB-5:2|linc|TCONS_00023574|linc|TCONS_00023573	hs|chr15:22541615-22541556	608	linc|LNCipedia lincRNA (lnc-POTEB-5), lincRNA [lnc-POTEB-5:4]	0	0.00949848	1.02211	0.986477	4.45328	4.55175	0	0	0	0	0	0	0	0	0	0	0	1	0	0	0
27	A_22_P00016526	ENST00000547094	ENST00000547094	ens|ENST00000547094|linc|lnc-TMTC3-4:1|linc|lnc-TMTC3-4:2|linc|TCONS_00020510	hs|chr12:90343407-90343466	303	Unknown	0	0	1	1	4.44683	3.66305	0	0	0	0	0	0	0	0	0	0	0	0	0	0	0
28	A_33_P3235207	SLC38A4	NM_018018	ref|NM_018018|ref|NM_001143824|ens|ENST00000547477|ens|ENST00000266579	hs|chr12:47173627-47173568	992	ref|Homo sapiens solute carrier family 38, member 4 (SLC38A4), transcript variant 1, mRNA [NM_018018]	0	0	1	1	4.44483	3.65951	0	0	0	0	0	0	0	0	0	0	0	0	0	0	0
29	A_33_P3330991	LOC100134237	XR_248772	ref|XR_248772|gb|AK128451|tc|NP850545	hs|chr1:32012152-32012211	1145	ref|PREDICTED: Homo sapiens uncharacterized LOC100134237 (LOC100134237), misc_RNA [XR_248772]	0	0.168519	1.47407	0.025384	50.2959	74.1398	0	0	0	0	0	0	0	0	0	0	1	1	1	1	2
30	A_33_P3374299	UNC5CL	NM_173561	ref|NM_173561|ens|ENST00000373164|ens|ENST00000470102|ens|ENST00000244565	hs|chr6:40998222-40998163	1337	ref|Homo sapiens unc-5 homolog C (C. elegans)-like (UNC5CL), mRNA [NM_173561]	0	0	1	1	4.43744	3.64966	0	0	0	0	0	0	0	0	0	0	0	0	0	0	0
31	A_33_P3274701	AK024162	AK024162	gb|AK024162|tc|THC2483964	hs|chr1:2144562-2144503	1060	gb|Homo sapiens cDNA FLJ14100 fis, clone MAMMA1000855. [AK024162]	0	0	1	1	4.43254	3.6436	0	0	0	0	0	0	0	0	0	0	0	0	0	0	0
32	A_23_P83436	PEPD	NM_000285	ref|NM_000285|ref|NM_001166056|ref|NM_001166057|ens|ENST00000591968	hs|chr19:33877995-33877936	1869	ref|Homo sapiens peptidase D (PEPD), transcript variant 1, mRNA [NM_000285]	0	0.00819351	1.01905	0.893928	1359.43	1385.32	0	0	0	0	0	0	0	0	0	0	1	1	1	1	2
33	A_33_P3243138	SELV	NM_182704	ref|NM_182704|ens|ENST00000600586|ens|ENST00000335426|ens|ENST00000622070	hs|chr19:40009729-40009788	1081	ref|Homo sapiens selenoprotein V (SELV), mRNA [NM_182704]	0	0.162931	1.45523	0.726761	4.43185	6.44935	0	0	0	0	0	0	0	0	0	0	0	1	0	0	0
34	A_22_P00008018	ENST00000579045	ENST00000579045	ens|ENST00000579045|linc|lnc-IFT20-3:1|gb|BC082966|tc|THC2513242	hs|chr17:26574222-26574163	810	gb|Homo sapiens cDNA clone IMAGE:6341252. [BC082966]	0	0	1	1	4.4112	3.62033	0	0	0	0	0	0	0	0	0	0	0	0	0	0	0
35	A_22_P00003937	GCOM1	ENST00000569945	ens|ENST00000569945|linc|lnc-CGNL1-1:1|gb|BX641062|tc|THC2709601	hs|chr15:57984823-57984882	2261	ens|GRINL1A complex locus 1 [Source:HGNC Symbol;Acc:HGNC:26424] [ENST00000569945]	0	0	1	1	4.40235	3.61118	0	0	0	0	0	0	0	0	0	0	0	0	0	0	0
36	ERCC-00109_120	DQ854998	DQ854998		unmapped	0	Unknown	1	0	1	1	4.39302	3.60159	0	0	0	0	0	0	0	0	0	0	0	0	0	0	0
37	A_33_P3293593	TTC9B	NM_152479	ref|NM_152479|ens|ENST00000311308|ens|ENST00000593586|gb|BC029539	hs|chr19:40722025-40721966	782	ref|Homo sapiens tetratricopeptide repeat domain 9B (TTC9B), mRNA [NM_152479]	0	0.0187794	1.04419	0.937142	10.5188	10.9837	0	0	0	0	0	0	0	0	0	0	1	1	0	0	0
38	A_22_P00008389	C16orf82	NM_001145545	ref|NM_001145545|ens|ENST00000505035|ens|ENST00000418886|linc|lnc-JMJD5-1:1	hs|chr16:27080048-27080107	1829	ref|Homo sapiens chromosome 16 open reading frame 82 (C16orf82), mRNA [NM_001145545]	0	0	1	1	4.37237	3.58073	0	0	0	0	0	0	0	0	0	0	0	0	0	0	0
39	A_21_P0012208	lnc-C21orf58-1	lnc-C21orf58-1:1	linc|lnc-C21orf58-1:1|linc|TCONS_l2_00017315|linc|TCONS_l2_00017538|gb|AK127572	hs|chr21:47875234-47875175	1194	gb|Homo sapiens cDNA FLJ45665 fis, clone CTONG2027959. [AK127572]	0	-0.011066	1.02581	0.863437	130.376	127.096	0	0	0	0	0	0	0	0	0	0	1	1	1	1	2
40	A_23_P101084	SPATA22	NM_032598	ref|NM_032598|ref|NM_001170698|ref|NM_001170697|ref|NM_001170695	hs|chr17:3346555-3346496	1050	ref|Homo sapiens spermatogenesis associated 22 (SPATA22), transcript variant 2, mRNA [NM_032598]	0	0	1	1	4.34948	3.5581	0	0	0	0	0	0	0	0	0	0	0	0	0	0	0
41	A_23_P162120	NUMA1	NM_006185	ref|NM_006185|ref|NM_001286561|ref|NR_104476|ens|ENST00000616538	hs|chr11:71715302-71715118	6429	ref|Homo sapiens nuclear mitotic apparatus protein 1 (NUMA1), transcript variant 1, mRNA [NM_006185]	0	-0.0427622	1.10347	0.494578	224.078	203.065	0	0	0	0	0	0	0	0	0	0	1	1	1	1	2
42	A_24_P291426	REV1	NM_016316	ref|NM_016316|ref|NM_001037872|ens|ENST00000258428|ens|ENST00000393445	hs|chr2:100019124-100018768	3735	ref|Homo sapiens REV1, polymerase (DNA directed) (REV1), transcript variant 1, mRNA [NM_016316]	0	-0.0340277	1.0815	0.59574	139.314	128.815	0	0	0	0	0	0	0	0	0	0	1	1	1	1	2
43	A_32_P99311	ZNF233	NM_181756	ref|NM_181756|ref|NM_001207005|ens|ENST00000391958|gb|AK055310	hs|chr19:44779060-44779119	2382	ref|Homo sapiens zinc finger protein 233 (ZNF233), transcript variant 1, mRNA [NM_181756]	0	0.167686	1.47125	0.610059	6.16638	9.07227	0	0	0	0	0	0	0	0	0	0	1	1	0	0	0
44	A_21_P0011409	XLOC_l2_004898	TCONS_l2_00009502	linc|TCONS_l2_00009502|gb|AK125393|tc|THC2508977	hs|chr15:40983434-40983375	2506	linc|BROAD Institute lincRNA (XLOC_l2_004898), lincRNA [TCONS_l2_00009502]	0	-0.138431	1.37541	0.285011	33.8538	24.6137	0	0	0	0	0	0	0	0	0	0	1	1	1	1	2
45	A_24_P198629	LINS	NM_001040616	ref|NM_001040616|ens|ENST00000559169|ref|XM_005254941|ref|XM_005254943	hs|chr15:101109837-101109778	2102	ref|Homo sapiens lines homolog (Drosophila) (LINS), mRNA [NM_001040616]	0	0.00860157	1.02	0.89525	107.522	109.673	0	0	0	0	0	0	0	0	0	0	1	1	1	1	2
46	A_19_P00322925	ENST00000607519	ENST00000607519	ens|ENST00000607519|ens|ENST00000606884|linc|lnc-WRNIP1-2:31|linc|lnc-WRNIP1-2:32	hs|chr6:2481189-2481248	415	ens|GMDS antisense RNA 1 (head to head) [Source:HGNC Symbol;Acc:HGNC:48993] [ENST00000607519]	0	0.225713	1.68156	0.0361498	21.3513	35.9035	0	0	0	0	0	0	0	0	0	0	1	1	0	1	1
47	A_22_P00025188	ENST00000512831	ENST00000512831	ens|ENST00000512831|linc|lnc-NPY5R-2:1|linc|TCONS_00007672|tc|THC2642096	hs|chr4:163662989-163663048	416	tc|Q6NT14_HUMAN (Q6NT14) ZNF80 protein (Fragment), partial (13%) [THC2642096]	0	0	1	1	4.25721	3.46923	0	0	0	0	0	0	0	0	0	0	0	0	0	0	0
48	A_23_P52610	DDB2	NM_000107	ref|NM_000107|ref|NM_001300734|ens|ENST00000378601|ens|ENST00000617847	hs|chr11:47260623-47260682	1701	ref|Homo sapiens damage-specific DNA binding protein 2, 48kDa (DDB2), mRNA [NM_000107]	0	-0.0758235	1.19076	0.219925	5129.58	4307.83	0	0	0	0	0	0	0	0	0	0	1	1	1	1	2
49	A_22_P00004622	lnc-CST7-2	lnc-CST7-2:1	linc|lnc-CST7-2:1	hs|chr20:24998440-24998499	802	linc|LNCipedia lincRNA (lnc-CST7-2), lincRNA [lnc-CST7-2:1]	0	0	1	1	4.22898	3.44249	0	0	0	0	0	0	0	0	0	0	0	0	0	0	0
50	A_23_P2814	SMAD9	NM_005905	ref|NM_005905|ref|NM_001127217|ens|ENST00000379826|ens|ENST00000350148	hs|chr13:37422872-37422813	1576	ref|Homo sapiens SMAD family member 9 (SMAD9), transcript variant b, mRNA [NM_005905]	0	-0.0585235	1.14426	0.345202	387.53	338.674	0	0	0	0	0	0	0	0	0	0	1	1	1	1	2
51	A_23_P140602	NGRN	NM_001033088	ref|NM_001033088|ref|NR_028052|ens|ENST00000561573|gb|AK312641	hs|chr15:90814473-90814532	378	ref|Homo sapiens neugrin, neurite outgrowth associated (NGRN), transcript variant 2, mRNA [NM_001033088]	0	0.0160956	1.03776	0.793491	947.547	983.323	0	0	0	0	0	0	0	0	0	0	1	1	1	1	2
52	A_33_P3276112	lnc-CTD-2517M22.14.1-1	lnc-CTD-2517M22.14.1-1:3	linc|lnc-CTD-2517M22.14.1-1:3|linc|lnc-CTD-2517M22.14.1-1:4|gb|AK126743|tc|THC2487449	hs|chr8:145722802-145722743	2328	gb|Homo sapiens cDNA FLJ44789 fis, clone BRACE3038760. [AK126743]	0	-0.255309	1.80015	0.241416	14.9857	8.32469	0	0	0	0	0	0	0	0	0	0	1	1	0	0	0
53	A_21_P0012896	XLOC_l2_011987	TCONS_l2_00022830	linc|TCONS_l2_00022830|tc|THC2775530	hs|chr5:34124290-34124231	6845	linc|BROAD Institute lincRNA (XLOC_l2_011987), lincRNA [TCONS_l2_00022830]	0	0.0368479	1.08855	0.945488	4.177	4.54687	0	0	0	0	0	0	0	0	0	0	0	1	0	0	0
54	A_22_P00010379	lnc-MYL12A-1	lnc-MYL12A-1:1	linc|lnc-MYL12A-1:1|gb|AK093324|tc|THC2533948	hs|chr18:3247111-3247170	1606	gb|Homo sapiens cDNA FLJ36005 fis, clone TESTI2015350. [AK093324]	0	0	1	1	4.15694	3.37475	0	0	0	0	0	0	0	0	0	0	0	0	0	0	0
55	A_23_P210939	EIF6	NM_181468	ref|NM_181468|ref|NM_002212|ref|NM_181466|ref|NM_001267810	hs|chr20:33866998-33866939	969	ref|Homo sapiens eukaryotic translation initiation factor 6 (EIF6), transcript variant 2, mRNA [NM_181468]	0	0.00395331	1.00914	0.94868	5515.39	5565.83	0	0	0	0	0	0	0	0	0	0	1	1	1	1	2
56	A_24_P349039	ARHGAP31	NM_020754	ref|NM_020754|ens|ENST00000264245|ref|XM_006713714|ref|XM_005247671	hs|chr3:119136009-119136068	5764	ref|Homo sapiens Rho GTPase activating protein 31 (ARHGAP31), mRNA [NM_020754]	0	-0.00828378	1.01926	0.972562	10.0585	9.86842	0	0	0	0	0	0	0	0	0	0	1	1	0	0	0
57	A_24_P143686	SPIDR	NM_001080394	ref|NM_001080394|ref|NM_001282919|ref|NM_001282916|ref|NR_104581	hs|chr8:48642027-48647927	2684	ref|Homo sapiens scaffolding protein involved in DNA repair (SPIDR), transcript variant 1, mRNA [NM_001080394]	0	0.0564101	1.1387	0.366099	220.709	251.322	0	0	0	0	0	0	0	0	0	0	1	1	1	1	2
58	A_23_P115346	EIF2D	NM_006893	ref|NM_006893|ref|NM_001201478|ens|ENST00000468891|ens|ENST00000484492	hs|chr1:206770531-206770472	1515	ref|Homo sapiens eukaryotic translation initiation factor 2D (EIF2D), transcript variant 1, mRNA [NM_006893]	0	0.00985738	1.02296	0.87258	1075.68	1100.37	0	0	0	0	0	0	0	0	0	0	1	1	1	1	2
59	A_22_P00010590	ENST00000553534	ENST00000553534	ens|ENST00000553534|linc|lnc-NDRG2-3:1	hs|chr14:21404323-21404264	91	Unknown	0	0	1	1	4.08653	3.30899	0	0	0	0	0	0	0	0	0	0	0	0	0	0	0
60	A_22_P00014892	ENST00000521326	ENST00000521326	ens|ENST00000521326|linc|lnc-SLC7A13-1:2|linc|lnc-SLC7A13-1:1|gb|BC038731	hs|chr8:87355370-87355311	173	gb|Homo sapiens cDNA clone IMAGE:5267578. [BC038731]	0	-0.000140721	1.00032	0.998216	167.67	167.616	0	0	0	0	0	0	0	0	0	0	1	1	1	1	2
61	A_21_P0014148	XR_108599	XR_108599	gb|XR_108599	hs|chr5:50757933-50757992	930	gb|PREDICTED: Homo sapiens uncharacterized LOC100506329 (LOC100506329), misc_RNA [XR_108599]	0	0.10787	1.28195	0.827487	4.07035	5.21798	0	0	0	0	0	0	0	0	0	0	0	1	0	0	0
62	A_21_P0012259	XLOC_l2_009328	TCONS_l2_00017650	linc|TCONS_l2_00017650|linc|TCONS_l2_00017653	hs|chr22:24663001-24663060	11861	linc|BROAD Institute lincRNA (XLOC_l2_009328), lincRNA [TCONS_l2_00017650]	0	0	1	1	4.04678	3.27193	0	0	0	0	0	0	0	0	0	0	0	0	0	0	0
63	A_33_P3237393	ZNF140	NM_001300778	ref|NM_001300778|ref|NM_003440|ref|NM_001300777|ref|NM_001300776	hs|chr12:133684178-133684237	3299	ref|Homo sapiens zinc finger protein 140 (ZNF140), transcript variant 4, mRNA [NM_001300778]	0	0	1	1	4.03361	3.25967	0	0	0	0	0	0	0	0	0	0	0	0	0	0	0
64	A_23_P251486	COLEC10	NM_006438	ref|NM_006438|gb|AB002631|tc|THC2478678	hs|chr8:120118876-120118935	1376	ref|Homo sapiens collectin sub-family member 10 (C-type lectin) (COLEC10), mRNA [NM_006438]	0	-0.283261	1.91982	0.568374	6.22024	3.24	0	0	0	0	0	0	0	0	0	0	1	0	0	0	0
65	A_33_P3227880	BTN3A2	NM_001197247	ref|NM_001197247|ref|NM_001145009|ens|ENST00000396948|ens|ENST00000425234	hs|chr6:26375985-26376044	1551	ref|Homo sapiens butyrophilin, subfamily 3, member A2 (BTN3A2), transcript variant 3, mRNA [NM_001197247]	0	-0.0309316	1.07382	0.694221	47.5591	44.2896	0	0	0	0	0	0	0	0	0	0	1	1	1	1	2
66	A_33_P3267305	ANKRD52	NM_173595	ref|NM_173595|ens|ENST00000267116|ens|ENST00000548241|gb|AK056831	hs|chr12:56631650-56631591	8596	ref|Homo sapiens ankyrin repeat domain 52 (ANKRD52), mRNA [NM_173595]	0	0.00305822	1.00707	0.96029	3217.73	3240.47	0	0	0	0	0	0	0	0	0	0	1	1	1	1	2
67	A_22_P00017513	lnc-WDFY2-1	lnc-WDFY2-1:1	linc|lnc-WDFY2-1:1|tc|THC2661765|tc|THC2604700	hs|chr13:52378813-52378872	380	tc|Q9BSH2_HUMAN (Q9BSH2) MARVELD3 protein (Fragment), partial (10%) [THC2604700]	0	-0.115023	1.30323	0.792771	5.86248	4.49841	0	0	0	0	0	0	0	0	0	0	1	1	0	0	0
68	A_21_P0005768	NCRNA00250	NR_126028	ref|NR_126028|ens|ENST00000519500|linc|lnc-KHDRBS3-4:4|linc|lnc-KHDRBS3-4:6	hs|chr8:135854504-135854698	277	ref|Homo sapiens non-protein coding RNA 250 (NCRNA00250), long non-coding RNA [NR_126028]	0	-0.58452	3.84167	0.0255241	16.9225	4.405	0	0	0	0	0	0	0	0	0	0	1	1	0	0	0
69	A_21_P0013237	lnc-VKORC1L1-2	lnc-VKORC1L1-2:1	linc|lnc-VKORC1L1-2:1|linc|TCONS_l2_00025988	hs|chr7:66006707-66006766	4124	linc|LNCipedia lincRNA (lnc-VKORC1L1-2), lincRNA [lnc-VKORC1L1-2:1]	0	0.270163	1.86279	0.50589	3.98106	7.41585	0	0	0	0	0	0	0	0	0	0	0	1	0	0	0
70	A_21_P0003068	lnc-RP11-433C9.2.1-1	lnc-RP11-433C9.2.1-1:2	linc|lnc-RP11-433C9.2.1-1:2|linc|TCONS_00006330	hs|chr3:184119448-184144427	65	linc|LNCipedia lincRNA (lnc-RP11-433C9.2.1-1), lincRNA [lnc-RP11-433C9.2.1-1:2]	0	0	1	1	3.95188	3.18334	0	0	0	0	0	0	0	0	0	0	0	0	0	0	0
71	A_33_P3333642	ENST00000399003	ENST00000399003	ens|ENST00000399003|linc|lnc-MPEG1-1:1|gb|AK131315|tc|THC2487937	hs|chr11:59036408-59036349	2745	gb|Homo sapiens cDNA FLJ16303 fis, clone PROST2019487. [AK131315]	0	0.00869464	1.02022	0.887569	726.174	740.859	0	0	0	0	0	0	0	0	0	0	1	1	1	1	2
72	A_24_P42557	TSHR	NM_001018036	ref|NM_001018036|ref|NM_001142626|ens|ENST00000342443|ens|ENST00000554435	hs|chr14:81557464-81558910	599	ref|Homo sapiens thyroid stimulating hormone receptor (TSHR), transcript variant 2, mRNA [NM_001018036]	0	0	1	1	3.93179	3.16442	0	0	0	0	0	0	0	0	0	0	0	0	0	0	0
73	A_21_P0014207	LOC101927721	XR_242321	ref|XR_242321|ref|XR_250248|ref|XR_252275|tc|THC2645710	hs|chr7:100944565-100944624	769	ref|PREDICTED: Homo sapiens uncharacterized LOC101927721 (LOC101927721), ncRNA [XR_242321]	0	0	1	1	3.92222	3.15538	0	0	0	0	0	0	0	0	0	0	0	0	0	0	0
74	A_22_P00021565	SNORA78	ENST00000531523	ens|ENST00000531523|linc|lnc-RNF151-1:1|tc|THC2732461	hs|chr16:2015451-2015510	215	ens|small nucleolar RNA host gene 9 (non-protein coding) [Source:HGNC Symbol;Acc:HGNC:33102] [ENST00000531523]	0	-0.120318	1.31922	0.0538165	5227.09	3962.25	0	0	0	0	0	0	0	0	0	0	1	1	1	1	2
75	A_21_P0000102	MTRNR2L2	NM_001190470	ref|NM_001190470|ens|ENST00000604882	hs|chr5:79945878-79945819	976	ref|Homo sapiens MT-RNR2-like 2 (MTRNR2L2), mRNA [NM_001190470]	0	-0.368586	2.33661	1.44909e-07	22842.3	9775.82	0	0	0	0	0	0	0	0	0	0	1	1	1	1	2
76	A_24_P401090	ENST00000442006	ENST00000442006	ens|ENST00000442006	hs|chr1:39175954-39176015	1351	Unknown	0	0.0537967	1.13187	0.467946	49.8503	56.4241	0	0	0	0	0	0	0	0	0	0	1	1	1	1	2
77	A_21_P0003288	ENST00000479244	ENST00000479244	ens|ENST00000479244|linc|lnc-VGLL3-2:1|linc|lnc-VGLL3-2:2|linc|TCONS_00007195	hs|chr3:86313788-86313729	621	Unknown	0	0	1	1	3.88815	3.12302	0	0	0	0	0	0	0	0	0	0	0	0	0	0	0
78	A_24_P914625	BEND4	NM_207406	ref|NM_207406|ref|NM_001159547|ens|ENST00000611697|ens|ENST00000504360	hs|chr4:42145792-42145733	1286	ref|Homo sapiens BEN domain containing 4 (BEND4), transcript variant 1, mRNA [NM_207406]	0	-0.10223	1.26541	0.311242	30.7127	24.271	0	0	0	0	0	0	0	0	0	0	1	1	1	1	2
79	A_33_P3393543	LOC400692	AL831916	gb|AL831916	hs|chr19:38036489-38036430	3150	gb|Homo sapiens mRNA; cDNA DKFZp761D1918 (from clone DKFZp761D1918). [AL831916]	0	0	1	1	3.87422	3.10959	0	0	0	0	0	0	0	0	0	0	0	0	0	0	0
80	A_22_P00025856	LOC100132735	ENST00000414038	ens|ENST00000414038|linc|lnc-HECA-2:1|linc|TCONS_l2_00024448|linc|TCONS_l2_00025257	hs|chr6:140176043-140176102	56	Unknown	0	-0.294424	1.96981	0.550098	6.09697	3.09521	0	0	0	0	0	0	0	0	0	0	1	0	0	0	0
81	A_23_P10559	AATK	NM_001080395	ref|NM_001080395|ref|NM_004920|ens|ENST00000374792|ens|ENST00000570932	hs|chr17:79091254-79091195	5152	ref|Homo sapiens apoptosis-associated tyrosine kinase (AATK), transcript variant 1, mRNA [NM_001080395]	0	-0.0663549	1.16508	0.285001	357.349	306.717	0	0	0	0	0	0	0	0	0	0	1	1	1	1	2
82	A_23_P109636	LRIG1	NM_015541	ref|NM_015541|ens|ENST00000496559|ens|ENST00000383703|ens|ENST00000273261	hs|chr3:66429656-66429597	4326	ref|Homo sapiens leucine-rich repeats and immunoglobulin-like domains 1 (LRIG1), mRNA [NM_015541]	0	-0.0185916	1.04374	0.762279	1416.8	1357.43	0	0	0	0	0	0	0	0	0	0	1	1	1	1	2
83	A_22_P00011325	lnc-OST4-2	lnc-OST4-2:3	linc|lnc-OST4-2:3|linc|lnc-OST4-2:2	hs|chr2:27237428-27237369	1	linc|LNCipedia lincRNA (lnc-OST4-2), lincRNA [lnc-OST4-2:3]	0	-0.0318219	1.07602	0.604798	3794.59	3526.49	0	0	0	0	0	0	0	0	0	0	1	1	1	1	2
84	A_22_P00000881	C1orf167	NM_001010881	ref|NM_001010881|ens|ENST00000433342|linc|lnc-AGTRAP-1:1|ref|XM_006710068	hs|chr1:11826106-11826165	445	ref|Homo sapiens chromosome 1 open reading frame 167 (C1orf167), mRNA [NM_001010881]	0	0	1	1	3.84632	3.08201	0	0	0	0	0	0	0	0	0	0	0	0	0	0	0
85	A_24_P143301	KAAG1	NM_181337	ref|NM_181337|ens|ENST00000274766|gb|AF181722	hs|chr6:24357605-24357664	474	ref|Homo sapiens kidney associated antigen 1 (KAAG1), mRNA [NM_181337]	0	0.279835	1.90474	0.429361	4.39725	8.3756	0	0	0	0	0	0	0	0	0	0	1	1	0	0	0
86	A_22_P00010333	ENST00000452888	ENST00000452888	ens|ENST00000452888|linc|lnc-MYB-5:1|linc|TCONS_00011377	hs|chr6:134957640-134957699	13	Unknown	0	-0.139687	1.37939	0.813896	4.23752	3.07203	0	0	0	0	0	0	0	0	0	0	1	0	0	0	0
87	A_23_P215406	RAC1	NM_018890	ref|NM_018890|ref|NM_006908|ens|ENST00000348035|gb|AK054993	hs|chr7:6443013-6443072	1812	ref|Homo sapiens ras-related C3 botulinum toxin substrate 1 (rho family, small GTP binding protein Rac1) (RAC1), transcript variant Rac1b, mRNA [NM_018890]	0	0.052557	1.12864	0.39366	1956.93	2208.68	0	0	0	0	0	0	0	0	0	0	1	1	1	1	2
88	A_22_P00011550	lnc-PCDH18-1	lnc-PCDH18-1:4	linc|lnc-PCDH18-1:4|linc|lnc-PCDH18-1:1|linc|TCONS_00009123|linc|TCONS_00008582	hs|chr4:138628424-138628365	138	linc|LNCipedia lincRNA (lnc-PCDH18-1), lincRNA [lnc-PCDH18-1:4]	0	0.137765	1.3733	0.772214	3.84414	5.27915	0	0	0	0	0	0	0	0	0	0	0	1	0	0	0
89	A_21_P0003096	lnc-IL5RA-3	lnc-IL5RA-3:1	linc|lnc-IL5RA-3:1|linc|TCONS_00006396	hs|chr3:2139272-2139213	388	linc|LNCipedia lincRNA (lnc-IL5RA-3), lincRNA [lnc-IL5RA-3:1]	0	0	1	1	3.82981	3.06444	0	0	0	0	0	0	0	0	0	0	0	0	0	0	0
90	A_21_P0013738	XLOC_l2_015315	TCONS_l2_00030040	linc|TCONS_l2_00030040|gb|DQ673932|gb|DQ673931	hs|chr9:102128039-102127202	205	linc|BROAD Institute lincRNA (XLOC_l2_015315), lincRNA [TCONS_l2_00030040]	0	0	1	1	3.82743	3.06175	0	0	0	0	0	0	0	0	0	0	0	0	0	0	0
91	A_21_P0010286	lnc-PRDM15-1	lnc-PRDM15-1:1	linc|lnc-PRDM15-1:1|linc|TCONS_00029147	hs|chr21:43209077-43209018	409	linc|LNCipedia lincRNA (lnc-PRDM15-1), lincRNA [lnc-PRDM15-1:1]	0	0	1	1	3.82634	3.06014	0	0	0	0	0	0	0	0	0	0	0	0	0	0	0
92	A_24_P336113	CABIN1	NM_012295	ref|NM_012295|ref|NM_001199281|ref|NM_001201429|ens|ENST00000620406	hs|chr22:24574422-24574481	7047	ref|Homo sapiens calcineurin binding protein 1 (CABIN1), transcript variant 2, mRNA [NM_012295]	0	0.0437469	1.10598	0.478302	473.751	523.959	0	0	0	0	0	0	0	0	0	0	1	1	1	1	2
93	A_33_P3373991	ENST00000437095	ENST00000437095	ens|ENST00000437095|linc|lnc-ECEL1-1:1|linc|TCONS_00003513|gb|CN283607	hs|chr2:233285490-233285431	456	gb|17000424984468 GRN_ES Homo sapiens cDNA 5', mRNA sequence [CN283607]	0	0.346663	2.22159	0.346572	3.84624	8.54476	0	0	0	0	0	0	0	0	0	0	0	1	0	0	0
94	A_33_P3266619	LOC728114	ENST00000547602	ens|ENST00000547602|ref|XR_245977|ref|XR_247813|ref|XR_253055	hs|chr12:48413644-48413585	871	ref|PREDICTED: Homo sapiens uncharacterized LOC728114 (LOC728114), misc_RNA [XR_245977]	0	0	1	1	3.82448	3.05665	0	0	0	0	0	0	0	0	0	0	0	0	0	0	0
95	A_33_P3361412	SLC22A15	NM_018420	ref|NM_018420|ens|ENST00000369502|ens|ENST00000369503|ref|XR_426622	hs|chr1:116569583-116569642	797	ref|Homo sapiens solute carrier family 22, member 15 (SLC22A15), mRNA [NM_018420]	0	0.101418	1.26304	0.746129	6.17677	7.80151	0	0	0	0	0	0	0	0	0	0	1	1	0	0	0
96	A_33_P3349927	WDR60	ENST00000467220	ens|ENST00000467220|gb|CR627036|tc|NP1276298	hs|chr7:158695283-158695342	464	ens|WD repeat domain 60 [Source:HGNC Symbol;Acc:HGNC:21862] [ENST00000467220]	0	-0.514378	3.26872	0.169123	9.93802	3.04034	0	0	0	0	0	0	0	0	0	0	1	0	0	0	0
97	A_22_P00023880	lnc-ANKMY2-1	lnc-ANKMY2-1:1	linc|lnc-ANKMY2-1:1|tc|THC2776638	hs|chr7:16735584-16735525	559	tc|Q3V199_MOUSE (Q3V199) 0 day neonate head cDNA, RIKEN full-length enriched library, clone:4833413M20 product:basic leucine zipper and W2 domains 2, full insert sequence. (Fragment), partial (13%) [THC2776638]	0	0.0216453	1.0511	0.951158	5.98767	6.29366	0	0	0	0	0	0	0	0	0	0	1	1	0	0	0
98	A_22_P00002594	lnc-C19orf54-1	lnc-C19orf54-1:1	linc|lnc-C19orf54-1:1	hs|chr19:41302261-41302202	587	linc|LNCipedia lincRNA (lnc-C19orf54-1), lincRNA [lnc-C19orf54-1:1]	0	0	1	1	3.82818	3.05743	0	0	0	0	0	0	0	0	0	0	0	0	0	0	0
99	A_22_P00019357	lnc-UMPS-1	lnc-UMPS-1:1	linc|lnc-UMPS-1:1|gb|BF727361	hs|chr3:124506545-124506604	400	gb|by20d10.y1 Human Lens cDNA (Un-normalized, unamplified): BY Homo sapiens cDNA clone by20d10 5', mRNA sequence [BF727361]	0	0	1	1	3.83006	3.05847	0	0	0	0	0	0	0	0	0	0	0	0	0	0	0
100	A_22_P00009095	lnc-LHX2-2	lnc-LHX2-2:1	linc|lnc-LHX2-2:1	hs|chr9:126514156-126514215	723	linc|LNCipedia lincRNA (lnc-LHX2-2), lincRNA [lnc-LHX2-2:1]	0	0	1	1	3.83154	3.05924	0	0	0	0	0	0	0	0	0	0	0	0	0	0	0
101	A_24_P92952	ARID1A	NM_006015	ref|NM_006015|ref|NM_139135|ens|ENST00000532781|ens|ENST00000466382	hs|chr1:27107178-27107237	7161	ref|Homo sapiens AT rich interactive domain 1A (SWI-like) (ARID1A), transcript variant 1, mRNA [NM_006015]	0	0.101345	1.26283	0.105807	230.456	291.027	0	0	0	0	0	0	0	0	0	0	1	1	1	1	2
102	A_32_P132317	GPR155	NM_001033045	ref|NM_001033045|ref|NM_001267050|ref|NM_152529|ref|NM_001267051	hs|chr2:175297161-175297102	6691	ref|Homo sapiens G protein-coupled receptor 155 (GPR155), transcript variant 1, mRNA [NM_001033045]	0	0.0482901	1.11761	0.440196	183.664	205.265	0	0	0	0	0	0	0	0	0	0	1	1	1	1	2
103	A_22_P00015375	LINC01121	ENST00000430650	ens|ENST00000430650|linc|lnc-SRBD1-4:1|linc|lnc-SRBD1-4:2|linc|TCONS_00004239	hs|chr2:45550236-45550177	198	ens|long intergenic non-protein coding RNA 1121 [Source:HGNC Symbol;Acc:HGNC:49266] [ENST00000430650]	0	-0.0463107	1.11253	0.591228	37.563	33.7637	0	0	0	0	0	0	0	0	0	0	1	1	1	1	2
104	A_32_P120604	SNX29	BC029857	gb|BC029857|tc|THC2486512|tc|THC2621952	hs|chr16:12621134-12621193	1512	gb|Homo sapiens sorting nexin 29, mRNA (cDNA clone IMAGE:5177668), partial cds. [BC029857]	0	0.0055374	1.01283	0.957105	25.8917	26.2239	0	0	0	0	0	0	0	0	0	0	1	1	1	1	2
105	A_23_P141044	ZNF688	NM_145271	ref|NM_145271|ref|NM_001024683|ens|ENST00000223459|ref|XM_005255138	hs|chr16:30581086-30581027	1759	ref|Homo sapiens zinc finger protein 688 (ZNF688), transcript variant 1, mRNA [NM_145271]	0	-0.0359354	1.08626	0.559394	870.681	801.537	0	0	0	0	0	0	0	0	0	0	1	1	1	1	2
106	A_33_P3250356	SH3D21	NM_001162530	ref|NM_001162530|ref|NM_024676|ens|ENST00000505871|ens|ENST00000453908	hs|chr1:36773712-36773771	568	ref|Homo sapiens SH3 domain containing 21 (SH3D21), transcript variant 1, mRNA [NM_001162530]	0	-0.353165	2.2551	0.218224	11.2997	5.01074	0	0	0	0	0	0	0	0	0	0	1	1	0	0	0
107	A_21_P0003248	lnc-C3orf30-4	lnc-C3orf30-4:2	linc|lnc-C3orf30-4:2|linc|lnc-C3orf30-4:1|linc|TCONS_00006932|linc|TCONS_00006933	hs|chr3:117438963-117439022	219	linc|LNCipedia lincRNA (lnc-C3orf30-4), lincRNA [lnc-C3orf30-4:2]	0	-0.39287	2.47098	0.36811	7.58159	3.06825	0	0	0	0	0	0	0	0	0	0	1	0	0	0	0
108	A_23_P310295	ENST00000420826	ENST00000420826	ens|ENST00000420826|linc|lnc-SUMO2-1:1|gb|BC002811|tc|THC2659145	hs|chr17:73161771-73161712	3099	ens|small ubiquitin-like modifier 2 [Source:HGNC Symbol;Acc:HGNC:11125] [ENST00000420826]	0	0.041278	1.09971	0.504411	340.01	373.912	0	0	0	0	0	0	0	0	0	0	1	1	1	1	2
109	A_23_P429449	NKD1	NM_033119	ref|NM_033119|ens|ENST00000268459|ref|XM_005256211|gb|AB062886	hs|chr16:50667885-50667944	1829	ref|Homo sapiens naked cuticle homolog 1 (Drosophila) (NKD1), mRNA [NM_033119]	0	-0.0188028	1.04425	0.862431	24.7446	23.6961	0	0	0	0	0	0	0	0	0	0	1	1	1	1	2
110	A_24_P161581	SHISA7	NM_001145176	ref|NM_001145176|ens|ENST00000376325|ref|XR_425001|ens|ENST00000416792	hs|chr19:55949046-55948987	901	ref|Homo sapiens shisa family member 7 (SHISA7), mRNA [NM_001145176]	0	0.0351405	1.08428	0.644815	46.2446	50.142	0	0	0	0	0	0	0	0	0	0	1	1	1	1	2
111	A_22_P00011282	LOC283299	NR_036678	ref|NR_036678|ens|ENST00000527565|linc|lnc-OR5P3-1:3|linc|lnc-OR5P3-1:4	hs|chr11:7904466-7904407	367	ref|Homo sapiens uncharacterized LOC283299 (LOC283299), long non-coding RNA [NR_036678]	0	0	1	1	3.88267	3.09788	0	0	0	0	0	0	0	0	0	0	0	0	0	0	0
112	A_23_P121806	ENOPH1	NM_021204	ref|NM_021204|ref|NM_001292017|ref|NR_120457|ens|ENST00000505846	hs|chr4:83381838-83381897	1700	ref|Homo sapiens enolase-phosphatase 1 (ENOPH1), transcript variant 1, mRNA [NM_021204]	0	0.0459166	1.11152	0.456064	896.951	996.977	0	0	0	0	0	0	0	0	0	0	1	1	1	1	2
113	A_21_P0007692	LOC102724247	XR_424331	ref|XR_424331|ref|XR_429055|ref|XR_432799|linc|lnc-SLCO1A2-2:1	hs|chr12:20417065-20399538	16	ref|PREDICTED: Homo sapiens uncharacterized LOC102724247 (LOC102724247), ncRNA [XR_424331]	0	-0.164658	1.46103	0.775656	4.53624	3.10483	0	0	0	0	0	0	0	0	0	0	1	0	0	0	0
114	A_23_P207400	BRCA1	NM_007300	ref|NM_007300|ref|NM_007294|ref|NM_007297|ref|NM_007299	hs|chr17:41196481-41196422	7100	ref|Homo sapiens breast cancer 1, early onset (BRCA1), transcript variant 2, mRNA [NM_007300]	0	-0.0261917	1.06216	0.670165	1192.22	1122.44	0	0	0	0	0	0	0	0	0	0	1	1	1	1	2
115	A_21_P0009956	ENST00000428529	ENST00000428529	ens|ENST00000428529|linc|lnc-TOX2-1:1|linc|lnc-TOX2-1:2|linc|lnc-TOX2-1:3	hs|chr20:42523721-42523780	136	Unknown	0	0.0136814	1.032	0.976322	4.69595	4.84624	0	0	0	0	0	0	0	0	0	0	1	1	0	0	0
116	A_23_P203841	BAZ2A	NM_013449	ref|NM_013449|ref|NM_001300905|ens|ENST00000551812|gb|AB032254	hs|chr12:56990407-56990348	7906	ref|Homo sapiens bromodomain adjacent to zinc finger domain, 2A (BAZ2A), transcript variant 1, mRNA [NM_013449]	0	-0.0164999	1.03872	0.789495	332.3	319.912	0	0	0	0	0	0	0	0	0	0	1	1	1	1	2
117	A_22_P00012923	LOC102724601	NR_121197	ref|NR_121197|ens|ENST00000454467|ens|ENST00000430592|ens|ENST00000426899	hs|chr1:174124824-174124765	239	ref|Homo sapiens uncharacterized LOC102724601 (LOC102724601), long non-coding RNA [NR_121197]	0	0.1739	1.49245	0.180532	15.7436	23.4966	0	0	0	0	0	0	0	0	0	0	1	1	0	1	1
118	A_23_P117928	BAHD1	NM_014952	ref|NM_014952|ref|NM_001301132|ref|NR_125372|ens|ENST00000561234	hs|chr15:40760131-40760190	4276	ref|Homo sapiens bromo adjacent homology domain containing 1 (BAHD1), transcript variant 1, mRNA [NM_014952]	0	-0.0407369	1.09834	0.508303	902.366	821.572	0	0	0	0	0	0	0	0	0	0	1	1	1	1	2
119	A_21_P0007650	lnc-FAM101A-2	lnc-FAM101A-2:4	linc|lnc-FAM101A-2:4|linc|TCONS_00020612	hs|chr12:124725503-124725562	371	linc|LNCipedia lincRNA (lnc-FAM101A-2), lincRNA [lnc-FAM101A-2:4]	0	0	1	1	3.9368	3.14246	0	0	0	0	0	0	0	0	0	0	0	0	0	0	0
120	A_23_P120845	XBP1	NM_005080	ref|NM_005080|ref|NM_001079539|ens|ENST00000611155|ens|ENST00000484256	hs|chr22:29190792-29190733	1575	ref|Homo sapiens X-box binding protein 1 (XBP1), transcript variant 1, mRNA [NM_005080]	0	-0.0388726	1.09364	0.527479	26977.2	24667.5	0	0	0	0	0	0	0	0	0	0	1	1	1	1	2
121	A_22_P00010589	ENST00000555642	ENST00000555642	ens|ENST00000555642|linc|lnc-NDRG2-2:1	hs|chr14:21384984-21384925	389	Unknown	0	0	1	1	3.95122	3.15473	0	0	0	0	0	0	0	0	0	0	0	0	0	0	0
122	A_21_P0001417	lnc-ATF3-1	lnc-ATF3-1:4	linc|lnc-ATF3-1:4|linc|TCONS_00001267	hs|chr1:212733871-212733930	482	linc|LNCipedia lincRNA (lnc-ATF3-1), lincRNA [lnc-ATF3-1:4]	0	0	1	1	3.95923	3.16155	0	0	0	0	0	0	0	0	0	0	0	0	0	0	0
123	A_23_P156708	TNXB	NM_032470	ref|NM_032470|ref|NM_019105|ref|NR_001284|ens|ENST00000549232	hs|chr6:32009022-32008964	3034	ref|Homo sapiens tenascin XB (TNXB), transcript variant XB-S, mRNA [NM_032470]	0	-0.0724856	1.18164	0.247914	220.629	186.714	0	0	0	0	0	0	0	0	0	0	1	1	1	1	2
124	A_23_P252023	SSX2	NM_175698	ref|NM_175698|ref|NM_001164417|ref|NM_001278697|ref|NM_001278702	hs|chrX:52782287-52782346	227	ref|Homo sapiens synovial sarcoma, X breakpoint 2 (SSX2), transcript variant 2, mRNA [NM_175698]	0	0	1	1	3.97294	3.17347	0	0	0	0	0	0	0	0	0	0	0	0	0	0	0
125	A_21_P0001507	lnc-PPAP2B-4	lnc-PPAP2B-4:1	linc|lnc-PPAP2B-4:1|linc|TCONS_00001499	hs|chr1:56522474-56522415	456	linc|LNCipedia lincRNA (lnc-PPAP2B-4), lincRNA [lnc-PPAP2B-4:1]	0	0	1	1	3.98184	3.18116	0	0	0	0	0	0	0	0	0	0	0	0	0	0	0
126	A_21_P0012608	XLOC_l2_010816	TCONS_l2_00020732	linc|TCONS_l2_00020732	hs|chr4:121256844-121288829	224	linc|BROAD Institute lincRNA (XLOC_l2_010816), lincRNA [TCONS_l2_00020732]	0	-0.0947512	1.2438	0.7156	9.82327	7.89778	0	0	0	0	0	0	0	0	0	0	1	1	0	0	0
127	A_33_P3357949	ETV1	NM_004956	ref|NM_004956|ref|NM_001163147|ref|NM_001163148|ref|NM_001163150	hs|chr7:13934144-13934085	3519	ref|Homo sapiens ets variant 1 (ETV1), transcript variant 1, mRNA [NM_004956]	0	-0.409997	2.57038	0.336716	8.17657	3.18108	0	0	0	0	0	0	0	0	0	0	1	0	0	0	0
128	A_22_P00000283	MIR940	ENST00000563734	ens|ENST00000563734|linc|lnc-AC009065.1-2:1	hs|chr16:2318206-2318265	50	ens|microRNA 940 [Source:HGNC Symbol;Acc:HGNC:33683] [ENST00000563734]	0	0.0582496	1.14354	0.55349	27.3629	31.2905	0	0	0	0	0	0	0	0	0	0	1	1	1	1	2
129	A_23_P255257	DCAF12	NM_015397	ref|NM_015397|ens|ENST00000361264|ref|XM_006716752|gb|AB067479	hs|chr9:34086957-34086898	3094	ref|Homo sapiens DDB1 and CUL4 associated factor 12 (DCAF12), mRNA [NM_015397]	0	-0.088929	1.22724	0.158607	209.268	170.52	0	0	0	0	0	0	0	0	0	0	1	1	1	1	2
130	A_33_P3220445	SMAD5	NM_001001419	ref|NM_001001419|ref|NM_005903|ref|NM_001001420|ens|ENST00000545279	hs|chr5:135513109-135513168	1784	ref|Homo sapiens SMAD family member 5 (SMAD5), transcript variant 2, mRNA [NM_001001419]	0	-0.00831933	1.01934	0.892893	339.881	333.432	0	0	0	0	0	0	0	0	0	0	1	1	1	1	2
131	A_22_P00005226	MEG8	NR_024149	ref|NR_024149|ens|ENST00000614605|ens|ENST00000553584|ens|ENST00000554852	hs|chr14:101372441-101372500	405	ref|Homo sapiens maternally expressed 8 (non-protein coding) (MEG8), long non-coding RNA [NR_024149]	0	0.01007	1.02346	0.985459	4.0282	4.12269	0	0	0	0	0	0	0	0	0	0	0	1	0	0	0
132	A_33_P3295098	ESYT3	ENST00000289135	ens|ENST00000289135	hs|chr3:138181245-138181304	1285	ens|extended synaptotagmin-like protein 3 [Source:HGNC Symbol;Acc:HGNC:24295] [ENST00000289135]	0	0.0834587	1.21188	0.869328	4.03744	4.89289	0	0	0	0	0	0	0	0	0	0	0	1	0	0	0
133	A_22_P00014012	LOC100996635	NR_110621	ref|NR_110621|ref|NR_110622|ens|ENST00000440116|ens|ENST00000411798	hs|chr1:95980226-95980285	869	ref|Homo sapiens uncharacterized LOC100996635 (LOC100996635), transcript variant 1, long non-coding RNA [NR_110621]	0	0	1	1	4.03226	3.22736	0	0	0	0	0	0	0	0	0	0	0	0	0	0	0
134	A_23_P123672	TDRD7	NM_014290	ref|NM_014290|ref|NM_001302884|ens|ENST00000355295|ref|XM_006717026	hs|chr9:100258236-100258295	3592	ref|Homo sapiens tudor domain containing 7 (TDRD7), transcript variant 1, mRNA [NM_014290]	0	-0.0267053	1.06342	0.664606	589.257	554.115	0	0	0	0	0	0	0	0	0	0	1	1	1	1	2
135	A_21_P0003616	lnc-LPHN3-3	lnc-LPHN3-3:1	linc|lnc-LPHN3-3:1|linc|TCONS_00008092	hs|chr4:63036133-63036192	358	linc|LNCipedia lincRNA (lnc-LPHN3-3), lincRNA [lnc-LPHN3-3:1]	0	0	1	1	4.04339	3.23822	0	0	0	0	0	0	0	0	0	0	0	0	0	0	0
136	A_22_P00003128	lnc-C9orf131-1	lnc-C9orf131-1:1	linc|lnc-C9orf131-1:1|gb|BX108194|tc|THC2672880	hs|chr9:35098067-35098126	353	gb|BX108194 Soares_NFL_T_GBC_S1 Homo sapiens cDNA clone IMAGp998M065776, mRNA sequence [BX108194]	0	-0.0993624	1.25708	0.873102	4.0753	3.24188	0	0	0	0	0	0	0	0	0	0	1	0	0	0	0
137	A_33_P3259443	LOC441728	XR_109175	ref|XR_109175|ref|XR_159251|ref|XR_172109	hs|chr15:76079262-76079321	2154	ref|PREDICTED: Homo sapiens golgin-like (LOC441728), misc_RNA [XR_109175]	0	0.233226	1.7109	0.0751171	15.0663	25.777	0	0	0	0	0	0	0	0	0	0	1	1	0	1	1
138	A_22_P00025675	lnc-VCL-1	lnc-VCL-1:1	linc|lnc-VCL-1:1	hs|chr10:76186402-76186461	353	linc|LNCipedia lincRNA (lnc-VCL-1), lincRNA [lnc-VCL-1:1]	0	0	1	1	4.05409	3.24991	0	0	0	0	0	0	0	0	0	0	0	0	0	0	0
139	A_22_P00020019	ENST00000565401	ENST00000565401	ens|ENST00000565401|linc|lnc-LMF1-2:1	hs|chr16:1046378-1046319	484	Unknown	0	0	1	1	4.05654	3.25305	0	0	0	0	0	0	0	0	0	0	0	0	0	0	0
140	A_22_P00002331	LINC01493	ENST00000530102	ens|ENST00000530102|linc|lnc-C11orf74-5:2|linc|lnc-C11orf74-5:3|linc|TCONS_00019276	hs|chr11:38688264-38688323	316	ens|long intergenic non-protein coding RNA 1493 [Source:HGNC Symbol;Acc:HGNC:51150] [ENST00000530102]	0	-0.231288	1.70329	0.663319	5.53674	3.25062	0	0	0	0	0	0	0	0	0	0	1	0	0	0	0
141	A_33_P3254590	HNRNPKP3	NR_033868	ref|NR_033868|ens|ENST00000511537|linc|lnc-ALX4-8:2|gb|AK126814	hs|chr11:43283141-43283082	1794	ref|Homo sapiens heterogeneous nuclear ribonucleoprotein K pseudogene 3 (HNRNPKP3), non-coding RNA [NR_033868]	0	0	1	1	4.05943	3.2577	0	0	0	0	0	0	0	0	0	0	0	0	0	0	0
142	A_33_P3421163	TP53INP1	NM_033285	ref|NM_033285|ref|NM_001135733|ens|ENST00000342697|ens|ENST00000448464	hs|chr8:95952206-95952147	738	ref|Homo sapiens tumor protein p53 inducible nuclear protein 1 (TP53INP1), transcript variant 1, mRNA [NM_033285]	0	-0.23291	1.70966	0.0572303	28.3336	16.5726	0	0	0	0	0	0	0	0	0	0	1	1	1	1	2
143	A_24_P288915	ENST00000445752	ENST00000445752	ens|ENST00000445752|ens|ENST00000580574|gb|AK093811|gb|AX748319	hs|chr17:18506954-18506895	1844	ens|coiled-coil domain containing 144B (pseudogene) [Source:HGNC Symbol;Acc:HGNC:26704] [ENST00000445752]	0	-0.0693809	1.17322	0.899777	4.48458	3.82245	0	0	0	0	0	0	0	0	0	0	1	1	0	0	0
144	A_33_P3417950	AKAP8	NM_005858	ref|NM_005858|ens|ENST00000598597|ens|ENST00000269701|ref|XM_005259706	hs|chr19:15464414-15464355	3460	ref|Homo sapiens A kinase (PRKA) anchor protein 8 (AKAP8), mRNA [NM_005858]	0	-0.0469238	1.1141	0.446306	1018.66	914.339	0	0	0	0	0	0	0	0	0	0	1	1	1	1	2
145	A_33_P3241989	PLAC8	NM_001130715	ref|NM_001130715	hs|chr4:84015366-84015307	943	ref|Homo sapiens placenta-specific 8 (PLAC8), transcript variant 3, mRNA [NM_001130715]	0	0.00745578	1.01732	0.989292	4.06164	4.13197	0	0	0	0	0	0	0	0	0	0	0	1	0	0	0
146	A_33_P3414669	RLIM	NM_183353	ref|NM_183353|ref|NM_016120|ens|ENST00000349225|ens|ENST00000332687	hs|chrX:73810112-73810053	3327	ref|Homo sapiens ring finger protein, LIM domain interacting (RLIM), transcript variant 2, mRNA [NM_183353]	0	-0.104384	1.2717	0.10794	136.052	106.985	0	0	0	0	0	0	0	0	0	0	1	1	1	1	2
147	A_33_P3252394	GADD45G	NM_006705	ref|NM_006705|ens|ENST00000252506|gb|D83023|gb|AF079806	hs|chr9:92221400-92221459	995	ref|Homo sapiens growth arrest and DNA-damage-inducible, gamma (GADD45G), mRNA [NM_006705]	0	-0.0899926	1.23025	0.150154	298.409	242.56	0	0	0	0	0	0	0	0	0	0	1	1	1	1	2
148	A_23_P62377	PNCK	NM_001039582	ref|NM_001039582|ref|NM_001135740|ens|ENST00000488994|ens|ENST00000438984	hs|chrX:152936250-152936042	1277	ref|Homo sapiens pregnancy up-regulated nonubiquitous CaM kinase (PNCK), transcript variant 1, mRNA [NM_001039582]	0	-0.300535	1.99772	0.00452527	38.5074	19.2756	0	0	0	0	0	0	0	0	0	0	1	1	1	1	2
149	A_21_P0010441	lnc-KCNJ4-1	lnc-KCNJ4-1:1	linc|lnc-KCNJ4-1:1|linc|lnc-KCNJ4-1:2|linc|TCONS_00029699|linc|TCONS_00029698	hs|chr22:38814039-38812947	197	linc|LNCipedia lincRNA (lnc-KCNJ4-1), lincRNA [lnc-KCNJ4-1:1]	0	0	1	1	4.03674	3.25043	0	0	0	0	0	0	0	0	0	0	0	0	0	0	0
150	A_33_P3763846	MAPK12	NM_001303252	ref|NM_001303252|ens|ENST00000622558|ens|ENST00000215659|gb|CR456515	hs|chr22:50695576-50695517	610	ref|Homo sapiens mitogen-activated protein kinase 12 (MAPK12), transcript variant 2, mRNA [NM_001303252]	0	0.00209527	1.00484	0.973436	165.216	166.015	0	0	0	0	0	0	0	0	0	0	1	1	1	1	2
151	A_21_P0012309	DGCR5	NR_002733	ref|NR_002733|ref|NR_045121|linc|lnc-DGCR6-2:1|linc|TCONS_l2_00018146	hs|chr22:18982068-18982127	3248	ref|Homo sapiens DiGeorge syndrome critical region gene 5 (non-protein coding) (DGCR5), transcript variant 1, non-coding RNA [NR_002733]	0	-0.0847239	1.21541	0.173373	391.313	321.959	0	0	0	0	0	0	0	0	0	0	1	1	1	1	2
152	A_19_P00319917	NUP50-AS1	NR_038956	ref|NR_038956|ref|NR_038957|ens|ENST00000426282|linc|lnc-KIAA0930-2:1	hs|chr22:45529898-45529839	1078	ref|Homo sapiens NUP50 antisense RNA 1 (head to head) (NUP50-AS1), transcript variant 1, long non-coding RNA [NR_038956]	0	-0.00730644	1.01697	0.942133	28.5226	28.0468	0	0	0	0	0	0	0	0	0	0	1	1	1	1	2
153	ERCC-00134_68	DQ516739	DQ516739		unmapped	0	Unknown	1	0	1	1	4.00262	3.22912	0	0	0	0	0	0	0	0	0	0	0	0	0	0	0
154	A_33_P3381851	KRTAP10-10	NM_181688	ref|NM_181688|ref|NM_198688|ens|ENST00000380095|ens|ENST00000400368	hs|chr21:46058134-46058193	861	ref|Homo sapiens keratin associated protein 10-10 (KRTAP10-10), mRNA [NM_181688]	0	0.00962651	1.02241	0.877805	183.007	187.109	0	0	0	0	0	0	0	0	0	0	1	1	1	1	2
155	A_23_P71146	POLD2	NM_006230	ref|NM_006230|ref|NM_001256879|ref|NM_001127218|ens|ENST00000470867	hs|chr7:44156824-44156765	604	ref|Homo sapiens polymerase (DNA directed), delta 2, accessory subunit (POLD2), transcript variant 2, mRNA [NM_006230]	0	-0.01302	1.03043	0.832206	1380.48	1339.71	0	0	0	0	0	0	0	0	0	0	1	1	1	1	2
156	A_22_P00010187	ENST00000538640	ENST00000538640	ens|ENST00000538640|linc|lnc-MRPS35-1:1|gb|CR740320|tc|THC2696627	hs|chr12:27857563-27857622	62	gb|CR740320 NCI_CGAP_GC4 Homo sapiens cDNA clone IMAGp971G2463 ; IMAGE:1552187 5', mRNA sequence [CR740320]	0	-0.160933	1.44855	0.680152	6.90179	4.76462	0	0	0	0	0	0	0	0	0	0	1	1	0	0	0
157	A_21_P0000259	SNORD25	NR_002565	ref|NR_002565|ens|ENST00000537925|ens|ENST00000540725|linc|lnc-WDR74-1:6	hs|chr11:62623098-62623039	5	ref|Homo sapiens small nucleolar RNA, C/D box 25 (SNORD25), small nucleolar RNA [NR_002565]	0	-0.086119	1.21932	0.182023	134.611	110.398	0	0	0	0	0	0	0	0	0	0	1	1	1	1	2
158	A_22_P00004353	ENST00000519306	ENST00000519306	ens|ENST00000519306|linc|lnc-COL22A1-1:1|gb|CR741371	hs|chr8:140111676-140111617	175	gb|CR741371 Soares_testis_NHT Homo sapiens cDNA clone IMAGp971I1376 ; IMAGE:1737685 5', mRNA sequence [CR741371]	0	0	1	1	3.92882	3.17792	0	0	0	0	0	0	0	0	0	0	0	0	0	0	0
159	A_21_P0001285	lnc-UTP11L-2	lnc-UTP11L-2:1	linc|lnc-UTP11L-2:1|linc|TCONS_00000894	hs|chr1:38628162-38628221	364	linc|LNCipedia lincRNA (lnc-UTP11L-2), lincRNA [lnc-UTP11L-2:1]	0	-0.238399	1.73141	0.649096	5.46968	3.1591	0	0	0	0	0	0	0	0	0	0	1	0	0	0	0
160	A_24_P930418	RBPMS	AK057533	gb|AK057533|gb|AK310533|tc|THC2479636	hs|chr8:30402947-30403006	1796	gb|Homo sapiens cDNA FLJ32971 fis, clone TESTI2008847. [AK057533]	0	-0.340256	2.18905	0.462043	6.87203	3.13927	0	0	0	0	0	0	0	0	0	0	1	0	0	0	0
161	A_22_P00016797	ENST00000555649	ENST00000555649	ens|ENST00000555649|linc|lnc-TRIM9-2:1|tc|THC2781301	hs|chr14:51811691-51811632	753	tc|ALU2_HUMAN (P39189) Alu subfamily SB sequence contamination warning entry, partial (8%) [THC2781301]	0	0	1	1	3.86715	3.13327	0	0	0	0	0	0	0	0	0	0	0	0	0	0	0
162	DarkCorner	DarkCorner	DarkCorner			0		1	0	1	1	3.84155	3.11439	0	0	0	0	0	0	0	0	0	0	0	0	0	0	0
163	GE_BrightCorner	GE_BrightCorner	GE_BrightCorner			0		1	-0.0493109	1.12024	0.423294	42929.3	38321.5	0	0	0	0	0	0	0	0	0	0	1	1	1	1	2
164	GE_BrightCorner	GE_BrightCorner	GE_BrightCorner			0		1	-0.0586828	1.14468	0.341176	40528	35405.6	0	0	0	0	0	0	0	0	0	0	1	1	1	1	2
165	GE_BrightCorner	GE_BrightCorner	GE_BrightCorner			0		1	-0.0408468	1.09862	0.506796	46713.3	42520.1	0	0	0	0	0	0	0	0	0	0	1	1	1	1	2
166	DarkCorner	DarkCorner	DarkCorner			0		1	0	1	1	4.0243	3.34578	0	0	0	0	0	0	1	0	0	0	0	0	0	0	0
167	A_22_P00007653	lnc-HEXA-1	lnc-HEXA-1:1	linc|lnc-HEXA-1:1	hs|chr15:72774092-72774033	2076	linc|LNCipedia lincRNA (lnc-HEXA-1), lincRNA [lnc-HEXA-1:1]	0	0	1	1	4.06418	3.37815	0	0	0	0	0	0	0	0	0	0	0	0	0	0	0
168	A_21_P0007074	LINC01514	NR_120620	ref|NR_120620|ens|ENST00000434189|linc|lnc-TLX1-1:3|linc|lnc-TLX1-1:2	hs|chr10:102950946-102951102	664	ref|Homo sapiens long intergenic non-protein coding RNA 1514 (LINC01514), long non-coding RNA [NR_120620]	0	0	1	1	4.10269	3.40931	0	0	0	0	0	0	0	0	0	0	0	0	0	0	0
169	A_22_P00012683	lnc-QSOX2-1	lnc-QSOX2-1:10	linc|lnc-QSOX2-1:10|linc|lnc-QSOX2-1:6|linc|lnc-QSOX2-1:5|linc|lnc-QSOX2-1:7	hs|chr9:139166788-139166729	51	linc|LNCipedia lincRNA (lnc-QSOX2-1), lincRNA [lnc-QSOX2-1:10]	0	0	1	1	4.13905	3.43862	0	0	0	0	0	0	0	0	0	0	0	0	0	0	0
170	A_21_P0011230	ENST00000606973	ENST00000606973	ens|ENST00000606973|linc|TCONS_l2_00007552|gb|BC041842|tc|THC2668121	hs|chr13:52793841-52793782	3391	ens|transmembrane phosphoinositide 3-phosphatase and tensin homolog 2 pseudogene 2 [Source:HGNC Symbol;Acc:HGNC:38076] [ENST00000606973]	0	0	1	1	4.17244	3.4654	0	0	0	0	0	0	0	0	0	0	0	0	0	0	0
171	A_33_P3589217	SLC25A6	NM_001636	ref|NM_001636|ens|ENST00000484026|ens|ENST00000475167|ens|ENST00000381401	hs|chrX:1508451-1508392	417	ref|Homo sapiens solute carrier family 25 (mitochondrial carrier; adenine nucleotide translocator), member 6 (SLC25A6), mRNA [NM_001636]	0	0.0145607	1.0341	0.812645	9557.11	9882.97	0	0	0	0	0	0	0	0	0	0	1	1	1	1	2
172	A_33_P3231739	ELOVL2	NM_017770	ref|NM_017770|ens|ENST00000354666|ref|XM_005249200|gb|AL080199	hs|chr6:10981073-10981014	3992	ref|Homo sapiens ELOVL fatty acid elongase 2 (ELOVL2), mRNA [NM_017770]	0	0.0120647	1.02817	0.844349	1464.65	1505.91	0	0	0	0	0	0	0	0	0	0	1	1	1	1	2
173	A_33_P3223467	VCPIP1	NM_025054	ref|NM_025054	hs|chr8:67542631-67542572	8032	ref|Homo sapiens valosin containing protein (p97)/p47 complex interacting protein 1 (VCPIP1), mRNA [NM_025054]	0	-0.0282502	1.06721	0.650987	227.694	213.355	0	0	0	0	0	0	0	0	0	0	1	1	1	1	2
174	A_32_P57237	RPL21	NM_000982	ref|NM_000982|ref|NR_026911|ens|ENST00000403842|ens|ENST00000493317	hs|chr13:27829448-27830336	241	ref|Homo sapiens ribosomal protein L21 (RPL21), mRNA [NM_000982]	0	0.00236805	1.00547	0.969245	76591	77009.8	0	0	0	0	0	0	0	0	0	0	1	1	1	1	2
175	A_21_P0010149	ENST00000415269	ENST00000415269	ens|ENST00000415269|ens|ENST00000434859|linc|lnc-JAM2-7:1|linc|lnc-JAM2-7:2	hs|chr21:25415582-25415641	10	Unknown	0	-0.178559	1.50855	0.747687	5.38449	3.56933	0	0	0	0	0	0	0	0	0	0	1	0	0	0	0
176	A_22_P00011426	lnc-PAM-4	lnc-PAM-4:1	linc|lnc-PAM-4:1|linc|lnc-PAM-4:2|linc|TCONS_00009473|linc|TCONS_00009474	hs|chr5:101841229-101841288	383	linc|LNCipedia lincRNA (lnc-PAM-4), lincRNA [lnc-PAM-4:1]	0	-0.0960932	1.24765	0.87527	4.47767	3.58888	0	0	0	0	0	0	0	0	0	0	1	0	0	0	0
177	A_33_P3342481	THC2723408	THC2723408	tc|THC2723408	hs|chr2:090520625-090520566	1538	Unknown	0	0	1	1	4.3498	3.60439	0	0	0	0	0	0	0	0	0	0	0	0	0	0	0
178	A_23_P114689	ASAP3	NM_017707	ref|NM_017707|ref|NM_001143778|ens|ENST00000336689|ens|ENST00000495646	hs|chr1:23755346-23755287	3838	ref|Homo sapiens ArfGAP with SH3 domain, ankyrin repeat and PH domain 3 (ASAP3), transcript variant 1, mRNA [NM_017707]	0	-0.0360922	1.08666	0.562684	252.935	232.764	0	0	0	0	0	0	0	0	0	0	1	1	1	1	2
179	A_33_P3877992	LOC286190	NR_038881	ref|NR_038881|gb|AL833348|tc|THC2543254	hs|chr8:71575421-71575480	3622	ref|Homo sapiens uncharacterized LOC286190 (LOC286190), long non-coding RNA [NR_038881]	0	0	1	1	4.38359	3.62956	0	0	0	0	0	0	0	0	0	0	0	0	0	0	0
180	A_22_P00023982	KBTBD11-OT1	NR_126346	ref|NR_126346|ens|ENST00000518539|linc|lnc-KBTBD11-1:1|gb|BX104191	hs|chr8:1924548-1924607	718	ref|Homo sapiens KBTBD11 overlapping transcript 1 (KBTBD11-OT1), long non-coding RNA [NR_126346]	0	-0.0275332	1.06545	0.817794	25.1238	23.5805	0	0	0	0	0	0	0	0	0	0	1	1	1	1	2
181	A_33_P3381107	OR10Z1	NM_001004478	ref|NM_001004478|ens|ENST00000361284|gb|AB529288|tc|NP1461918	hs|chr1:158577098-158577157	869	ref|Homo sapiens olfactory receptor, family 10, subfamily Z, member 1 (OR10Z1), mRNA [NM_001004478]	0	0	1	1	4.4102	3.64858	0	0	0	0	0	0	0	0	0	0	0	0	0	0	0
182	A_22_P00015234	lnc-SPACA3-1	lnc-SPACA3-1:1	linc|lnc-SPACA3-1:1|gb|DB050195	hs|chr17:31458654-31458713	449	gb|DB050195 TESTI2 Homo sapiens cDNA clone TESTI2039685 5', mRNA sequence [DB050195]	0	0	1	1	4.42104	3.65598	0	0	0	0	0	0	0	0	0	0	0	0	0	0	0
183	A_21_P0010897	XLOC_l2_002067	TCONS_l2_00003715	linc|TCONS_l2_00003715	hs|chr10:95505468-95505409	464	linc|BROAD Institute lincRNA (XLOC_l2_002067), lincRNA [TCONS_l2_00003715]	0	0	1	1	4.43043	3.66212	0	0	0	0	0	0	0	0	0	0	0	0	0	0	0
184	A_32_P783	RPL37A	NM_000998	ref|NM_000998|ens|ENST00000451614|ens|ENST00000359681|linc|TCONS_l2_00026919	hs|chr2:217364080-217364688	168	ref|Homo sapiens ribosomal protein L37a (RPL37A), mRNA [NM_000998]	0	0.0078126	1.01815	0.898787	168723	171785	0	0	0	0	0	0	0	0	0	0	1	1	1	1	2
185	A_21_P0003351	ENST00000503465	ENST00000503465	ens|ENST00000503465|linc|lnc-TBC1D1-2:1|linc|TCONS_00007514	hs|chr4:38387312-38387371	431	Unknown	0	0.346303	2.21975	0.353383	4.46773	9.91722	0	0	0	0	0	0	0	0	0	0	0	1	0	0	0
186	A_21_P0012145	lnc-SPTLC3-2	lnc-SPTLC3-2:1	linc|lnc-SPTLC3-2:1|linc|TCONS_l2_00016734	hs|chr20:12917783-12917842	424	linc|LNCipedia lincRNA (lnc-SPTLC3-2), lincRNA [lnc-SPTLC3-2:1]	0	0	1	1	4.44904	3.6724	0	0	0	0	0	0	0	0	0	0	0	0	0	0	0
187	A_21_P0009361	lnc-SDK2-5	lnc-SDK2-5:1	linc|lnc-SDK2-5:1|linc|TCONS_00025761	hs|chr17:71943124-71943065	215	linc|LNCipedia lincRNA (lnc-SDK2-5), lincRNA [lnc-SDK2-5:1]	0	0	1	1	4.45207	3.67324	0	0	0	0	0	0	0	0	0	0	0	0	0	0	0
188	A_21_P0008555	lnc-C15orf48-1	lnc-C15orf48-1:4	linc|lnc-C15orf48-1:4|linc|lnc-C15orf48-1:5|gb|AK056686|linc|TCONS_00023224	hs|chr15:45771743-45771802	2199	gb|Homo sapiens cDNA FLJ32124 fis, clone PEBLM1000180. [AK056686]	0	0	1	1	4.45419	3.67319	0	0	0	0	0	0	0	0	0	0	0	0	0	0	0
189	A_23_P76218	DCD	NM_053283	ref|NM_053283|ref|NM_001300854|ens|ENST00000546807|ens|ENST00000293371	hs|chr12:55038504-55038445	515	ref|Homo sapiens dermcidin (DCD), transcript variant 1, mRNA [NM_053283]	0	0.298851	1.98999	0.451077	4.47543	8.90606	0	0	0	0	0	0	0	0	0	0	0	1	0	0	0
190	A_22_P00012147	ENST00000512941	ENST00000512941	ens|ENST00000512941|linc|lnc-POLR3G-2:1|linc|TCONS_00009458|gb|DA173333	hs|chr5:89243157-89243216	336	gb|DA173333 BRAMY2 Homo sapiens cDNA clone BRAMY2036130 5', mRNA sequence [DA173333]	0	0	1	1	4.45374	3.66925	0	0	0	0	0	0	0	0	0	0	0	0	0	0	0
191	A_23_P120812	IGLL1	NM_020070	ref|NM_020070|ref|NR_029395|ens|ENST00000330377|ens|ENST00000412472	hs|chr22:23917222-23917163	371	ref|Homo sapiens immunoglobulin lambda-like polypeptide 1 (IGLL1), transcript variant 1, mRNA [NM_020070]	0	-0.0387221	1.09326	0.816267	16.9991	15.549	0	0	0	0	0	0	0	0	0	0	1	1	0	0	0
192	A_23_P29204	MTFP1	NM_016498	ref|NM_016498|ref|NM_001003704|ens|ENST00000454552|ens|ENST00000266263	hs|chr22:30824628-30824687	864	ref|Homo sapiens mitochondrial fission process 1 (MTFP1), transcript variant 1, mRNA [NM_016498]	0	-0.0245801	1.05823	0.689811	655.382	619.319	0	0	0	0	0	0	0	0	0	0	1	1	1	1	2
193	A_33_P3281066	ZBTB21	NM_001098402	ref|NM_001098402|ref|NM_020727|ref|NM_001098403|ens|ENST00000398499	hs|chr21:43408967-43408908	5451	ref|Homo sapiens zinc finger and BTB domain containing 21 (ZBTB21), transcript variant 1, mRNA [NM_001098402]	0	-0.00774517	1.01799	0.899746	970.605	953.449	0	0	0	0	0	0	0	0	0	0	1	1	1	1	2
194	A_23_P73637	TEX13B	NM_031273	ref|NM_031273|ens|ENST00000302917|gb|BC160037|gb|BC150140	hs|chrX:107224373-107224314	968	ref|Homo sapiens testis expressed 13B (TEX13B), mRNA [NM_031273]	0	-0.116408	1.3074	0.496353	17.9586	13.7361	0	0	0	0	0	0	0	0	0	0	1	1	0	0	0
195	A_23_P146497	PPP1R26	NM_014811	ref|NM_014811|ens|ENST00000356818|ens|ENST00000401470|ens|ENST00000605286	hs|chr9:138380281-138380340	4473	ref|Homo sapiens protein phosphatase 1, regulatory subunit 26 (PPP1R26), mRNA [NM_014811]	0	0.00892675	1.02077	0.884665	661.085	674.814	0	0	0	0	0	0	0	0	0	0	1	1	1	1	2
196	A_33_P3339197	A_33_P3339197	A_33_P3339197		unmapped	0	Unknown	0	0	1	1	4.42806	3.63681	0	0	0	0	0	0	0	0	0	0	0	0	0	0	0
197	A_21_P0009396	lnc-SEPT9-1	lnc-SEPT9-1:3	linc|lnc-SEPT9-1:3|linc|TCONS_00025982	hs|chr17:75254724-75254783	1050	linc|LNCipedia lincRNA (lnc-SEPT9-1), lincRNA [lnc-SEPT9-1:3]	0	0	1	1	4.42027	3.6285	0	0	0	0	0	0	0	0	0	0	0	0	0	0	0
198	A_23_P116898	A2M	NM_000014	ref|NM_000014|ens|ENST00000318602|ens|ENST00000495709|ens|ENST00000495442	hs|chr12:9221418-9221359	4396	ref|Homo sapiens alpha-2-macroglobulin (A2M), mRNA [NM_000014]	0	-0.428022	2.6793	0.297796	9.65887	3.60499	0	0	0	0	0	0	0	0	0	0	1	0	0	0	0
199	A_24_P254965	HDAC8	NM_018486	ref|NM_018486|ref|NM_001166422|ref|NM_001166420|ref|NM_001166419	hs|chrX:71788605-71787823	635	ref|Homo sapiens histone deacetylase 8 (HDAC8), transcript variant 1, mRNA [NM_018486]	0	0.0193627	1.04559	0.75799	184.786	193.211	0	0	0	0	0	0	0	0	0	0	1	1	1	1	2
200	A_33_P3240951	DPF3	NM_001280544	ref|NM_001280544|ref|NM_001280543|ref|NM_012074|ens|ENST00000366353	hs|chr14:73136788-73136729	2600	ref|Homo sapiens D4, zinc and double PHD fingers, family 3 (DPF3), transcript variant 4, mRNA [NM_001280544]	0	-0.221706	1.66612	0.473833	10.4508	6.27257	0	0	0	0	0	0	0	0	0	0	1	1	0	0	0
201	A_33_P3376302	DA144211	DA144211	gb|DA144211	hs|chr13:80632879-80632820	450	gb|DA144211 BRAMY2 Homo sapiens cDNA clone BRAMY2000368 5', mRNA sequence [DA144211]	0	0	1	1	4.3827	3.58989	0	0	0	0	0	0	0	0	0	0	0	0	0	0	0
202	A_24_P168760	GTPBP1	NM_004286	ref|NM_004286|ens|ENST00000216044|ref|XR_244397|ref|XM_005261857	hs|chr22:39129283-39129342	4737	ref|Homo sapiens GTP binding protein 1 (GTPBP1), mRNA [NM_004286]	0	-0.0562562	1.1383	0.361904	905.584	795.56	0	0	0	0	0	0	0	0	0	0	1	1	1	1	2
203	A_22_P00021003	lnc-HDAC9-2	lnc-HDAC9-2:1	linc|lnc-HDAC9-2:1|linc|lnc-HDAC9-2:2|linc|TCONS_00012869	hs|chr7:19153811-19153870	1627	linc|LNCipedia lincRNA (lnc-HDAC9-2), lincRNA [lnc-HDAC9-2:1]	0	0	1	1	4.36019	3.56756	0	0	0	0	0	0	0	0	0	0	0	0	0	0	0
204	A_33_P3383606	KCP	NM_001135914	ref|NM_001135914|linc|lnc-TNPO3-1:3|linc|lnc-TNPO3-1:1|ens|ENST00000610776	hs|chr7:128516990-128516931	4661	ref|Homo sapiens kielin/chordin-like protein (KCP), transcript variant 1, mRNA [NM_001135914]	0	0.000679022	1.00156	0.991207	501.991	502.776	0	0	0	0	0	0	0	0	0	0	1	1	1	1	2
205	A_22_P00008257	lnc-IRX1-2	lnc-IRX1-2:1	linc|lnc-IRX1-2:1|linc|TCONS_00009850	hs|chr5:3419368-3419427	508	linc|LNCipedia lincRNA (lnc-IRX1-2), lincRNA [lnc-IRX1-2:1]	0	0	1	1	4.33519	3.54324	0	0	0	0	0	0	0	0	0	0	0	0	0	0	0
206	A_19_P00802154	DST	NM_001144769	ref|NM_001144769|ens|ENST00000370754|ref|XM_005249326|ref|XM_005249325	hs|chr6:56765299-56765240	377	ref|Homo sapiens dystonin (DST), transcript variant 2, mRNA [NM_001144769]	0	0.16903	1.47581	0.524501	8.1151	11.9763	0	0	0	0	0	0	0	0	0	0	1	1	0	0	0
207	A_19_P00315810	ENST00000455068	ENST00000455068	ens|ENST00000455068|linc|lnc-CXCR7-1:1|linc|TCONS_00003130	hs|chr2:237642104-237642163	79	Unknown	0	-0.000398568	1.00092	0.995924	50.5767	50.5303	0	0	0	0	0	0	0	0	0	0	1	1	1	1	2
208	A_23_P253074	PIWIL2	NM_018068	ref|NM_018068|ref|NM_001135721|ens|ENST00000519884|gb|KF651165	hs|chr8:22210694-22211811	2773	ref|Homo sapiens piwi-like RNA-mediated gene silencing 2 (PIWIL2), transcript variant 2, mRNA [NM_018068]	0	0.235045	1.71809	0.58158	4.31351	7.41098	0	0	0	0	0	0	0	0	0	0	0	1	0	0	0
209	A_21_P0009282	lnc-TMEM235-1	lnc-TMEM235-1:1	linc|lnc-TMEM235-1:1|linc|TCONS_00025511	hs|chr17:76291137-76291196	98	linc|LNCipedia lincRNA (lnc-TMEM235-1), lincRNA [lnc-TMEM235-1:1]	0	0	1	1	4.28252	3.49252	0	0	0	0	0	0	0	0	0	0	0	0	0	0	0
210	(+)E1A_r60_a22	E1A_r60_a22	E1A_r60_a22			0		1	0.896969	7.88803	4.59853e-18	6474.53	51071.3	0	0	0	0	0	0	0	0	0	0	1	1	1	1	2
211	A_32_P181527	AARD	NM_001025357	ref|NM_001025357|ens|ENST00000378279|gb|BC142621|tc|THC2533349	hs|chr8:117955962-117956021	1508	ref|Homo sapiens alanine and arginine rich domain containing protein (AARD), mRNA [NM_001025357]	0	-0.0849995	1.21618	0.236686	72.4788	59.5953	0	0	0	0	0	0	0	0	0	0	1	1	1	1	2
212	A_21_P0002371	lnc-SH3BP4-3	lnc-SH3BP4-3:1	linc|lnc-SH3BP4-3:1|linc|TCONS_00004057|gb|BF185848	hs|chr2:235626354-235631781	251	gb|601817555F1 NIH_MGC_57 Homo sapiens cDNA clone IMAGE:4041036 5', mRNA sequence [BF185848]	0	0	1	1	4.24021	3.45234	0	0	0	0	0	0	0	0	0	0	0	0	0	0	0
213	A_22_P00015397	lnc-SRP54-1	lnc-SRP54-1:1	linc|lnc-SRP54-1:1|gb|BC039097|tc|THC2608391	hs|chr14:35345606-35345665	2057	gb|Homo sapiens cDNA clone IMAGE:4823416. [BC039097]	0	0.00448016	1.01037	0.942305	307.473	310.661	0	0	0	0	0	0	0	0	0	0	1	1	1	1	2
214	A_23_P104583	CORO1B	NM_020441	ref|NM_020441|ref|NM_001018070|ens|ENST00000539970|ens|ENST00000537042	hs|chr11:67207834-67207704	943	ref|Homo sapiens coronin, actin binding protein, 1B (CORO1B), transcript variant 1, mRNA [NM_020441]	0	-0.00733338	1.01703	0.906693	201.12	197.753	0	0	0	0	0	0	0	0	0	0	1	1	1	1	2
215	A_22_P00005058	lnc-DENND1A-4	lnc-DENND1A-4:1	linc|lnc-DENND1A-4:1|tc|THC2705251	hs|chr9:126794628-126794569	175	tc|HSU11701 LIM-homeobox domain protein {Homo sapiens} (exp=-1; wgp=0; cg=0), partial (10%) [THC2705251]	0	0.188443	1.54327	0.282734	11.5457	17.8181	0	0	0	0	0	0	0	0	0	0	1	1	0	1	1
216	A_23_P118392	RASD1	NM_016084	ref|NM_016084|ref|NM_001199989|ens|ENST00000225688|gb|BC018041	hs|chr17:17397846-17397787	1652	ref|Homo sapiens RAS, dexamethasone-induced 1 (RASD1), transcript variant 1, mRNA [NM_016084]	0	0.102948	1.2675	0.152628	57.4539	72.8229	0	0	0	0	0	0	0	0	0	0	1	1	1	1	2
217	A_21_P0001995	LINC01304	ENST00000457371	ens|ENST00000457371|ens|ENST00000431730|linc|lnc-RNASEH1-4:11|linc|lnc-RNASEH1-4:10	hs|chr2:4020564-4020505	262	ens|long intergenic non-protein coding RNA 1304 [Source:HGNC Symbol;Acc:HGNC:50472] [ENST00000457371]	0	0.107676	1.28138	0.141354	53.5629	68.6342	0	0	0	0	0	0	0	0	0	0	1	1	1	1	2
218	A_21_P0010606	ENST00000602765	ENST00000602765	ens|ENST00000602765|linc|TCONS_l2_00001145|linc|TCONS_l2_00001144|gb|DB520278	hs|chr1:36545944-36545885	177	gb|DB520278 RIKEN full-length enriched human cDNA library, testis Homo sapiens cDNA clone H013067A13 3', mRNA sequence [DB520278]	0	0	1	1	4.15663	3.78111	0	0	0	0	0	0	0	0	0	0	0	1	0	0	0
219	A_24_P76879	TSPYL1	NM_003309	ref|NM_003309|ens|ENST00000368608|gb|AK026849|gb|AL136629	hs|chr6:116598155-116598096	3125	ref|Homo sapiens TSPY-like 1 (TSPYL1), mRNA [NM_003309]	0	-0.0579976	1.14287	0.346864	2523.77	2208.27	0	0	0	0	0	0	0	0	0	0	1	1	1	1	2
220	A_22_P00008551	ENST00000423466	ENST00000423466	ens|ENST00000423466|linc|lnc-KCNMB2-4:1|gb|BG202600	hs|chr3:177402743-177402802	218	gb|RST21962 Athersys RAGE Library Homo sapiens cDNA, mRNA sequence [BG202600]	0	0	1	1	4.12507	3.34433	0	0	0	0	0	0	0	0	0	0	0	0	0	0	0
221	A_23_P37914	SLC5A11	NM_052944	ref|NM_052944|ref|NM_001258411|ref|NM_001258413|ref|NM_001258412	hs|chr16:24922818-24922877	2223	ref|Homo sapiens solute carrier family 5 (sodium/inositol cotransporter), member 11 (SLC5A11), transcript variant 1, mRNA [NM_052944]	0	0.0506948	1.12381	0.539893	39.5355	44.4306	0	0	0	0	0	0	0	0	0	0	1	1	1	1	2
222	ERCC-00162_107	DQ516750	DQ516750		unmapped	0	Unknown	1	0	1	1	4.09724	3.31837	0	0	0	0	0	0	0	0	0	0	0	0	0	0	0
223	A_23_P137532	PLOD1	NM_000302	ref|NM_000302|ens|ENST00000481933|ens|ENST00000196061|gb|AK295254	hs|chr1:12034947-12035006	2378	ref|Homo sapiens procollagen-lysine, 2-oxoglutarate 5-dioxygenase 1 (PLOD1), mRNA [NM_000302]	0	-0.0803875	1.20334	0.197136	329.22	273.589	0	0	0	0	0	0	0	0	0	0	1	1	1	1	2
224	A_21_P0006321	lnc-PTGES2-1	lnc-PTGES2-1:5	linc|lnc-PTGES2-1:5|linc|TCONS_00016480	hs|chr9:130875259-130875200	1922	linc|LNCipedia lincRNA (lnc-PTGES2-1), lincRNA [lnc-PTGES2-1:5]	0	0	1	1	4.06998	3.29299	0	0	0	0	0	0	0	0	0	0	0	0	0	0	0
225	A_21_P0012840	LOC102724810	XR_425907	ref|XR_425907|ref|XR_427746|ref|XR_431896|linc|TCONS_l2_00022452	hs|chr5:98334433-98335418	95	ref|PREDICTED: Homo sapiens uncharacterized LOC102724810 (LOC102724810), transcript variant X2, ncRNA [XR_425907]	0	-0.340845	2.19202	0.460821	7.16846	3.27025	0	0	0	0	0	0	0	0	0	0	1	0	0	0	0
226	A_33_P3240607	LOC100128699	AK125870	gb|AK125870|tc|THC2628108	hs|chr2:127639160-127639101	4863	gb|Homo sapiens cDNA FLJ43882 fis, clone TESTI4009034. [AK125870]	0	0	1	1	4.04402	3.26872	0	0	0	0	0	0	0	0	0	0	0	0	0	0	0
227	A_33_P3329467	STYXL1	NM_016086	ref|NM_016086|ens|ENST00000359697|ens|ENST00000340062|ens|ENST00000248600	hs|chr7:75625720-75625661	1350	ref|Homo sapiens serine/threonine/tyrosine interacting-like 1 (STYXL1), mRNA [NM_016086]	0	-0.0250977	1.05949	0.683033	3571.89	3371.32	0	0	0	0	0	0	0	0	0	0	1	1	1	1	2
228	A_22_P00015696	ENST00000553983	ENST00000553983	ens|ENST00000553983|linc|lnc-SYNE2-1:1|gb|CU679798	hs|chr14:64065907-64065966	223	gb|Synthetic construct Homo sapiens gateway clone IMAGE:100019193 3' read WDR89 mRNA. [CU679798]	0	0	1	1	4.0184	3.24494	0	0	0	0	0	0	0	0	0	0	0	0	0	0	0
229	A_21_P0012155	ENST00000427691	ENST00000427691	ens|ENST00000427691|ens|ENST00000458422|linc|lnc-C20orf197-3:4|linc|lnc-C20orf197-3:7	hs|chr20:58729517-58755911	414	ens|MIR646 host gene (non-protein coding) [Source:HGNC Symbol;Acc:HGNC:27659] [ENST00000427691]	0	0.206005	1.60696	0.149946	13.752	22.0988	0	0	0	0	0	0	0	0	0	0	1	1	0	1	1
230	A_33_P3265394	WDR74	ENST00000538098	ens|ENST00000538098|tc|THC2498258	hs|chr11:62607176-62607117	243	ens|WD repeat domain 74 [Source:HGNC Symbol;Acc:HGNC:25529] [ENST00000538098]	0	0	1	1	3.99422	3.2224	0	0	0	0	0	0	0	0	0	0	0	0	0	0	0
231	A_19_P00318883	APTR	NR_038361	ref|NR_038361|ens|ENST00000398043|ens|ENST00000430801|ens|ENST00000416650	hs|chr7:77314638-77314579	1457	ref|Homo sapiens Alu-mediated CDKN1A/p21 transcriptional regulator (non-protein coding) (APTR), long non-coding RNA [NR_038361]	0	0.0142688	1.0334	0.816568	697.701	721.005	0	0	0	0	0	0	0	0	0	0	1	1	1	1	2
232	A_21_P0005058	ENST00000430672	ENST00000430672	ens|ENST00000430672|linc|lnc-HDDC2-2:1|linc|lnc-HDDC2-2:2|linc|TCONS_00011553	hs|chr6:125766240-125766181	89	Unknown	0	-0.229396	1.69588	0.665747	5.41959	3.19573	0	0	0	0	0	0	0	0	0	0	1	0	0	0	0
233	A_21_P0002697	LINC00885	NR_034088	ref|NR_034088|ens|ENST00000457079|linc|lnc-AC069257.9.1-2:1|gb|AK129507	hs|chr3:195887551-195887610	1617	ref|Homo sapiens long intergenic non-protein coding RNA 885 (LINC00885), long non-coding RNA [NR_034088]	0	0.196884	1.57356	0.480778	6.45444	10.1565	0	0	0	0	0	0	0	0	0	0	1	1	0	0	0
234	A_23_P118246	GINS2	NM_016095	ref|NM_016095|gb|AK091519|gb|AK001275|gb|BC022839	hs|chr16:85711713-85711654	746	ref|Homo sapiens GINS complex subunit 2 (Psf2 homolog) (GINS2), mRNA [NM_016095]	0	0.00563589	1.01306	0.926894	3273.57	3316.33	0	0	0	0	0	0	0	0	0	0	1	1	1	1	2
235	A_21_P0004924	lnc-RFPL4B-4	lnc-RFPL4B-4:1	linc|lnc-RFPL4B-4:1|linc|TCONS_00011925	hs|chr6:113202017-113204278	443	linc|LNCipedia lincRNA (lnc-RFPL4B-4), lincRNA [lnc-RFPL4B-4:1]	0	0.019602	1.04617	0.971456	3.9465	4.12871	0	0	0	0	0	0	0	0	0	0	0	1	0	0	0
236	A_22_P00023983	ENST00000428006	ENST00000428006	ens|ENST00000428006|linc|lnc-C9orf146-3:1|linc|TCONS_l2_00028623|linc|TCONS_l2_00028625	hs|chr9:13446533-13446592	43	Unknown	0	0	1	1	3.93079	3.16287	0	0	0	0	0	0	0	0	0	0	0	0	0	0	0
237	A_33_P3251332	HEATR5A	NM_015473	ref|NM_015473|ens|ENST00000551414|gb|BC045764|gb|CR749444	hs|chr14:31762417-31762358	6419	ref|Homo sapiens HEAT repeat containing 5A (HEATR5A), mRNA [NM_015473]	0	-0.0485159	1.11819	0.448381	133.467	119.359	0	0	0	0	0	0	0	0	0	0	1	1	1	1	2
238	A_33_P3423585	UNC13C	NM_001080534	ref|NM_001080534|ref|XM_005254394|ref|XM_005254395|gb|AL834407	hs|chr15:54920745-54920804	8078	ref|Homo sapiens unc-13 homolog C (C. elegans) (UNC13C), mRNA [NM_001080534]	0	0	1	1	3.91246	3.14558	0	0	0	0	0	0	0	0	0	0	0	0	0	0	0
239	A_33_P3403399	SLC47A1	NM_018242	ref|NM_018242|ens|ENST00000395585|ens|ENST00000495425|ens|ENST00000497548	hs|chr17:19480656-19480715	1588	ref|Homo sapiens solute carrier family 47 (multidrug and toxin extrusion), member 1 (SLC47A1), mRNA [NM_018242]	0	0.0488316	1.119	0.577535	33.1843	37.1333	0	0	0	0	0	0	0	0	0	0	1	1	1	1	2
240	A_23_P39402	ALKBH6	NM_198867	ref|NM_198867|ref|NM_032878|ref|NM_001297701|ens|ENST00000592353	hs|chr19:36503981-36502366	154	ref|Homo sapiens alkB, alkylation repair homolog 6 (E. coli) (ALKBH6), transcript variant 1, mRNA [NM_198867]	0	-0.0441156	1.10692	0.486438	151.814	137.15	0	0	0	0	0	0	0	0	0	0	1	1	1	1	2
241	A_23_P37702	TPSAB1	NM_003294	ref|NM_003294|ref|NM_024164|ens|ENST00000562432|ens|ENST00000612142	hs|chr16:1291871-1291930	594	ref|Homo sapiens tryptase alpha/beta 1 (TPSAB1), mRNA [NM_003294]	0	-0.323419	2.10581	0.495332	6.55664	3.1136	0	0	0	0	0	0	0	0	0	0	1	0	0	0	0
242	A_23_P213014	SLC2A9	NM_001001290	ref|NM_001001290|ref|NM_020041|ens|ENST00000503280|ens|ENST00000309065	hs|chr4:9828161-9828102	1554	ref|Homo sapiens solute carrier family 2 (facilitated glucose transporter), member 9 (SLC2A9), transcript variant 2, mRNA [NM_001001290]	0	0	1	1	3.88164	3.11612	0	0	0	0	0	0	0	0	0	0	0	0	0	0	0
243	A_23_P321261	ME2	NM_002396	ref|NM_002396|ref|NM_001168335|ens|ENST00000585680|ens|ENST00000382927	hs|chr18:48473496-48473555	1955	ref|Homo sapiens malic enzyme 2, NAD(+)-dependent, mitochondrial (ME2), transcript variant 1, mRNA [NM_002396]	0	0.0291391	1.0694	0.63659	427.07	456.707	0	0	0	0	0	0	0	0	0	0	1	1	1	1	2
244	A_23_P115842	CCAR1	NM_018237	ref|NM_018237|ref|NM_001282959|ref|NM_001282960|ref|NR_104262	hs|chr10:70550998-70551057	3616	ref|Homo sapiens cell division cycle and apoptosis regulator 1 (CCAR1), transcript variant 1, mRNA [NM_018237]	0	0.0822075	1.20839	0.184145	1170.46	1414.37	0	0	0	0	0	0	0	0	0	0	1	1	1	1	2
245	A_22_P00012632	lnc-PTX4-2	lnc-PTX4-2:1	linc|lnc-PTX4-2:1|tc|THC2725906	hs|chr16:1630243-1630184	66	linc|LNCipedia lincRNA (lnc-PTX4-2), lincRNA [lnc-PTX4-2:1]	0	0	1	1	3.86265	3.09756	0	0	0	0	0	0	0	0	0	0	0	0	0	0	0
246	A_23_P102364	NGEF	NM_019850	ref|NM_019850|ref|NM_001114090|ens|ENST00000264051|gb|BC031573	hs|chr2:233743527-233743468	3052	ref|Homo sapiens neuronal guanine nucleotide exchange factor (NGEF), transcript variant 1, mRNA [NM_019850]	0	-0.0278683	1.06627	0.650321	2781	2608.15	0	0	0	0	0	0	0	0	0	0	1	1	1	1	2
247	A_23_P315451	KIRREL2	NM_199180	ref|NM_199180|ref|NM_032123|ref|NM_199179|ens|ENST00000360202	hs|chr19:36357917-36357976	2861	ref|Homo sapiens kin of IRRE like 2 (Drosophila) (KIRREL2), transcript variant 3, mRNA [NM_199180]	0	-0.130851	1.35161	0.0841964	58.527	43.3017	0	0	0	0	0	0	0	0	0	0	1	1	1	1	2
248	A_33_P3210379	SCGB3A1	NM_052863	ref|NM_052863|ens|ENST00000512120|ens|ENST00000292641|gb|AF436839	hs|chr5:180017165-180017106	405	ref|Homo sapiens secretoglobin, family 3A, member 1 (SCGB3A1), mRNA [NM_052863]	0	-0.0341608	1.08183	0.578577	4643.31	4292.07	0	0	0	0	0	0	0	0	0	0	1	1	1	1	2
249	A_22_P00010339	lnc-MYBPH-2	lnc-MYBPH-2:1	linc|lnc-MYBPH-2:1	hs|chr1:203096450-203096391	316	linc|LNCipedia lincRNA (lnc-MYBPH-2), lincRNA [lnc-MYBPH-2:1]	0	0	1	1	3.84432	3.07901	0	0	0	0	0	0	0	0	0	0	0	0	0	0	0
250	A_33_P3827416	AK024156	AK024156	gb|AK024156|tc|THC2527675	hs|chr10:49264602-49264543	635	gb|Homo sapiens cDNA FLJ14094 fis, clone MAMMA1000372. [AK024156]	0	0.134786	1.36391	0.0314163	33324.2	45451.3	0	0	0	0	0	0	0	0	0	0	1	1	1	1	2
251	A_22_P00017072	lnc-TUFM-2	lnc-TUFM-2:1	linc|lnc-TUFM-2:1	hs|chr16:28873546-28873487	484	linc|LNCipedia lincRNA (lnc-TUFM-2), lincRNA [lnc-TUFM-2:1]	0	0	1	1	3.83761	3.07187	0	0	0	0	0	0	0	0	0	0	0	0	0	0	0
252	A_21_P0006214	lnc-DEC1-2	lnc-DEC1-2:1	linc|lnc-DEC1-2:1|linc|TCONS_00016137	hs|chr9:118365905-118365964	981	linc|LNCipedia lincRNA (lnc-DEC1-2), lincRNA [lnc-DEC1-2:1]	0	0	1	1	3.83444	3.06853	0	0	0	0	0	0	0	0	0	0	0	0	0	0	0
253	A_22_P00009258	ENST00000432495	ENST00000432495	ens|ENST00000432495|ens|ENST00000411511|linc|lnc-LRP5L-1:2|linc|lnc-LRP5L-1:3	hs|chr22:25678058-25677999	265	Unknown	0	-0.107524	1.28093	0.108817	96.7034	75.4949	0	0	0	0	0	0	0	0	0	0	1	1	1	1	2
254	A_33_P3417985	OR5B17	NM_001005489	ref|NM_001005489|ens|ENST00000357377|tc|NP1461752	hs|chr11:58125660-58125601	882	ref|Homo sapiens olfactory receptor, family 5, subfamily B, member 17 (OR5B17), mRNA [NM_001005489]	0	0	1	1	3.83113	3.06432	0	0	0	0	0	0	0	0	0	0	0	0	0	0	0
255	A_23_P98350	BIRC3	NM_001165	ref|NM_001165|ref|NM_182962|ens|ENST00000263464|ens|ENST00000615299	hs|chr11:102208356-102208415	5132	ref|Homo sapiens baculoviral IAP repeat containing 3 (BIRC3), transcript variant 1, mRNA [NM_001165]	0	-0.113808	1.2996	0.216816	35.9289	27.6462	0	0	0	0	0	0	0	0	0	0	1	1	1	1	2
256	A_21_P0012541	LINC00877	NR_104116	ref|NR_104116|ens|ENST00000470712|ens|ENST00000468646|linc|lnc-RYBP-4:8	hs|chr3:72109205-72109146	843	ref|Homo sapiens long intergenic non-protein coding RNA 877 (LINC00877), long non-coding RNA [NR_104116]	0	0	1	1	3.82919	3.06136	0	0	0	0	0	0	0	0	0	0	0	0	0	0	0
257	A_23_P61580	NSUN6	NM_182543	ref|NM_182543|ens|ENST00000377304|ref|XM_005252397|ref|XM_005252394	hs|chr10:18834783-18834724	1922	ref|Homo sapiens NOP2/Sun domain family, member 6 (NSUN6), mRNA [NM_182543]	0	0.0289032	1.06882	0.648418	134.106	143.335	0	0	0	0	0	0	0	0	0	0	1	1	1	1	2
258	A_23_P119943	IGFBP2	NM_000597	ref|NM_000597|ens|ENST00000490362|ens|ENST00000233809|gb|AB209509	hs|chr2:217529086-217529145	1365	ref|Homo sapiens insulin-like growth factor binding protein 2, 36kDa (IGFBP2), mRNA [NM_000597]	0	0.00822409	1.01912	0.893493	3443.82	3509.66	0	0	0	0	0	0	0	0	0	0	1	1	1	1	2
259	A_23_P102937	SUMO3	NM_006936	ref|NM_006936|ref|NM_001286416|ens|ENST00000411651|ens|ENST00000332859	hs|chr21:46225999-46225940	1339	ref|Homo sapiens small ubiquitin-like modifier 3 (SUMO3), transcript variant 1, mRNA [NM_006936]	0	0.0739658	1.18568	0.231517	993.589	1178.07	0	0	0	0	0	0	0	0	0	0	1	1	1	1	2
260	A_24_P944827	ATG7	NM_006395	ref|NM_006395|ref|NM_001136031|ref|NM_001144912|ens|ENST00000354449	hs|chr3:11598763-11598822	4674	ref|Homo sapiens autophagy related 7 (ATG7), transcript variant 1, mRNA [NM_006395]	0	0.0827725	1.20996	0.189227	161.427	195.321	0	0	0	0	0	0	0	0	0	0	1	1	1	1	2
261	A_21_P0001769	ENST00000420828	ENST00000420828	ens|ENST00000420828|linc|lnc-FAM84A-2:1|linc|TCONS_00002687|tc|THC2605279	hs|chr2:13866978-13867037	164	Unknown	0	0	1	1	3.83198	3.06068	0	0	0	0	0	0	0	0	0	0	0	0	0	0	0
262	A_23_P101461	CCDC130	NM_030818	ref|NM_030818|ens|ENST00000593174|ens|ENST00000221554|ens|ENST00000586600	hs|chr19:13874029-13874088	1554	ref|Homo sapiens coiled-coil domain containing 130 (CCDC130), mRNA [NM_030818]	0	-0.00741928	1.01723	0.903859	4376.63	4302.5	0	0	0	0	0	0	0	0	0	0	1	1	1	1	2
263	A_22_P00004711	LOC283387	ENST00000548955	ens|ENST00000548955|linc|lnc-CTDSP2-1:4|gb|CD675540	hs|chr12:58280443-58280384	249	gb|fs24h05.y1 Human Lens cDNA (Normalized): fs Homo sapiens cDNA clone fs24h05 5', mRNA sequence [CD675540]	0	-0.382393	2.41209	0.303946	8.81824	3.65585	0	0	0	0	0	0	0	0	0	0	1	1	0	0	0
264	A_21_P0006900	lnc-GOLGA7B-2	lnc-GOLGA7B-2:1	linc|lnc-GOLGA7B-2:1|linc|TCONS_00018295	hs|chr10:99600667-99600726	303	linc|LNCipedia lincRNA (lnc-GOLGA7B-2), lincRNA [lnc-GOLGA7B-2:1]	0	0	1	1	3.83949	3.06536	0	0	0	0	0	0	0	0	0	0	0	0	0	0	0
265	A_22_P00009827	LOC101929650	ENST00000572343	ens|ENST00000572343|ref|XR_243528|ref|XR_248430|ref|XR_253748	hs|chr17:81092759-81092818	252	ref|PREDICTED: Homo sapiens uncharacterized LOC101929650 (LOC101929650), ncRNA [XR_243528]	0	0.155128	1.42931	0.242218	15.3191	21.8958	0	0	0	0	0	0	0	0	0	0	1	1	0	1	1
266	A_21_P0004606	lnc-QKI-2	lnc-QKI-2:2	linc|lnc-QKI-2:2|linc|TCONS_00011199|gb|AK093114|tc|THC2627193	hs|chr6:164195595-164195654	1756	gb|Homo sapiens cDNA FLJ35795 fis, clone TESTI2005827. [AK093114]	0	0	1	1	3.8455	3.06948	0	0	0	0	0	0	0	0	0	0	0	0	0	0	0
267	A_22_P00002868	BPESC1	NR_026783	ref|NR_026783|ens|ENST00000418282|linc|lnc-C3orf72-1:1|gb|AF196865	hs|chr3:138843844-138843903	3352	ref|Homo sapiens blepharophimosis, epicanthus inversus and ptosis, candidate 1 (non-protein coding) (BPESC1), long non-coding RNA [NR_026783]	0	0	1	1	3.84927	3.0722	0	0	0	0	0	0	0	0	0	0	0	0	0	0	0
268	A_32_P223777	IL6ST	NM_002184	ref|NM_002184|ref|NM_175767|ref|NM_001190981|ref|NR_120480	hs|chr5:55231193-55231134	8786	ref|Homo sapiens interleukin 6 signal transducer (IL6ST), transcript variant 1, mRNA [NM_002184]	0	-0.0477824	1.1163	0.72411	18.8786	16.9117	0	0	0	0	0	0	0	0	0	0	1	1	0	1	1
269	A_33_P3244269	A_33_P3244269	A_33_P3244269		hs|chrX:102632170-102632111	0	Unknown	0	0.0376667	1.0906	0.712273	25.3554	27.6527	0	0	0	0	0	0	0	0	0	0	1	1	1	1	2
270	A_22_P00001571	lnc-ARL4A-2	lnc-ARL4A-2:1	linc|lnc-ARL4A-2:1|linc|TCONS_00013350	hs|chr7:13771118-13771177	137	linc|LNCipedia lincRNA (lnc-ARL4A-2), lincRNA [lnc-ARL4A-2:1]	0	0	1	1	3.86244	3.08205	0	0	0	0	0	0	0	0	0	0	0	0	0	0	0
271	A_32_P55241	SHISA2	NM_001007538	ref|NM_001007538|ens|ENST00000319420|tc|THC2475409	hs|chr13:26619404-26619345	2219	ref|Homo sapiens shisa family member 2 (SHISA2), mRNA [NM_001007538]	0	-0.0191399	1.04506	0.776265	80.1695	76.7131	0	0	0	0	0	0	0	0	0	0	1	1	1	1	2
272	A_21_P0000766	TEKT4P2	NR_038328	ref|NR_038328|ref|NR_037871|ref|NR_046440|ens|ENST00000624052	hs|chr21:9968517-9966323	77	ref|Homo sapiens tektin 4 pseudogene 2 (TEKT4P2), transcript variant 2, non-coding RNA [NR_038328]	0	-0.0313109	1.07476	0.610846	949.587	883.535	0	0	0	0	0	0	0	0	0	0	1	1	1	1	2
273	A_33_P3247919	A_33_P3247919	A_33_P3247919		hs|chr9:092035519-092035460	0	Unknown	0	0.0278761	1.06629	0.810588	21.2829	22.6938	0	0	0	0	0	0	0	0	0	0	1	1	1	1	2
274	A_21_P0007475	lnc-SPATA19-1	lnc-SPATA19-1:2	linc|lnc-SPATA19-1:2|linc|lnc-SPATA19-1:3|linc|TCONS_00020156|gb|AK097142	hs|chr11:133668084-133668025	453	gb|Homo sapiens cDNA FLJ39823 fis, clone SPLEN2011931. [AK097142]	0	0.173904	1.49247	0.702645	3.89888	5.81895	0	0	0	0	0	0	0	0	0	0	0	1	0	0	0
275	A_22_P00003178	ENST00000447524	ENST00000447524	ens|ENST00000447524|linc|lnc-C9orf79-2:1|linc|TCONS_l2_00028882|linc|TCONS_l2_00029789	hs|chr9:90481056-90481115	302	Unknown	0	0	1	1	3.89086	3.10441	0	0	0	0	0	0	0	0	0	0	0	0	0	0	0
276	A_23_P29975	C4orf19	NM_018302	ref|NM_018302|ref|NM_001104629|ens|ENST00000284437|ens|ENST00000381980	hs|chr4:37593257-37593316	1757	ref|Homo sapiens chromosome 4 open reading frame 19 (C4orf19), transcript variant 2, mRNA [NM_018302]	0	-0.199549	1.58325	0.543058	8.43193	5.32572	0	0	0	0	0	0	0	0	0	0	1	1	0	0	0
277	A_33_P3305885	WNK2	NM_006648	ref|NM_006648|ens|ENST00000474009|ens|ENST00000479696|ens|ENST00000395477	hs|chr9:96060265-96060324	5838	ref|Homo sapiens WNK lysine deficient protein kinase 2 (WNK2), transcript variant 2, mRNA [NM_006648]	0	0.0424858	1.10277	0.542793	63.0812	69.5641	0	0	0	0	0	0	0	0	0	0	1	1	1	1	2
278	A_21_P0006535	lnc-AKAP4-1	lnc-AKAP4-1:1	linc|lnc-AKAP4-1:1|linc|TCONS_00017322	hs|chrX:49969234-49969175	13	linc|LNCipedia lincRNA (lnc-AKAP4-1), lincRNA [lnc-AKAP4-1:1]	0	0	1	1	3.91077	3.12057	0	0	0	0	0	0	0	0	0	0	0	0	0	0	0
279	A_22_P00023281	SIRPG-AS1	NR_110090	ref|NR_110090|linc|lnc-SIRPA-3:1|gb|AK093519|tc|THC2622434	hs|chr20:1629027-1629086	2703	ref|Homo sapiens SIRPG antisense RNA 1 (SIRPG-AS1), long non-coding RNA [NR_110090]	0	-0.0838371	1.21293	0.339528	38.7531	31.9499	0	0	0	0	0	0	0	0	0	0	1	1	1	1	2
280	A_22_P00001741	C11orf95	NM_001144936	ref|NM_001144936|ens|ENST00000433688|linc|lnc-ATL3-1:6|linc|lnc-ATL3-1:4	hs|chr11:63533426-63533367	508	ref|Homo sapiens chromosome 11 open reading frame 95 (C11orf95), mRNA [NM_001144936]	0	-0.0857602	1.21832	0.29823	44.482	36.511	0	0	0	0	0	0	0	0	0	0	1	1	1	1	2
281	A_21_P0004866	LINC00240	NR_026775	ref|NR_026775|ens|ENST00000606878|linc|lnc-HIST1H2AG-3:1|linc|TCONS_00011754	hs|chr6:26924913-26936246	141	ref|Homo sapiens long intergenic non-protein coding RNA 240 (LINC00240), long non-coding RNA [NR_026775]	0	-0.140818	1.38299	0.0564498	66.2677	47.9164	0	0	0	0	0	0	0	0	0	0	1	1	1	1	2
282	A_33_P3397763	TNFSF9	NM_003811	ref|NM_003811|ens|ENST00000245817|ref|XM_006722931|gb|U03398	hs|chr19:6535866-6535925	1591	ref|Homo sapiens tumor necrosis factor (ligand) superfamily, member 9 (TNFSF9), mRNA [NM_003811]	0	0.0465138	1.11305	0.451231	449.34	500.136	0	0	0	0	0	0	0	0	0	0	1	1	1	1	2
283	A_22_P00012133	IGFBP7-AS1	NR_034081	ref|NR_034081|linc|lnc-POLR2B-1:1|linc|lnc-POLR2B-1:10|linc|lnc-POLR2B-1:12	hs|chr4:58071358-58071417	1281	ref|Homo sapiens IGFBP7 antisense RNA 1 (IGFBP7-AS1), long non-coding RNA [NR_034081]	0	0	1	1	3.94718	3.15089	0	0	0	0	0	0	0	0	0	0	0	0	0	0	0
284	A_21_P0007107	ENST00000427247	ENST00000427247	ens|ENST00000427247|ref|XR_424136|ref|XR_428766|ref|XR_432599	hs|chr10:71767525-71767381	67	ref|PREDICTED: Homo sapiens uncharacterized LOC102723350 (LOC102723350), ncRNA [XR_424136]	0	-0.424498	2.65765	0.311385	8.35702	3.14451	0	0	0	0	0	0	0	0	0	0	1	0	0	0	0
285	A_22_P00018241	LOC101927905	NR_120454	ref|NR_120454|ens|ENST00000536034|linc|lnc-ZNF705A-2:3|tc|THC2566801	hs|chr12:8395101-8395160	906	ref|Homo sapiens uncharacterized LOC101927905 (LOC101927905), transcript variant 1, long non-coding RNA [NR_120454]	0	-0.158552	1.44063	0.224834	23.1353	16.0592	0	0	0	0	0	0	0	0	0	0	1	1	1	1	2
286	A_33_P3272189	MFSD9	NM_032718	ref|NM_032718|ens|ENST00000438943|gb|AK075376|tc|THC2474286	hs|chr2:103333845-103333786	2526	ref|Homo sapiens major facilitator superfamily domain containing 9 (MFSD9), mRNA [NM_032718]	0	0.0287437	1.06842	0.642543	287.851	307.547	0	0	0	0	0	0	0	0	0	0	1	1	1	1	2
287	A_22_P00017887	ENST00000523317	ENST00000523317	ens|ENST00000523317|linc|lnc-ZFAT-2:1|gb|AA311918	hs|chr8:135332666-135332607	24	gb|EST182624 Jurkat T-cells VI Homo sapiens cDNA 5' end, mRNA sequence [AA311918]	0	0	1	1	3.97776	3.17704	0	0	0	0	0	0	0	0	0	0	0	0	0	0	0
288	A_24_P61772	TBC1D27	ENST00000261651	ens|ENST00000261651|ens|ENST00000424239|gb|AK024458|tc|THC2656121	hs|chr17:16827412-16827353	3654	ens|TBC1 domain family, member 27 [Source:HGNC Symbol;Acc:HGNC:28104] [ENST00000261651]	0	-0.292454	1.96089	0.554105	6.22739	3.17579	0	0	0	0	0	0	0	0	0	0	1	0	0	0	0
289	A_22_P00009100	HORMAD2-AS1	NR_110541	ref|NR_110541|ref|XR_425324|ref|XR_430439|ref|XR_433700	hs|chr22:30476176-30476117	293	ref|Homo sapiens HORMAD2 antisense RNA 1 (HORMAD2-AS1), long non-coding RNA [NR_110541]	0	-0.122206	1.32497	0.129647	50.2544	37.9287	0	0	0	0	0	0	0	0	0	0	1	1	1	1	2
290	A_23_P375354	TECTA	NM_005422	ref|NM_005422|ens|ENST00000264037|ens|ENST00000392793|ref|XM_005271653	hs|chr11:121061441-121061500	6393	ref|Homo sapiens tectorin alpha (TECTA), mRNA [NM_005422]	0	0.0238766	1.05652	0.926196	8.68495	9.17579	0	0	0	0	0	0	0	0	0	0	1	1	0	0	0
291	A_33_P3362321	FHL2	NM_201555	ref|NM_201555|ref|NM_001450|ref|NM_201557|ref|NM_001039492	hs|chr2:105990080-105990021	845	ref|Homo sapiens four and a half LIM domains 2 (FHL2), transcript variant 2, mRNA [NM_201555]	0	0.0478113	1.11638	0.441633	254.399	284.005	0	0	0	0	0	0	0	0	0	0	1	1	1	1	2
292	A_23_P171366	USP11	NM_004651	ref|NM_004651|ens|ENST00000467378|ens|ENST00000469080|ens|ENST00000218348	hs|chrX:47107052-47107204	2707	ref|Homo sapiens ubiquitin specific peptidase 11 (USP11), mRNA [NM_004651]	0	-0.000668434	1.00154	0.991317	4469.89	4463.02	0	0	0	0	0	0	0	0	0	0	1	1	1	1	2
293	A_23_P110504	CLPTM1L	NM_030782	ref|NM_030782|ens|ENST00000503534|ens|ENST00000503042|ens|ENST00000320895	hs|chr5:1318471-1318412	1675	ref|Homo sapiens CLPTM1-like (CLPTM1L), mRNA [NM_030782]	0	0.0141756	1.03318	0.817544	1774.4	1833.27	0	0	0	0	0	0	0	0	0	0	1	1	1	1	2
294	A_22_P00009713	lnc-MCCC2-2	lnc-MCCC2-2:2	linc|lnc-MCCC2-2:2|linc|lnc-MCCC2-2:1|linc|TCONS_00010712|linc|TCONS_00009994	hs|chr5:70966370-70966429	135	linc|LNCipedia lincRNA (lnc-MCCC2-2), lincRNA [lnc-MCCC2-2:2]	0	-0.367264	2.3295	0.414492	7.47681	3.20961	0	0	0	0	0	0	0	0	0	0	1	0	0	0	0
295	A_21_P0014007	GVQW1	AK098413	gb|AK098413|tc|THC2490227	hs|chr9:32567209-32567268	422	gb|Homo sapiens cDNA FLJ25547 fis, clone JTH01487. [AK098413]	0	0	1	1	4.03308	3.22669	0	0	0	0	0	0	0	0	0	0	0	0	0	0	0
296	A_32_P148538	LPPR4	NM_014839	ref|NM_014839|ref|NM_001166252|ens|ENST00000457765|ens|ENST00000370185	hs|chr1:99774690-99774749	4573	ref|Homo sapiens lipid phosphate phosphatase-related protein type 4 (LPPR4), transcript variant 1, mRNA [NM_014839]	0	0.441571	2.76421	0.178356	4.06592	11.2391	0	0	0	0	0	0	0	0	0	0	0	1	0	0	0
297	A_21_P0011760	XLOC_l2_007112	TCONS_l2_00013208	linc|TCONS_l2_00013208	hs|chr19:53483764-53483705	602	linc|BROAD Institute lincRNA (XLOC_l2_007112), lincRNA [TCONS_l2_00013208]	0	0	1	1	4.04482	3.23785	0	0	0	0	0	0	0	0	0	0	0	0	0	0	0
298	A_23_P101960	ZFP36L2	NM_006887	ref|NM_006887|ens|ENST00000282388|gb|BC005010|gb|BM979687	hs|chr2:43451215-43451156	2018	ref|Homo sapiens ZFP36 ring finger protein-like 2 (ZFP36L2), mRNA [NM_006887]	0	-0.00408983	1.00946	0.947012	597.987	592.382	0	0	0	0	0	0	0	0	0	0	1	1	1	1	2
299	ERCC-00128_189	DQ459428	DQ459428		unmapped	0	Unknown	1	0	1	1	4.05429	3.24736	0	0	0	0	0	0	0	0	0	0	0	0	0	0	0
300	A_21_P0000989	LOC101927412	NR_125940	ref|NR_125940|ref|NR_125941|ref|NR_125942|ens|ENST00000443104	hs|chr1:81112411-81112470	528	ref|Homo sapiens uncharacterized LOC101927412 (LOC101927412), transcript variant 1, long non-coding RNA [NR_125940]	0	0	1	1	4.05845	3.25172	0	0	0	0	0	0	0	0	0	0	0	0	0	0	0
301	A_33_P3382412	ZNF468	NM_001277120	ref|NM_001277120|ref|NM_001008801|ref|NR_102299|ref|NR_102300	hs|chr19:53342568-53342509	3247	ref|Homo sapiens zinc finger protein 468 (ZNF468), transcript variant 1, mRNA [NM_001277120]	0	-0.0210667	1.0497	0.764537	68.1297	64.9037	0	0	0	0	0	0	0	0	0	0	1	1	1	1	2
302	A_23_P207632	ATP2A3	NM_174953	ref|NM_174953|ref|NM_174954|ref|NM_174956|ref|NM_174955	hs|chr17:3827607-3827548	4440	ref|Homo sapiens ATPase, Ca++ transporting, ubiquitous (ATP2A3), transcript variant 5, mRNA [NM_174953]	0	-0.0345375	1.08277	0.679728	41.8042	38.6085	0	0	0	0	0	0	0	0	0	0	1	1	1	1	2
303	A_22_P00010537	LOC102724050	NR_120487	ref|NR_120487|ref|NR_120488|linc|lnc-NCKAP1L-1:2|linc|lnc-NCKAP1L-1:1	hs|chr12:54821650-54821709	325	ref|Homo sapiens uncharacterized LOC102724050 (LOC102724050), transcript variant 2, long non-coding RNA [NR_120487]	0	-0.427823	2.67807	0.304237	8.69699	3.24748	0	0	0	0	0	0	0	0	0	0	1	0	0	0	0
304	A_22_P00016091	lnc-THOC1-1	lnc-THOC1-1:1	linc|lnc-THOC1-1:1	hs|chr18:423832-423773	365	linc|LNCipedia lincRNA (lnc-THOC1-1), lincRNA [lnc-THOC1-1:1]	0	0.242559	1.74807	0.0288268	18.984	33.1853	0	0	0	0	0	0	0	0	0	0	1	1	0	1	1
305	A_23_P1863	OR5AK2	NM_001005323	ref|NM_001005323|ens|ENST00000326855|ens|ENST00000524837|gb|BC137198	hs|chr11:56756469-56756528	80	ref|Homo sapiens olfactory receptor, family 5, subfamily AK, member 2 (OR5AK2), mRNA [NM_001005323]	0	0	1	1	4.06957	3.26635	0	0	0	0	0	0	0	0	0	0	0	0	0	0	0
306	A_23_P126623	PGD	NM_002631	ref|NM_002631|ens|ENST00000498356|ens|ENST00000496718|ens|ENST00000270776	hs|chr1:10478911-10478970	1227	ref|Homo sapiens phosphogluconate dehydrogenase (PGD), mRNA [NM_002631]	0	-0.017713	1.04163	0.773158	1982.62	1903.38	0	0	0	0	0	0	0	0	0	0	1	1	1	1	2
307	3xSLv1	3xSLv1	3xSLv1			0		-1	0	1	1	4.06905	3.26848	0	0	0	0	0	0	0	0	0	0	0	0	0	0	0
308	A_22_P00002581	ENST00000581170	ENST00000581170	ens|ENST00000581170|ens|ENST00000579933|linc|lnc-C18orf42-1:2|linc|lnc-C18orf42-1:3	hs|chr18:5238378-5238319	147	Unknown	0	0	1	1	4.06687	3.26794	0	0	0	0	0	0	0	0	0	0	0	0	0	0	0
309	A_21_P0005046	lnc-HACE1-4	lnc-HACE1-4:1	linc|lnc-HACE1-4:1|linc|TCONS_00012235	hs|chr6:104785487-104785428	389	linc|LNCipedia lincRNA (lnc-HACE1-4), lincRNA [lnc-HACE1-4:1]	0	0	1	1	4.06554	3.26832	0	0	0	0	0	0	0	0	0	0	0	0	0	0	0
310	A_33_P3373273	SLC15A1	NM_005073	ref|NM_005073|ens|ENST00000376503|gb|U21936|tc|THC2478947	hs|chr13:99336152-99336093	3029	ref|Homo sapiens solute carrier family 15 (oligopeptide transporter), member 1 (SLC15A1), mRNA [NM_005073]	0	0.0543148	1.13322	0.667599	19.3708	21.9514	0	0	0	0	0	0	0	0	0	0	1	1	0	1	1
311	A_33_P3397418	ZC3HAV1	NM_020119	ref|NM_020119|ens|ENST00000242351|ref|XM_005250501|gb|AK098308	hs|chr7:138728410-138728351	7026	ref|Homo sapiens zinc finger CCCH-type, antiviral 1 (ZC3HAV1), transcript variant 1, mRNA [NM_020119]	0	0.0235618	1.05575	0.701474	2055.05	2169.62	0	0	0	0	0	0	0	0	0	0	1	1	1	1	2
312	A_21_P0008949	ENST00000571340	ENST00000571340	ens|ENST00000571340|linc|lnc-RBL2-1:4|linc|lnc-RBL2-1:3|linc|TCONS_00024420	hs|chr16:53422865-53422924	2009	Unknown	0	-0.198043	1.57777	0.107745	26.9343	17.0711	0	0	0	0	0	0	0	0	0	0	1	1	1	1	2
313	A_23_P112026	IDO1	NM_002164	ref|NM_002164|ens|ENST00000523779|ens|ENST00000522495|ens|ENST00000518237	hs|chr8:39785529-39785588	1150	ref|Homo sapiens indoleamine 2,3-dioxygenase 1 (IDO1), mRNA [NM_002164]	0	0.12473	1.33269	0.614617	8.16756	10.8849	0	0	0	0	0	0	0	0	0	0	1	1	0	0	0
314	A_21_P0014887	LOC100652768	NR_045215	ref|NR_045215|gb|AK026219|tc|THC2525831	hs|chr11:117068046-117067987	582	ref|Homo sapiens uncharacterized LOC100652768 (LOC100652768), long non-coding RNA [NR_045215]	0	-0.388453	2.44598	0.34538	8.43695	3.44931	0	0	0	0	0	0	0	0	0	0	1	1	0	0	0
315	A_22_P00017445	POU6F2-AS1	NR_046711	ref|NR_046711|linc|lnc-VPS41-2:1|tc|THC2690713	hs|chr7:39444585-39444526	135	ref|Homo sapiens POU6F2 antisense RNA 1 (POU6F2-AS1), long non-coding RNA [NR_046711]	0	-0.343825	2.20712	0.456109	7.1465	3.23793	0	0	0	0	0	0	0	0	0	0	1	0	0	0	0
316	A_23_P79911	PSMF1	NM_006814	ref|NM_006814|ref|NM_178578|ens|ENST00000333082|gb|D88378	hs|chr20:1147718-1147777	2986	ref|Homo sapiens proteasome (prosome, macropain) inhibitor subunit 1 (PI31) (PSMF1), transcript variant 1, mRNA [NM_006814]	0	0.00594951	1.01379	0.922896	914.816	927.435	0	0	0	0	0	0	0	0	0	0	1	1	1	1	2
317	A_22_P00011501	ENST00000547089	ENST00000547089	ens|ENST00000547089|ens|ENST00000546865|linc|lnc-PAWR-3:2|linc|lnc-PAWR-3:1	hs|chr12:78934431-78934372	24	Unknown	0	0	1	1	4.00923	3.23503	0	0	0	0	0	0	0	0	0	0	0	0	0	0	0
318	A_22_P00025696	lnc-CTD-2117L12.1.1-1	lnc-CTD-2117L12.1.1-1:1	linc|lnc-CTD-2117L12.1.1-1:1	hs|chr5:58110557-58110498	150	linc|LNCipedia lincRNA (lnc-CTD-2117L12.1.1-1), lincRNA [lnc-CTD-2117L12.1.1-1:1]	0	0	1	1	3.99541	3.22553	0	0	0	0	0	0	0	0	0	0	0	0	0	0	0
319	A_21_P0007656	lnc-TMEM132B-3	lnc-TMEM132B-3:6	linc|lnc-TMEM132B-3:6|linc|TCONS_00020626	hs|chr12:126591819-126591878	258	linc|LNCipedia lincRNA (lnc-TMEM132B-3), lincRNA [lnc-TMEM132B-3:6]	0	0	1	1	3.98117	3.21569	0	0	0	0	0	0	0	0	0	0	0	0	0	0	0
320	A_24_P58308	ENST00000594193	ENST00000594193	ens|ENST00000594193|ens|ENST00000413110|ens|ENST00000492525|ens|ENST00000406202	hs|chr1:45246174-45246115	213	ens|ribosomal protein S15a pseudogene 11 [Source:HGNC Symbol;Acc:HGNC:36707] [ENST00000594193]	0	-0.0414937	1.10026	0.500115	91528.8	83188.7	0	0	0	0	0	0	0	0	0	0	1	1	1	1	2
321	ERCC-00007_60	EF011068	EF011068		unmapped	0	Unknown	1	0	1	1	3.94873	3.19289	0	0	0	0	0	0	0	0	0	0	0	0	0	0	0
322	A_23_P126416	TIE1	NM_005424	ref|NM_005424|ref|NM_001253357|ens|ENST00000372476|ref|XM_006710869	hs|chr1:43788328-43788387	3528	ref|Homo sapiens tyrosine kinase with immunoglobulin-like and EGF-like domains 1 (TIE1), transcript variant 1, mRNA [NM_005424]	0	0	1	1	3.93025	3.17968	0	0	0	0	0	0	0	0	0	0	0	0	0	0	0
323	A_21_P0003949	ENST00000515086	ENST00000515086	ens|ENST00000515086|linc|lnc-C5orf38-3:3|linc|TCONS_00009329	hs|chr5:2967683-2967742	493	Unknown	0	-0.135349	1.36568	0.819605	4.32037	3.16353	0	0	0	0	0	0	0	0	0	0	1	0	0	0	0
324	A_32_P396186	TRIM66	NM_014818	ref|NM_014818|ens|ENST00000299550|ref|XM_006718397|ref|XM_006718398	hs|chr11:8633658-8633599	9678	ref|Homo sapiens tripartite motif containing 66 (TRIM66), mRNA [NM_014818]	0	-0.17202	1.48601	0.0450746	45.8182	30.8331	0	0	0	0	0	0	0	0	0	0	1	1	1	1	2
325	A_33_P3292874	ENST00000595897	ENST00000595897	ens|ENST00000595897|gb|AK090448|gb|BC035127|tc|THC2502933	hs|chr19:42402488-42402547	664	ens|Rho guanine nucleotide exchange factor (GEF) 1 [Source:HGNC Symbol;Acc:HGNC:681] [ENST00000595897]	0	-0.314644	2.06369	0.474645	7.01197	3.39779	0	0	0	0	0	0	0	0	0	0	1	1	0	0	0
326	DarkCorner	DarkCorner	DarkCorner			0		1	0	1	1	3.84131	3.11476	0	0	0	0	0	0	0	0	0	0	0	0	0	0	0
327	DarkCorner	DarkCorner	DarkCorner			0		1	0.121941	1.32416	0.802597	3.82564	5.06577	0	0	0	0	0	0	0	0	0	0	0	1	0	0	0
328	GE_BrightCorner	GE_BrightCorner	GE_BrightCorner			0		1	-0.0503339	1.12288	0.413792	39576.5	35245.4	0	0	0	0	0	0	0	0	0	0	1	1	1	1	2
329	DarkCorner	DarkCorner	DarkCorner			0		1	0.0609425	1.15065	0.908406	3.9771	4.57624	0	0	0	0	0	0	0	0	0	0	0	1	0	0	0
330	DarkCorner	DarkCorner	DarkCorner			0		1	0	1	1	4.01285	3.33607	0	0	0	0	0	0	0	0	0	0	0	0	0	0	0
331	A_23_P147199	ZNF271P	NR_024565	ref|NR_024565|ref|NR_024566|ens|ENST00000465539|ens|ENST00000399070	hs|chr18:32887664-32887723	2067	ref|Homo sapiens zinc finger protein 271, pseudogene (ZNF271P), transcript variant 1, non-coding RNA [NR_024565]	0	0.00440332	1.01019	0.942866	1459.1	1473.97	0	0	0	0	0	0	0	0	0	0	1	1	1	1	2
332	A_23_P81399	SQSTM1	NM_003900	ref|NM_003900|ref|NM_001142298|ref|NM_001142299|ens|ENST00000360718	hs|chr5:179263709-179263768	1533	ref|Homo sapiens sequestosome 1 (SQSTM1), transcript variant 1, mRNA [NM_003900]	0	0.0369216	1.08873	0.548397	2221.19	2418.28	0	0	0	0	0	0	0	0	0	0	1	1	1	1	2
333	A_22_P00010650	ENST00000563278	ENST00000563278	ens|ENST00000563278|linc|lnc-NEIL1-1:1|gb|BC010081	hs|chr15:75661595-75661654	1099	gb|Homo sapiens mannosidase, alpha, class 2C, member 1, mRNA (cDNA clone IMAGE:4329693), partial cds. [BC010081]	0	-0.0418622	1.10119	0.56167	65.4067	59.3964	0	0	0	0	0	0	0	0	0	0	1	1	1	1	2
334	A_33_P3248602	DUX4	NM_001293798	ref|NM_001293798|ens|ENST00000425409|ens|ENST00000616429|ens|ENST00000623687	hs|chrUn_gl000228:107050-107109	1057	ref|Homo sapiens double homeobox 4 (DUX4), mRNA [NM_001293798]	0	0.195487	1.56851	0.048849	24.695	38.7342	0	0	0	0	0	0	0	0	0	0	1	1	1	1	2
335	A_22_P00024904	ENST00000547515	ENST00000547515	ens|ENST00000547515|linc|lnc-CDK17-5:1|gb|DA745931	hs|chr12:97668300-97668241	410	gb|DA745931 NT2RP7 Homo sapiens cDNA clone NT2RP7010881 5', mRNA sequence [DA745931]	0	0	1	1	4.19607	3.48406	0	0	0	0	0	0	0	0	0	0	0	0	0	0	0
336	A_19_P00322966	LINC01278	NR_015353	ref|NR_015353|linc|lnc-ARHGEF9-1:7|linc|lnc-ARHGEF9-1:4|linc|lnc-ARHGEF9-1:8	hs|chrX:62736916-62736857	208	ref|Homo sapiens long intergenic non-protein coding RNA 1278 (LINC01278), long non-coding RNA [NR_015353]	0	-0.229528	1.6964	0.0374101	34.6682	20.4363	0	0	0	0	0	0	0	0	0	0	1	1	1	1	2
337	A_23_P99785	ZC2HC1C	NM_024643	ref|NM_024643|ref|NM_001042430|ref|NR_110315|ens|ENST00000439583	hs|chr14:75544429-75544488	1724	ref|Homo sapiens zinc finger, C2HC-type containing 1C (ZC2HC1C), transcript variant 1, mRNA [NM_024643]	0	0.0791186	1.19983	0.689986	11.6751	14.0081	0	0	0	0	0	0	0	0	0	0	1	1	0	0	0
338	A_33_P3267651	DZIP3	NM_014648	ref|NM_014648|ens|ENST00000479138|ens|ENST00000463306|ens|ENST00000495008	hs|chr3:108351859-108351918	1177	ref|Homo sapiens DAZ interacting zinc finger protein 3 (DZIP3), mRNA [NM_014648]	0	-0.0474018	1.11533	0.457931	151.361	135.71	0	0	0	0	0	0	0	0	0	0	1	1	1	1	2
339	A_24_P376787	ZNF496	NM_032752	ref|NM_032752|ref|XM_005273331|gb|AB507748|gb|AB587407	hs|chr1:247473031-247471862	1326	ref|Homo sapiens zinc finger protein 496 (ZNF496), mRNA [NM_032752]	0	-0.0132595	1.031	0.866324	50.3373	48.8237	0	0	0	0	0	0	0	0	0	0	1	1	1	1	2
340	A_24_P392925	GLTPD2	NM_001014985	ref|NM_001014985|ens|ENST00000331264|ref|XM_005256626|gb|BC150536	hs|chr17:4693360-4693419	697	ref|Homo sapiens glycolipid transfer protein domain containing 2 (GLTPD2), mRNA [NM_001014985]	0	0.0166799	1.03915	0.956047	8.11779	8.43563	0	0	0	0	0	0	0	0	0	0	1	1	0	0	0
341	A_33_P3797820	LOC102723652	ENST00000439559	ens|ENST00000439559|ref|XR_432607|linc|lnc-FAM22E-1:1|tc|THC2494870	hs|chr10:89117016-89117075	2663	ens|long intergenic non-protein coding RNA 863 [Source:HGNC Symbol;Acc:HGNC:45162] [ENST00000439559]	0	-0.404733	2.53941	0.336623	9.11413	3.58907	0	0	0	0	0	0	0	0	0	0	1	0	0	0	0
342	A_22_P00008478	ENST00000540533	ENST00000540533	ens|ENST00000540533|linc|lnc-KCNA5-2:1	hs|chr12:5127772-5127831	141	Unknown	0	0	1	1	4.3666	3.61715	0	0	0	0	0	0	0	0	0	0	0	0	0	0	0
343	A_33_P3230137	ATAD3C	NM_001039211	ref|NM_001039211|ens|ENST00000378785|gb|AK094502|tc|THC2475451	hs|chr1:1404876-1404935	3196	ref|Homo sapiens ATPase family, AAA domain containing 3C (ATAD3C), mRNA [NM_001039211]	0	0.283602	1.92133	0.482429	4.40277	8.45917	0	0	0	0	0	0	0	0	0	0	0	1	0	0	0
344	A_33_P3252598	DEFB136	NM_001033018	ref|NM_001033018|ens|ENST00000382209|gb|DQ012026|gb|BC153129	hs|chr8:11831505-11831446	177	ref|Homo sapiens defensin, beta 136 (DEFB136), mRNA [NM_001033018]	0	-0.295121	1.97297	0.359095	10.9067	5.52806	0	0	0	0	0	0	0	0	0	0	1	1	0	0	0
345	A_33_P3313250	OR10X1	NM_001004477	ref|NM_001004477|ens|ENST00000368150|ens|ENST00000623167|ens|ENST00000625122	hs|chr1:158548776-158548717	913	ref|Homo sapiens olfactory receptor, family 10, subfamily X, member 1 (gene/pseudogene) (OR10X1), mRNA [NM_001004477]	0	0	1	1	4.41156	3.65002	0	0	0	0	0	0	0	0	0	0	0	0	0	0	0
346	ERCC-00053_71	ERCC-00053_71	ERCC-00053_71			0		1	0	1	1	4.42235	3.65746	0	0	0	0	0	0	0	0	0	0	0	0	0	0	0
347	A_23_P388993	ZC3H12C	NM_033390	ref|NM_033390|ens|ENST00000278590|ref|XM_005271715|gb|AB096241	hs|chr11:110042213-110042272	8453	ref|Homo sapiens zinc finger CCCH-type containing 12C (ZC3H12C), mRNA [NM_033390]	0	0.044611	1.10818	0.480659	163.753	181.468	0	0	0	0	0	0	0	0	0	0	1	1	1	1	2
348	ERCC-00165_60	DQ668363	DQ668363		unmapped	0	Unknown	1	0.336218	2.16879	0.341136	4.71043	10.2159	0	0	0	0	0	0	0	0	0	0	1	1	0	0	0
349	A_23_P256632	PGGT1B	NM_005023	ref|NM_005023|ens|ENST00000419445|ref|XM_005272020|ref|XM_005272023	hs|chr5:114547953-114547894	1300	ref|Homo sapiens protein geranylgeranyltransferase type I, beta subunit (PGGT1B), mRNA [NM_005023]	0	-0.24622	1.76287	0.0122971	44.9887	25.5202	0	0	0	0	0	0	0	0	0	0	1	1	1	1	2
350	A_23_P22364	GRM7	NM_000844	ref|NM_000844|ref|NM_181874|ens|ENST00000389336|ens|ENST00000389335	hs|chr3:7721812-7721871	2801	ref|Homo sapiens glutamate receptor, metabotropic 7 (GRM7), transcript variant 1, mRNA [NM_000844]	0	0	1	1	4.45322	3.67639	0	0	0	0	0	0	0	0	0	0	0	0	0	0	0
351	A_33_P3412317	A_33_P3412317	A_33_P3412317		hs|chr2:114344618-114344677	0	Unknown	0	-0.261535	1.82615	0.416684	10.6433	5.82828	0	0	0	0	0	0	0	0	0	0	1	1	0	0	0
352	A_23_P154708	HAO1	NM_017545	ref|NM_017545|ens|ENST00000378789|gb|AF231916|gb|AL121739	hs|chr20:7863975-7863916	1401	ref|Homo sapiens hydroxyacid oxidase (glycolate oxidase) 1 (HAO1), mRNA [NM_017545]	0	0	1	1	4.46021	3.67869	0	0	0	0	0	0	0	0	0	0	0	0	0	0	0
353	A_21_P0008147	lnc-EPSTI1-3	lnc-EPSTI1-3:1	linc|lnc-EPSTI1-3:1|linc|lnc-EPSTI1-3:3|linc|TCONS_00021980|linc|TCONS_00021979	hs|chr13:43312703-43312644	3883	linc|LNCipedia lincRNA (lnc-EPSTI1-3), lincRNA [lnc-EPSTI1-3:1]	0	0	1	1	4.46085	3.67746	0	0	0	0	0	0	0	0	0	0	0	0	0	0	0
354	A_22_P00004664	LOC102724973	XR_433192	ref|XR_433192|ref|XR_429623|ref|XR_433193|ref|XR_429624	hs|chr15:100510460-100510519	309	ref|PREDICTED: Homo sapiens uncharacterized LOC102724973 (LOC102724973), transcript variant X1, ncRNA [XR_433192]	0	0	1	1	4.46058	3.67541	0	0	0	0	0	0	0	0	0	0	0	0	0	0	0
355	A_22_P00000647	LOC102724663	NR_120491	ref|NR_120491|ens|ENST00000550138|ens|ENST00000550999|ens|ENST00000550938	hs|chr12:81676514-81676573	165	ref|Homo sapiens uncharacterized LOC102724663 (LOC102724663), long non-coding RNA [NR_120491]	0	0	1	1	4.45923	3.67246	0	0	0	0	0	0	0	0	0	0	0	0	0	0	0
356	A_22_P00020384	SYNJ2BP-COX16	NM_001202547	ref|NM_001202547|ref|NM_001202548|ref|NM_001202549|ref|NM_016468	hs|chr14:70793163-70793104	589	ref|Homo sapiens SYNJ2BP-COX16 readthrough (SYNJ2BP-COX16), transcript variant 1, mRNA [NM_001202547]	0	-0.050814	1.12412	0.409608	1387.29	1234.11	0	0	0	0	0	0	0	0	0	0	1	1	1	1	2
357	A_32_P210252	RPL22	NM_000983	ref|NM_000983|ens|ENST00000234875|gb|BC035566|gb|BC066314	hs|chr1:6246415-6246356	749	ref|Homo sapiens ribosomal protein L22 (RPL22), mRNA [NM_000983]	0	0.0121328	1.02833	0.843428	25625	26351	0	0	0	0	0	0	0	0	0	0	1	1	1	1	2
358	A_22_P00002385	ENST00000401043	ENST00000401043	ens|ENST00000401043|linc|lnc-C13orf16-2:1	hs|chr13:112294224-112294283	171	Unknown	0	0	1	1	4.44891	3.65838	0	0	0	0	0	0	0	0	0	0	0	0	0	0	0
359	A_23_P110288	GSTCD	NM_024751	ref|NM_024751|ref|NM_001031720|ens|ENST00000484843|ens|ENST00000515255	hs|chr4:106744140-106744199	1262	ref|Homo sapiens glutathione S-transferase, C-terminal domain containing (GSTCD), transcript variant 2, mRNA [NM_024751]	0	-0.0101907	1.02374	0.883868	76.8495	75.0672	0	0	0	0	0	0	0	0	0	0	1	1	1	1	2
360	A_33_P3356371	AK127766	AK127766	gb|AK127766|tc|THC2668151	hs|chr10:51388712-51388771	372	gb|Homo sapiens cDNA FLJ45867 fis, clone OCBBF3003745. [AK127766]	0	-0.368367	2.33543	0.40574	8.48254	3.63211	0	0	0	0	0	0	0	0	0	0	1	0	0	0	0
361	A_33_P3359285	A_33_P3359285	A_33_P3359285		hs|chr9:032566061-032566002	0	Unknown	0	0	1	1	4.42879	3.63615	0	0	0	0	0	0	0	0	0	0	0	0	0	0	0
362	A_22_P00009857	lnc-METTL22-2	lnc-METTL22-2:2	linc|lnc-METTL22-2:2|linc|lnc-METTL22-2:1|linc|TCONS_00024804|linc|TCONS_00024322	hs|chr16:8346609-8346668	465	linc|LNCipedia lincRNA (lnc-METTL22-2), lincRNA [lnc-METTL22-2:2]	0	0	1	1	4.42103	3.62783	0	0	0	0	0	0	0	0	0	0	0	0	0	0	0
363	A_32_P224850	LOC101927764	XR_425464	ref|XR_425464|ref|XR_427165|ref|XR_431480|ref|XR_425463	hs|chr2:120480892-120480833	466	ref|PREDICTED: Homo sapiens uncharacterized LOC101927764 (LOC101927764), transcript variant X4, ncRNA [XR_425464]	0	0.025762	1.06111	0.676494	414.523	439.856	0	0	0	0	0	0	0	0	0	0	1	1	1	1	2
364	A_19_P00321739	LINC00472	NR_121614	ref|NR_121614|ref|NR_121613|ref|NR_026807|ref|NR_121612	hs|chr6:72129888-72129829	560	ref|Homo sapiens long intergenic non-protein coding RNA 472 (LINC00472), transcript variant 4, long non-coding RNA [NR_121614]	0	0.127992	1.34274	0.792328	4.4144	5.92739	0	0	0	0	0	0	0	0	0	0	0	1	0	0	0
365	A_33_P3256033	CBL	NM_005188	ref|NM_005188|ens|ENST00000264033|gb|BX648139|gb|AL832396	hs|chr11:119178466-119178525	10837	ref|Homo sapiens Cbl proto-oncogene, E3 ubiquitin protein ligase (CBL), mRNA [NM_005188]	0	0.0482024	1.11738	0.440365	222.791	248.943	0	0	0	0	0	0	0	0	0	0	1	1	1	1	2
366	A_21_P0009051	lnc-TK2-4	lnc-TK2-4:3	linc|lnc-TK2-4:3|linc|TCONS_00024702	hs|chr16:66165645-66165586	568	linc|LNCipedia lincRNA (lnc-TK2-4), lincRNA [lnc-TK2-4:3]	0	0	1	1	4.38185	3.58793	0	0	0	0	0	0	0	0	0	0	0	0	0	0	0
367	A_21_P0001804	LOC101930516	XR_249063	ref|XR_249063|linc|lnc-ACP1-3:2|linc|TCONS_00002784|gb|BC055007	hs|chr2:202532-202591	4292	ref|PREDICTED: Homo sapiens uncharacterized LOC101930516 (LOC101930516), ncRNA [XR_249063]	0	0	1	1	4.36991	3.57632	0	0	0	0	0	0	0	0	0	0	0	0	0	0	0
368	A_23_P110167	MGST2	NM_002413	ref|NM_002413|ref|NM_001204368|ref|NM_001204366|ref|NM_001204367	hs|chr4:140625256-140625315	649	ref|Homo sapiens microsomal glutathione S-transferase 2 (MGST2), transcript variant 1, mRNA [NM_002413]	0	-0.0266874	1.06338	0.664228	1997.41	1878.36	0	0	0	0	0	0	0	0	0	0	1	1	1	1	2
369	A_21_P0010069	lnc-RP11-93B14.6.1-4	lnc-RP11-93B14.6.1-4:1	linc|lnc-RP11-93B14.6.1-4:1|linc|TCONS_00028462|tc|THC2751630	hs|chr20:61200197-61199863	498	linc|LNCipedia lincRNA (lnc-RP11-93B14.6.1-4), lincRNA [lnc-RP11-93B14.6.1-4:1]	0	0.269289	1.85904	0.353067	6.26176	11.6409	0	0	0	0	0	0	0	0	0	0	1	1	0	0	0
370	A_33_P3378161	LOC100131066	AK126015	gb|AK126015|tc|THC2638533	hs|chr5:92936511-92936570	448	gb|Homo sapiens cDNA FLJ44027 fis, clone TESTI4026785. [AK126015]	0	5.14743e-06	1.00001	0.999993	4.33794	4.33799	0	0	0	0	0	0	0	0	0	0	0	1	0	0	0
371	A_22_P00017159	lnc-UBE3C-1	lnc-UBE3C-1:1	linc|lnc-UBE3C-1:1|linc|TCONS_00013103|gb|AI198554	hs|chr7:156851141-156851200	364	gb|qf49h02.x1 Soares_testis_NHT Homo sapiens cDNA clone IMAGE:1753395 3', mRNA sequence [AI198554]	0	0	1	1	4.3209	3.52847	0	0	0	0	0	0	0	0	0	0	0	0	0	0	0
372	A_24_P66932	LOC729080	NR_033244	ref|NR_033244|ens|ENST00000515639|ens|ENST00000457394|ref|XM_003960892	hs|chr5:141276021-141275962	239	ref|Homo sapiens glycine cleavage system protein H (aminomethyl carrier) pseudogene (LOC729080), non-coding RNA [NR_033244]	0	0.118875	1.31485	0.0636482	143.056	188.097	0	0	0	0	0	0	0	0	0	0	1	1	1	1	2
373	A_21_P0014800	MMP25-AS1	NR_123723	ref|NR_123723|ref|XR_424758|ref|XR_429657|ref|XR_433205	hs|chr16:3105763-3105001	721	ref|Homo sapiens MMP25 antisense RNA 1 (MMP25-AS1), long non-coding RNA [NR_123723]	0	-0.329954	2.13773	0.0228019	27.051	12.654	0	0	0	0	0	0	0	0	0	0	1	1	1	0	1
374	A_33_P3389342	ARID5A	NM_212481	ref|NM_212481|ens|ENST00000467498|ens|ENST00000412735|ens|ENST00000497920	hs|chr2:97216361-97216420	560	ref|Homo sapiens AT rich interactive domain 5A (MRF1-like) (ARID5A), mRNA [NM_212481]	0	-0.00385505	1.00892	0.960481	50.7726	50.3239	0	0	0	0	0	0	0	0	0	0	1	1	1	1	2
375	A_24_P133905	CCL23	NM_005064	ref|NM_005064|ref|NM_145898|ens|ENST00000610342|ens|ENST00000615050	hs|chr17:34340165-34340106	556	ref|Homo sapiens chemokine (C-C motif) ligand 23 (CCL23), transcript variant CKbeta8, mRNA [NM_005064]	0	0	1	1	4.26537	3.47545	0	0	0	0	0	0	0	0	0	0	0	0	0	0	0
376	A_24_P943894	SCUBE3	NM_152753	ref|NM_152753|ref|NM_001303136|ens|ENST00000274938|ref|XM_005248943	hs|chr6:35218376-35218435	5232	ref|Homo sapiens signal peptide, CUB domain, EGF-like 3 (SCUBE3), transcript variant 1, mRNA [NM_152753]	0	0	1	1	4.25087	3.46189	0	0	0	0	0	0	0	0	0	0	0	0	0	0	0
377	A_22_P00015322	ENST00000421326	ENST00000421326	ens|ENST00000421326|linc|lnc-SPOPL-5:1|linc|TCONS_00003013|tc|THC2659503	hs|chr2:140235187-140235246	335	Unknown	0	0	1	1	4.23697	3.44858	0	0	0	0	0	0	0	0	0	0	0	0	0	0	0
378	A_33_P3247659	TMEM87A	NM_001110503	ref|NM_001110503|ref|NM_015497|ref|NM_001286487|ens|ENST00000307216	hs|chr15:42556349-42556290	529	ref|Homo sapiens transmembrane protein 87A (TMEM87A), transcript variant 2, mRNA [NM_001110503]	0	-0.0187483	1.04412	0.831943	38.3176	36.6987	0	0	0	0	0	0	0	0	0	0	1	1	1	1	2
379	A_33_P3401482	AK125943	AK125943	gb|AK125943|tc|THC2625943	hs|chr7:157408451-157408510	449	gb|Homo sapiens cDNA FLJ43955 fis, clone TESTI4015646. [AK125943]	0	0	1	1	4.20804	3.42135	0	0	0	0	0	0	0	0	0	0	0	0	0	0	0
380	ERCC-00062_278	ERCC-00062_278	ERCC-00062_278			0		1	0	1	1	4.19351	3.40771	0	0	0	0	0	0	0	0	0	0	0	0	0	0	0
381	A_23_P320739	MEF2C	NM_002397	ref|NM_002397|ref|NM_001193350|ref|NM_001193347|ref|NM_001131005	hs|chr5:88016876-88016817	3620	ref|Homo sapiens myocyte enhancer factor 2C (MEF2C), transcript variant 1, mRNA [NM_002397]	0	-0.00423118	1.00979	0.945331	399.765	395.889	0	0	0	0	0	0	0	0	0	0	1	1	1	1	2
382	A_23_P109034	SDC4	NM_002999	ref|NM_002999|ens|ENST00000372733|gb|D13292|gb|X67016	hs|chr20:43954637-43954578	1903	ref|Homo sapiens syndecan 4 (SDC4), mRNA [NM_002999]	0	-0.0151847	1.03558	0.805821	371.189	358.435	0	0	0	0	0	0	0	0	0	0	1	1	1	1	2
383	A_23_P95302	RFC5	NM_181578	ref|NM_181578|ref|NM_001130112|ref|NM_007370|ref|NM_001206801	hs|chr12:118469774-118469833	2204	ref|Homo sapiens replication factor C (activator 1) 5, 36.5kDa (RFC5), transcript variant 2, mRNA [NM_181578]	0	-0.0134249	1.03139	0.827012	9080.24	8803.85	0	0	0	0	0	0	0	0	0	0	1	1	1	1	2
384	ETG10_13482	ETG10_13482	ETG10_13482			0		1	0	1	1	4.13665	3.45662	0	0	0	0	0	0	0	0	0	0	0	1	0	0	0
385	A_23_P149200	CDC20	NM_001255	ref|NM_001255|ens|ENST00000372462|ens|ENST00000310955|gb|AK312780	hs|chr1:43826537-43826596	1082	ref|Homo sapiens cell division cycle 20 (CDC20), mRNA [NM_001255]	0	0.000361342	1.00083	0.99531	907.61	908.366	0	0	0	0	0	0	0	0	0	0	1	1	1	1	2
386	A_23_P202860	CYP2R1	NM_024514	ref|NM_024514|ens|ENST00000525015|ens|ENST00000530609|ens|ENST00000534686	hs|chr11:14899691-14899632	1482	ref|Homo sapiens cytochrome P450, family 2, subfamily R, polypeptide 1 (CYP2R1), mRNA [NM_024514]	0	-0.0561543	1.13803	0.362321	2077.83	1825.81	0	0	0	0	0	0	0	0	0	0	1	1	1	1	2
387	A_23_P78134	EMC6	NM_001014764	ref|NM_001014764|ref|NM_031298|ens|ENST00000248378|ens|ENST00000397133	hs|chr17:3572740-3572799	638	ref|Homo sapiens ER membrane protein complex subunit 6 (EMC6), transcript variant 1, mRNA [NM_001014764]	0	-0.0349658	1.08384	0.569692	3734.75	3445.84	0	0	0	0	0	0	0	0	0	0	1	1	1	1	2
388	A_22_P00000279	lnc-AC008394.1-1	lnc-AC008394.1-1:1	linc|lnc-AC008394.1-1:1|linc|TCONS_00010980	hs|chr5:86370060-86370001	78	linc|LNCipedia lincRNA (lnc-AC008394.1-1), lincRNA [lnc-AC008394.1-1:1]	0	-0.174089	1.4931	0.758536	4.92474	3.29833	0	0	0	0	0	0	0	0	0	0	1	0	0	0	0
389	A_23_P314584	MAPKAPK3	NM_004635	ref|NM_004635|ref|NM_001243926|ref|NM_001243925|ens|ENST00000357955	hs|chr3:50686364-50686423	2183	ref|Homo sapiens mitogen-activated protein kinase-activated protein kinase 3 (MAPKAPK3), transcript variant 3, mRNA [NM_004635]	0	0.00966513	1.0225	0.875003	1596.21	1632.13	0	0	0	0	0	0	0	0	0	0	1	1	1	1	2
390	A_21_P0010380	ENST00000450365	ENST00000450365	ens|ENST00000450365|linc|lnc-LARGE-1:3|linc|TCONS_00029475	hs|chr22:34604193-34604134	455	Unknown	0	0.16296	1.45533	0.725557	4.06719	5.91909	0	0	0	0	0	0	0	0	0	0	0	1	0	0	0
391	A_21_P0008952	lnc-SETD6-4	lnc-SETD6-4:1	linc|lnc-SETD6-4:1|linc|TCONS_00024427	hs|chr16:60855603-60855662	11	linc|LNCipedia lincRNA (lnc-SETD6-4), lincRNA [lnc-SETD6-4:1]	0	0	1	1	4.04051	3.26502	0	0	0	0	0	0	0	0	0	0	0	0	0	0	0
392	A_23_P160729	AP4B1	NM_006594	ref|NM_006594|ref|NM_001253852|ref|NM_001253853|ens|ENST00000462591	hs|chr1:114438026-114437967	2134	ref|Homo sapiens adaptor-related protein complex 4, beta 1 subunit (AP4B1), transcript variant 1, mRNA [NM_006594]	0	0.0565785	1.13914	0.366831	184.736	210.441	0	0	0	0	0	0	0	0	0	0	1	1	1	1	2
393	A_33_P3388491	PQLC2	NM_001040125	ref|NM_001040125|ref|NM_017765|ref|NM_001040126|ref|NM_001287531	hs|chr1:19655697-19655756	2157	ref|Homo sapiens PQ loop repeat containing 2 (PQLC2), transcript variant 1, mRNA [NM_001040125]	0	0.158361	1.43999	0.0120829	129602	186626	0	0	0	0	0	0	0	0	0	0	1	1	1	1	2
394	A_21_P0011926	XLOC_l2_008086	TCONS_l2_00014653	linc|TCONS_l2_00014653	hs|chr2:74639814-74622413	416	linc|BROAD Institute lincRNA (XLOC_l2_008086), lincRNA [TCONS_l2_00014653]	0	0	1	1	4.00418	3.23114	0	0	0	0	0	0	0	0	0	0	0	0	0	0	0
395	A_23_P131866	AURKA	NM_198433	ref|NM_198433|ref|NM_003600|ref|NM_198434|ref|NM_198436	hs|chr20:54945179-54945120	1812	ref|Homo sapiens aurora kinase A (AURKA), transcript variant 1, mRNA [NM_198433]	0	-0.00523746	1.01213	0.93209	1004.71	992.661	0	0	0	0	0	0	0	0	0	0	1	1	1	1	2
396	A_24_P251221	PPP2R5A	NM_006243	ref|NM_006243|ref|NM_001199756|ens|ENST00000261461|gb|L42373	hs|chr1:212534415-212534474	2337	ref|Homo sapiens protein phosphatase 2, regulatory subunit B', alpha (PPP2R5A), transcript variant 1, mRNA [NM_006243]	0	0.0874303	1.22301	0.170853	130.32	159.383	0	0	0	0	0	0	0	0	0	0	1	1	1	1	2
397	A_22_P00023694	lnc-TGFB3-1	lnc-TGFB3-1:2	linc|lnc-TGFB3-1:2	hs|chr14:76280908-76280849	294	linc|LNCipedia lincRNA (lnc-TGFB3-1), lincRNA [lnc-TGFB3-1:2]	0	0	1	1	3.9697	3.19889	0	0	0	0	0	0	0	0	0	0	0	0	0	0	0
398	A_32_P61495	FHAD1	NM_052929	ref|NM_052929|ens|ENST00000495195|ens|ENST00000471347|ens|ENST00000477846	hs|chr1:15708531-15708590	4101	ref|Homo sapiens forkhead-associated (FHA) phosphopeptide binding domain 1 (FHAD1), mRNA [NM_052929]	0	-0.0294323	1.07012	0.646567	124.551	116.389	0	0	0	0	0	0	0	0	0	0	1	1	1	1	2
399	A_33_P3381186	SLC5A8	NM_145913	ref|NM_145913|ens|ENST00000536262|ens|ENST00000572861|gb|AF536216	hs|chr12:101550087-101550028	3192	ref|Homo sapiens solute carrier family 5 (sodium/monocarboxylate cotransporter), member 8 (SLC5A8), mRNA [NM_145913]	0	0	1	1	3.94844	3.17902	0	0	0	0	0	0	0	0	0	0	0	0	0	0	0
400	ERCC-00067_104	DQ883653	DQ883653		unmapped	0	Unknown	1	0	1	1	3.93899	3.17009	0	0	0	0	0	0	0	0	0	0	0	0	0	0	0
401	A_21_P0014344	CCDC144NL-AS1	XR_424802	ref|XR_424802|ref|XR_429860|ref|XR_433354|linc|lnc-DHRS7B-5:8	hs|chr17:20833079-20833138	956	ref|PREDICTED: Homo sapiens uncharacterized LOC102724783 (LOC102724783), ncRNA [XR_424802]	0	-0.26774	1.85242	0.598295	5.84233	3.15389	0	0	0	0	0	0	0	0	0	0	1	0	0	0	0
402	A_19_P00321556	LINC01204	NR_104645	ref|NR_104645|ens|ENST00000435394|linc|lnc-KDM6A-2:1|linc|TCONS_00016983	hs|chrX:45381389-45381448	713	ref|Homo sapiens long intergenic non-protein coding RNA 1204 (LINC01204), transcript variant 2, long non-coding RNA [NR_104645]	0	0	1	1	3.92031	3.15247	0	0	0	0	0	0	0	0	0	0	0	0	0	0	0
403	A_22_P00008912	LOC101928100	NR_120430	ref|NR_120430|linc|lnc-KLRD1-1:1|gb|AK096314|tc|THC2615101	hs|chr12:10551043-10551102	2767	ref|Homo sapiens uncharacterized LOC101928100 (LOC101928100), long non-coding RNA [NR_120430]	0	-0.0439092	1.10639	0.496316	118.714	107.299	0	0	0	0	0	0	0	0	0	0	1	1	1	1	2
404	A_24_P11061	CSAG1	NM_153478	ref|NM_153478|ref|NM_001102576|ens|ENST00000452779|ens|ENST00000370291	hs|chrX:151909253-151909312	610	ref|Homo sapiens chondrosarcoma associated gene 1 (CSAG1), transcript variant a, mRNA [NM_153478]	0	-0.00203978	1.00471	0.974128	162.136	161.376	0	0	0	0	0	0	0	0	0	0	1	1	1	1	2
405	A_21_P0004306	lnc-IGIP-1	lnc-IGIP-1:1	linc|lnc-IGIP-1:1|linc|TCONS_00010108	hs|chr5:139531705-139531764	497	linc|LNCipedia lincRNA (lnc-IGIP-1), lincRNA [lnc-IGIP-1:1]	0	0	1	1	3.89852	3.49841	0	0	0	0	0	0	0	0	0	0	0	1	0	0	0
406	A_22_P00014322	lnc-SERPINB8-3	lnc-SERPINB8-3:1	linc|lnc-SERPINB8-3:1	hs|chr18:63533159-63533218	661	linc|LNCipedia lincRNA (lnc-SERPINB8-3), lincRNA [lnc-SERPINB8-3:1]	0	0	1	1	3.88794	3.12161	0	0	0	0	0	0	0	0	0	0	0	0	0	0	0
407	A_22_P00009971	lnc-MKI67IP-6	lnc-MKI67IP-6:1	linc|lnc-MKI67IP-6:1|linc|TCONS_00003397|tc|THC2628255	hs|chr2:124782413-124782354	337	tc|Q8N2W3_HUMAN (Q8N2W3) FAM78A protein (Fragment), partial (5%) [THC2628255]	0	0	1	1	3.88154	3.11537	0	0	0	0	0	0	0	0	0	0	0	0	0	0	0
408	A_23_P148327	CACNA1F	NM_005183	ref|NM_005183|ref|NM_001256789|ref|NM_001256790|ens|ENST00000376265	hs|chrX:49062077-49061770	5763	ref|Homo sapiens calcium channel, voltage-dependent, L type, alpha 1F subunit (CACNA1F), transcript variant 1, mRNA [NM_005183]	0	0	1	1	3.8751	3.10911	0	0	0	0	0	0	0	0	0	0	0	0	0	0	0
409	A_33_P3240492	PHYHIPL	NM_032439	ref|NM_032439|ref|NM_001143774|ens|ENST00000373880|ens|ENST00000373878	hs|chr10:61006991-61007050	3037	ref|Homo sapiens phytanoyl-CoA 2-hydroxylase interacting protein-like (PHYHIPL), transcript variant 1, mRNA [NM_032439]	0	-0.61467	4.11784	0.0614711	12.6981	3.08368	0	0	0	0	0	0	0	0	0	0	1	0	0	0	0
410	A_23_P416212	HSPB9	NM_033194	ref|NM_033194|ens|ENST00000565659|gb|AK093488|gb|AX748161	hs|chr17:40275148-40275207	392	ref|Homo sapiens heat shock protein, alpha-crystallin-related, B9 (HSPB9), mRNA [NM_033194]	0	-0.161748	1.45127	0.0333988	61.3148	42.2491	0	0	0	0	0	0	0	0	0	0	1	1	1	1	2
411	A_33_P3395513	NRG2	AK124504	gb|AK124504|tc|THC2517026	hs|chr5:139230918-139230859	2284	gb|Homo sapiens cDNA FLJ42513 fis, clone BRACE2046295, highly similar to Pro-neuregulin-2, membrane-bound isoform precursor. [AK124504]	0	-0.377117	2.38296	0.395761	7.34323	3.08156	0	0	0	0	0	0	0	0	0	0	1	0	0	0	0
412	A_22_P00021489	lnc-ATP11B-4	lnc-ATP11B-4:1	linc|lnc-ATP11B-4:1|linc|TCONS_00005675|gb|DA230376	hs|chr3:182205889-182205948	531	gb|DA230376 BRAWH3 Homo sapiens cDNA clone BRAWH3025255 5', mRNA sequence [DA230376]	0	0	1	1	3.85392	3.08806	0	0	0	0	0	0	0	0	0	0	0	0	0	0	0
413	A_33_P3377911	ENST00000432045	ENST00000432045	ens|ENST00000432045|linc|TCONS_l2_00026893|tc|THC2499144	hs|chr7:130565591-130565532	2387	ens|microRNA 29b-1 [Source:HGNC Symbol;Acc:HGNC:31619] [ENST00000432045]	0	0	1	1	3.84975	3.08377	0	0	0	0	0	0	0	0	0	0	0	0	0	0	0
414	A_22_P00017015	lnc-TTC35-3	lnc-TTC35-3:1	linc|lnc-TTC35-3:1|linc|TCONS_00014830|gb|BX111153|tc|THC2671566	hs|chr8:109271654-109271713	466	gb|BX111153 Soares_NFL_T_GBC_S1 Homo sapiens cDNA clone IMAGp998I074001, mRNA sequence [BX111153]	0	0	1	1	3.84604	3.0799	0	0	0	0	0	0	0	0	0	0	0	0	0	0	0
415	A_21_P0012638	XLOC_l2_010963	TCONS_l2_00020917	linc|TCONS_l2_00020917|linc|TCONS_l2_00020919	hs|chr4:183956600-183956659	726	linc|BROAD Institute lincRNA (XLOC_l2_010963), lincRNA [TCONS_l2_00020917]	0	0.153786	1.4249	0.741753	3.85558	5.49384	0	0	0	0	0	0	0	0	0	0	0	1	0	0	0
416	A_33_P3280700	GPR157	NM_024980	ref|NM_024980|ref|XM_005263496|ref|XM_005263497|gb|AY768808	hs|chr1:9164535-9164476	1093	ref|Homo sapiens G protein-coupled receptor 157 (GPR157), mRNA [NM_024980]	0	-0.412776	2.58688	0.27872	8.88212	3.43352	0	0	0	0	0	0	0	0	0	0	1	1	0	0	0
417	A_23_P74059	NPPA	NM_006172	ref|NM_006172|ens|ENST00000610706|ens|ENST00000376480|gb|M30262	hs|chr1:11905940-11905881	680	ref|Homo sapiens natriuretic peptide A (NPPA), mRNA [NM_006172]	0	0	1	1	3.83773	3.07074	0	0	0	0	0	0	0	0	0	0	0	0	0	0	0
418	A_21_P0010652	XLOC_l2_001097	TCONS_l2_00001506	linc|TCONS_l2_00001506|linc|TCONS_l2_00001505	hs|chr1:146853630-146853571	3081	linc|BROAD Institute lincRNA (XLOC_l2_001097), lincRNA [TCONS_l2_00001506]	0	0	1	1	3.8359	3.0685	0	0	0	0	0	0	0	0	0	0	0	0	0	0	0
419	A_23_P106145	ERO1L	ENST00000555069	ens|ENST00000555069|ens|ENST00000554019|gb|GQ129372|gb|GQ129373	hs|chr14:53113136-53112990	706	ens|ERO1-like (S. cerevisiae) [Source:HGNC Symbol;Acc:HGNC:13280] [ENST00000555069]	0	-0.0224969	1.05317	0.715057	482.969	458.587	0	0	0	0	0	0	0	0	0	0	1	1	1	1	2
420	A_23_P253389	SLC4A2	NM_003040	ref|NM_003040|ref|NM_001199692|ref|NM_001199694|ref|NM_001199693	hs|chr7:150771553-150771798	3113	ref|Homo sapiens solute carrier family 4 (anion exchanger), member 2 (SLC4A2), transcript variant 1, mRNA [NM_003040]	0	-0.0246645	1.05844	0.68906	468.875	442.988	0	0	0	0	0	0	0	0	0	0	1	1	1	1	2
421	(+)E1A_r60_a22	E1A_r60_a22	E1A_r60_a22			0		1	0.904647	8.02874	3.7101e-18	6060.13	48655.2	0	0	0	0	0	0	0	0	0	0	1	1	1	1	2
422	A_33_P3400643	LINC00865	NR_038382	ref|NR_038382|ens|ENST00000448963|ens|ENST00000448490|linc|lnc-KIF20B-2:1	hs|chr10:91597402-91597461	1072	ref|Homo sapiens long intergenic non-protein coding RNA 865 (LINC00865), long non-coding RNA [NR_038382]	0	0.0670377	1.16691	0.896818	3.84146	4.48265	0	0	0	0	0	0	0	0	0	0	0	1	0	0	0
423	A_22_P00003386	LOC101926948	XR_242548	ref|XR_242548|ref|XR_250431|ref|XR_252529|linc|lnc-CCDC107-1:1	hs|chr9:35646691-35646750	200	ref|PREDICTED: Homo sapiens uncharacterized LOC101926948 (LOC101926948), ncRNA [XR_242548]	0	0	1	1	3.83339	3.06315	0	0	0	0	0	0	0	0	0	0	0	0	0	0	0
424	A_22_P00008847	ENST00000440545	ENST00000440545	ens|ENST00000440545|ens|ENST00000417096|ens|ENST00000448786|ref|XR_425512	hs|chr2:208100322-208100263	61	ref|PREDICTED: Homo sapiens uncharacterized LOC102724675 (LOC102724675), ncRNA [XR_425512]	0	-0.133985	1.3614	0.822914	4.16832	3.0618	0	0	0	0	0	0	0	0	0	0	1	0	0	0	0
425	A_33_P6471080	LOC101929505	NR_104625	ref|NR_104625|ens|ENST00000513157|linc|lnc-ZNF622-1:3|linc|lnc-ZNF622-1:2	hs|chr5:16430581-16430522	1366	ref|Homo sapiens uncharacterized LOC101929505 (LOC101929505), long non-coding RNA [NR_104625]	0	-0.403607	2.53284	0.348368	7.73003	3.05193	0	0	0	0	0	0	0	0	0	0	1	0	0	0	0
426	A_22_P00024177	ENST00000416593	ENST00000416593	ens|ENST00000416593|linc|lnc-ASB4-1:1|linc|TCONS_00013046	hs|chr7:95103251-95103310	474	Unknown	0	-0.457282	2.86604	0.255618	8.74376	3.05082	0	0	0	0	0	0	0	0	0	0	1	0	0	0	0
427	A_33_P3247629	NECAP1	NM_015509	ref|NM_015509|ref|NR_024260|ens|ENST00000450991|ens|ENST00000537796	hs|chr12:8248816-8248875	1035	ref|Homo sapiens NECAP endocytosis associated 1 (NECAP1), transcript variant 1, mRNA [NM_015509]	0	0.122569	1.32608	0.0823292	56.5977	75.0529	0	0	0	0	0	0	0	0	0	0	1	1	1	1	2
428	A_22_P00009666	LINC01399	NR_126356	ref|NR_126356|ens|ENST00000423311|linc|lnc-MB-1:1|linc|TCONS_l2_00018401	hs|chr22:35515876-35515817	588	ref|Homo sapiens long intergenic non-protein coding RNA 1399 (LINC01399), long non-coding RNA [NR_126356]	0	0	1	1	3.84226	3.06777	0	0	0	0	0	0	0	0	0	0	0	0	0	0	0
429	A_33_P3315679	MLANA	NM_005511	ref|NM_005511|ens|ENST00000381471|ens|ENST00000381476|ref|XM_006716742	hs|chr9:5908861-5908920	562	ref|Homo sapiens melan-A (MLANA), mRNA [NM_005511]	0	-0.384054	2.42133	0.384083	7.40608	3.05868	0	0	0	0	0	0	0	0	0	0	1	0	0	0	0
430	A_23_P135722	BTC	NM_001729	ref|NM_001729|gb|S55606	hs|chr4:75675897-75675838	660	ref|Homo sapiens betacellulin (BTC), mRNA [NM_001729]	0	0	1	1	3.84872	3.07219	0	0	0	0	0	0	0	0	0	0	0	0	0	0	0
431	A_23_P112950	ATF7IP	NM_018179	ref|NM_018179|ref|NM_181352|ref|NM_001286514|ens|ENST00000540793	hs|chr12:14650947-14651006	3955	ref|Homo sapiens activating transcription factor 7 interacting protein (ATF7IP), transcript variant 2, mRNA [NM_018179]	0	-0.0148697	1.03483	0.809295	466.852	451.138	0	0	0	0	0	0	0	0	0	0	1	1	1	1	2
432	A_32_P743184	DPPA3	NM_199286	ref|NM_199286|ens|ENST00000557188|ens|ENST00000345088|gb|BC062480	hs|chr12:7869968-7870027	852	ref|Homo sapiens developmental pluripotency associated 3 (DPPA3), mRNA [NM_199286]	0	0	1	1	3.8562	3.0776	0	0	0	0	0	0	0	0	0	0	0	0	0	0	0
433	A_23_P132738	CRYGS	NM_017541	ref|NM_017541|ens|ENST00000460288|ens|ENST00000307944|ens|ENST00000392499	hs|chr3:186256728-186256669	345	ref|Homo sapiens crystallin, gamma S (CRYGS), mRNA [NM_017541]	0	-0.23785	1.72922	0.013641	39.4869	22.8351	0	0	0	0	0	0	0	0	0	0	1	1	1	1	2
434	A_24_P250499	RPRD1B	NM_021215	ref|NM_021215|ens|ENST00000373433|ref|XM_005260479|ref|XM_005260480	hs|chr20:36720305-36720364	3410	ref|Homo sapiens regulation of nuclear pre-mRNA domain containing 1B (RPRD1B), mRNA [NM_021215]	0	0.0539	1.13214	0.381974	961.782	1088.87	0	0	0	0	0	0	0	0	0	0	1	1	1	1	2
435	A_22_P00013837	USP12-AS1	NR_046547	ref|NR_046547|linc|lnc-RPL21-2:1	hs|chr13:27743213-27743272	247	ref|Homo sapiens USP12 antisense RNA 1 (USP12-AS1), long non-coding RNA [NR_046547]	0	0	1	1	3.87151	3.2531	0	0	0	0	0	0	0	0	0	0	0	1	0	0	0
436	A_22_P00011976	ENST00000445072	ENST00000445072	ens|ENST00000445072|linc|lnc-PLA2G4A-6:1|tc|THC2761005	hs|chr1:189006310-189006369	700	ens|long intergenic non-protein coding RNA 1035 [Source:HGNC Symbol;Acc:HGNC:49022] [ENST00000445072]	0	0	1	1	3.87552	3.0923	0	0	0	0	0	0	0	0	0	0	0	0	0	0	0
437	A_22_P00006228	ENST00000445883	ENST00000445883	ens|ENST00000445883|ens|ENST00000450255|linc|lnc-FAM50B-2:2|linc|lnc-FAM50B-2:1	hs|chr6:3894465-3894524	391	Unknown	0	0	1	1	3.8811	3.09666	0	0	0	0	0	0	0	0	0	0	0	0	0	0	0
438	A_22_P00008870	KLHL6-AS1	NR_046687	ref|NR_046687|linc|lnc-KLHL24-1:1|tc|THC2640961	hs|chr3:183269921-183269980	309	ref|Homo sapiens KLHL6 antisense RNA 1 (KLHL6-AS1), long non-coding RNA [NR_046687]	0	0.249686	1.77699	0.547262	3.90458	6.93841	0	0	0	0	0	0	0	0	0	0	0	1	0	0	0
439	A_21_P0010703	lnc-C1orf177-2	lnc-C1orf177-2:2	linc|lnc-C1orf177-2:2|linc|lnc-C1orf177-2:4|linc|lnc-C1orf177-2:5|linc|TCONS_l2_00002051	hs|chr1:55354332-55354391	380	linc|LNCipedia lincRNA (lnc-C1orf177-2), lincRNA [lnc-C1orf177-2:2]	0	0.155797	1.43152	0.0980977	25.8951	37.0692	0	0	0	0	0	0	0	0	0	0	1	1	1	1	2
440	A_33_P3333900	LOC100129572	AK096041	gb|AK096041|tc|THC2488074	hs|chr4:148653608-148653549	511	gb|Homo sapiens cDNA FLJ38722 fis, clone KIDNE2010084. [AK096041]	0	0.113538	1.29879	0.810061	4.06357	5.2777	0	0	0	0	0	0	0	0	0	0	1	1	0	0	0
441	A_21_P0001333	lnc-PKN2-2	lnc-PKN2-2:2	linc|lnc-PKN2-2:2|linc|TCONS_00001016	hs|chr1:88929700-88929759	419	linc|LNCipedia lincRNA (lnc-PKN2-2), lincRNA [lnc-PKN2-2:2]	0	0	1	1	3.90626	3.11679	0	0	0	0	0	0	0	0	0	0	0	0	0	0	0
442	A_33_P3370692	ENST00000498134	ENST00000498134	ens|ENST00000498134	hs|chr13:33528344-33528285	195	ens|translocase of outer mitochondrial membrane 22 homolog (yeast) pseudogene 3 [Source:HGNC Symbol;Acc:HGNC:38739] [ENST00000498134]	0	0	1	1	3.91314	3.12239	0	0	0	0	0	0	0	0	0	0	0	0	0	0	0
443	A_23_P10121	SFRP1	NM_003012	ref|NM_003012|ens|ENST00000220772|gb|AK127331|gb|BC036503	hs|chr8:41120220-41120161	3722	ref|Homo sapiens secreted frizzled-related protein 1 (SFRP1), mRNA [NM_003012]	0	0.0549469	1.13487	0.4151	75.1827	85.3227	0	0	0	0	0	0	0	0	0	0	1	1	1	1	2
444	A_21_P0012390	XLOC_l2_009882	TCONS_l2_00018851	linc|TCONS_l2_00018851|tc|THC2761499	hs|chr3:129637282-129637341	189	linc|BROAD Institute lincRNA (XLOC_l2_009882), lincRNA [TCONS_l2_00018851]	0	-0.116086	1.30643	0.0627542	966.399	739.725	0	0	0	0	0	0	0	0	0	0	1	1	1	1	2
445	A_22_P00025959	PTPN14	NM_005401	ref|NM_005401|ens|ENST00000366956|ref|XR_247032|linc|lnc-PTPN14-1:1	hs|chr1:214530901-214530842	4580	ref|Homo sapiens protein tyrosine phosphatase, non-receptor type 14 (PTPN14), mRNA [NM_005401]	0	0.113664	1.29917	0.234972	26.5234	34.4582	0	0	0	0	0	0	0	0	0	0	1	1	1	1	2
446	A_33_P3342720	ATP2A1	NM_173201	ref|NM_173201|ref|NM_004320|ref|NM_001286075|ens|ENST00000357084	hs|chr16:28912177-28912236	2223	ref|Homo sapiens ATPase, Ca++ transporting, cardiac muscle, fast twitch 1 (ATP2A1), transcript variant b, mRNA [NM_173201]	0	-0.408287	2.56027	0.150234	12.3693	4.83125	0	0	0	0	0	0	0	0	0	0	1	1	0	0	0
447	ERCC-00123_60	DQ516782	DQ516782		unmapped	0	Unknown	1	0	1	1	3.94962	3.15265	0	0	0	0	0	0	0	0	0	0	0	0	0	0	0
448	A_22_P00012472	lnc-PRR25-2	lnc-PRR25-2:1	linc|lnc-PRR25-2:1	hs|chr16:933816-933875	36	linc|LNCipedia lincRNA (lnc-PRR25-2), lincRNA [lnc-PRR25-2:1]	0	0	1	1	3.95868	3.22897	0	0	0	0	0	0	0	0	0	0	0	1	0	0	0
449	ERCC-00012_90	ERCC-00012_90	ERCC-00012_90			0		1	-0.284311	1.92447	0.569577	6.07916	3.15888	0	0	0	0	0	0	0	0	0	0	1	0	0	0	0
450	A_22_P00019621	lnc-C1QTNF5-1	lnc-C1QTNF5-1:1	linc|lnc-C1QTNF5-1:1|gb|CD367206	hs|chr11:119207850-119207791	169	gb|UI-H-FT2-bjq-m-03-0-UI.s1 NCI_CGAP_FT2 Homo sapiens cDNA clone UI-H-FT2-bjq-m-03-0-UI 3', mRNA sequence [CD367206]	0	0.0475087	1.1156	0.722936	17.67	19.7127	0	0	0	0	0	0	0	0	0	0	1	1	0	1	1
451	A_24_P930741	EPHA10	NM_001099439	ref|NM_001099439|ens|ENST00000373048|gb|BC039363|tc|THC2606182	hs|chr1:38181838-38181779	5318	ref|Homo sapiens EPH receptor A10 (EPHA10), transcript variant 3, mRNA [NM_001099439]	0	-0.131821	1.35463	0.0856399	58.2931	43.0324	0	0	0	0	0	0	0	0	0	0	1	1	1	1	2
452	A_23_P117852	KIAA0101	NM_014736	ref|NM_014736|ref|NM_001029989|ref|NR_109934|gb|D14657	hs|chr15:64657906-64657847	797	ref|Homo sapiens KIAA0101 (KIAA0101), transcript variant 1, mRNA [NM_014736]	0	0.0202296	1.04768	0.741989	7496.35	7853.79	0	0	0	0	0	0	0	0	0	0	1	1	1	1	2
453	A_33_P3418571	A_33_P3418571	A_33_P3418571		hs|chr20:031547512-031547571	0	Unknown	0	-0.0816204	1.20676	0.68804	12.6549	10.4867	0	0	0	0	0	0	0	0	0	0	1	1	0	0	0
454	A_24_P94319	C1orf177	NM_152607	ref|NM_152607|ref|NM_001110533|ens|ENST00000371273|ens|ENST00000358193	hs|chr1:55280595-55280654	986	ref|Homo sapiens chromosome 1 open reading frame 177 (C1orf177), transcript variant 1, mRNA [NM_152607]	0	0	1	1	4.0038	3.19922	0	0	0	0	0	0	0	0	0	0	0	0	0	0	0
455	A_22_P00013314	ENST00000548457	ENST00000548457	ens|ENST00000548457|linc|lnc-RP11-116D17.1.1-2:2	hs|chr12:116014578-116014637	97	Unknown	0	0.254372	1.79627	0.269566	7.46699	13.4127	0	0	0	0	0	0	0	0	0	0	1	1	0	0	0
456	A_33_P3576853	NIFK-AS1	NR_037857	ref|NR_037857|gb|AK098264|gb|CU692773|tc|THC2555357	hs|chr2:122486055-122486114	1759	ref|Homo sapiens NIFK antisense RNA 1 (NIFK-AS1), transcript variant 3, long non-coding RNA [NR_037857]	0	-0.0441305	1.10696	0.582157	46.0329	41.5851	0	0	0	0	0	0	0	0	0	0	1	1	1	1	2
457	A_23_P67992	C1D	NM_006333	ref|NM_006333|ref|NM_173177|ref|NM_001190265|ref|NM_001190263	hs|chr2:68269682-68269623	856	ref|Homo sapiens C1D nuclear receptor corepressor (C1D), transcript variant 1, mRNA [NM_006333]	0	0.00888669	1.02067	0.885043	988.068	1008.5	0	0	0	0	0	0	0	0	0	0	1	1	1	1	2
458	A_24_P26554	LYRM4	NM_020408	ref|NM_020408|ref|NM_001164841|ref|NR_104417|ref|NR_104418	hs|chr6:5108664-5108636	1057	ref|Homo sapiens LYR motif containing 4 (LYRM4), transcript variant 1, mRNA [NM_020408]	0	0.0433923	1.10508	0.486129	222.127	245.467	0	0	0	0	0	0	0	0	0	0	1	1	1	1	2
459	A_22_P00001302	ENST00000531798	ENST00000531798	ens|ENST00000531798|linc|lnc-ANO3-1:1	hs|chr11:26210811-26210870	141	Unknown	0	0	1	1	4.03836	3.23044	0	0	0	0	0	0	0	0	0	0	0	0	0	0	0
460	A_33_P3366141	AK094244	AK094244	gb|AK094244|tc|THC2483891	hs|chr22:32709608-32709667	530	gb|Homo sapiens cDNA FLJ36925 fis, clone BRACE2005169. [AK094244]	0	-0.723026	5.28477	0.0119557	16.977	3.21243	0	0	0	0	0	0	0	0	0	0	1	0	0	0	0
461	A_23_P431939	MR1	NM_001531	ref|NM_001531|ref|NM_001194999|ref|NM_001195000|ref|NM_001195035	hs|chr1:181024482-181024541	1267	ref|Homo sapiens major histocompatibility complex, class I-related (MR1), transcript variant 1, mRNA [NM_001531]	0	0.0035193	1.00814	0.954996	209.552	211.257	0	0	0	0	0	0	0	0	0	0	1	1	1	1	2
462	A_22_P00021042	lnc-GABPA-4	lnc-GABPA-4:2	linc|lnc-GABPA-4:2|ref|XM_003846298|ref|XM_003846631|ref|XM_003960793	hs|chr21:27940573-27940632	2413	ref|PREDICTED: Homo sapiens tigger transposable element-derived protein 1-like (LOC100996571), transcript variant X1, mRNA [XM_003846298]	0	0	1	1	4.05549	3.24679	0	0	0	0	0	0	0	0	0	0	0	0	0	0	0
463	A_23_P115346	EIF2D	NM_006893	ref|NM_006893|ref|NM_001201478|ens|ENST00000468891|ens|ENST00000484492	hs|chr1:206770531-206770472	1515	ref|Homo sapiens eukaryotic translation initiation factor 2D (EIF2D), transcript variant 1, mRNA [NM_006893]	0	0.0211102	1.04981	0.731343	1056.85	1109.49	0	0	0	0	0	0	0	0	0	0	1	1	1	1	2
464	A_33_P3339173	SRP9	NM_001130440	ref|NM_001130440|ref|NM_003133|ens|ENST00000366839|ens|ENST00000304786	hs|chr1:225977243-225977302	694	ref|Homo sapiens signal recognition particle 9kDa (SRP9), transcript variant 1, mRNA [NM_001130440]	0	0.000678269	1.00156	0.99119	2575.66	2579.69	0	0	0	0	0	0	0	0	0	0	1	1	1	1	2
465	3xSLv1	3xSLv1	3xSLv1			0		-1	0	1	1	4.06753	3.25944	0	0	0	0	0	0	0	0	0	0	0	0	0	0	0
466	A_23_P140821	PARD6A	NM_016948	ref|NM_016948|ref|NM_001037281|ens|ENST00000602727|ens|ENST00000219255	hs|chr16:67696162-67696221	743	ref|Homo sapiens par-6 family cell polarity regulator alpha (PARD6A), transcript variant 1, mRNA [NM_016948]	0	-0.0562944	1.1384	0.445809	59.845	52.5695	0	0	0	0	0	0	0	0	0	0	1	1	1	1	2
467	A_33_P3244623	SDC4P	NR_001580	ref|NR_001580|gb|AF520746|tc|NP1163285	hs|chr22:30877337-30877278	406	ref|Homo sapiens syndecan 4 pseudogene (SDC4P), non-coding RNA [NR_001580]	0	0	1	1	4.07365	3.26656	0	0	0	0	0	0	0	0	0	0	0	0	0	0	0
468	ERCC-00042_60	DQ516783	DQ516783		unmapped	0	Unknown	1	0	1	1	4.07702	3.2704	0	0	0	0	0	0	0	0	0	0	0	0	0	0	0
469	A_32_P44775	C9orf85	NM_182505	ref|NM_182505|ens|ENST00000473252|ens|ENST00000377027|ens|ENST00000479413	hs|chr9:74586446-74586505	462	ref|Homo sapiens chromosome 9 open reading frame 85 (C9orf85), mRNA [NM_182505]	0	0.0305569	1.07289	0.619811	601.425	645.265	0	0	0	0	0	0	0	0	0	0	1	1	1	1	2
470	A_33_P3347241	ANKRD20A12P	NR_046228	ref|NR_046228|ens|ENST00000399720|ens|ENST00000457997|ens|ENST00000451663	hs|chr1:142697765-142697706	1399	ref|Homo sapiens ankyrin repeat domain 20 family, member A12, pseudogene (ANKRD20A12P), non-coding RNA [NR_046228]	0	-0.0034134	1.00789	0.957071	145.651	144.511	0	0	0	0	0	0	0	0	0	0	1	1	1	1	2
471	A_21_P0001187	ILDR2	ENST00000414590	ens|ENST00000414590|linc|lnc-ILDR2-1:1|linc|TCONS_00000666|tc|THC2654599	hs|chr1:166865212-166865153	297	ens|immunoglobulin-like domain containing receptor 2 [Source:HGNC Symbol;Acc:HGNC:18131] [ENST00000414590]	0	-0.477273	3.00105	0.118698	12.6885	4.22804	0	0	0	0	0	0	0	0	0	0	1	1	0	0	0
472	A_33_P3287897	A_33_P3287897	A_33_P3287897		hs|chr6:120166063-120166122	0	Unknown	0	0	1	1	4.07753	3.2758	0	0	0	0	0	0	0	0	0	0	0	0	0	0	0
473	A_21_P0003021	LOC102723597	XR_427400	ref|XR_427400|ref|XR_431621|ref|XR_425630|linc|lnc-SEC22A-1:2	hs|chr3:122999330-122999389	1592	ref|PREDICTED: Homo sapiens uncharacterized LOC102723597 (LOC102723597), ncRNA [XR_427400]	0	0	1	1	4.0775	3.27708	0	0	0	0	0	0	0	0	0	0	0	0	0	0	0
474	A_24_P282108	ZZEF1	NM_015113	ref|NM_015113|ens|ENST00000381638|ref|XM_005256561|gb|AB007859	hs|chr17:3907936-3907877	11197	ref|Homo sapiens zinc finger, ZZ-type with EF-hand domain 1 (ZZEF1), mRNA [NM_015113]	0	0.0824368	1.20903	0.183564	561.339	678.675	0	0	0	0	0	0	0	0	0	0	1	1	1	1	2
475	A_21_P0008462	lnc-ABCD4-1	lnc-ABCD4-1:1	linc|lnc-ABCD4-1:1|linc|TCONS_00022796	hs|chr14:74674965-74674906	996	linc|LNCipedia lincRNA (lnc-ABCD4-1), lincRNA [lnc-ABCD4-1:1]	0	-0.167559	1.47082	0.769797	4.81036	3.27054	0	0	0	0	0	0	0	0	0	0	1	0	0	0	0
476	A_21_P0009724	lnc-IGFL1-1	lnc-IGFL1-1:1	linc|lnc-IGFL1-1:1|linc|TCONS_00027057	hs|chr19:46704472-46704531	285	linc|LNCipedia lincRNA (lnc-IGFL1-1), lincRNA [lnc-IGFL1-1:1]	0	0.381047	2.40463	0.281384	4.08882	9.83209	0	0	0	0	0	0	0	0	0	0	0	1	0	0	0
477	A_21_P0004225	lnc-MTRR-4	lnc-MTRR-4:1	linc|lnc-MTRR-4:1|linc|TCONS_00009868	hs|chr5:8580380-8580439	1142	linc|LNCipedia lincRNA (lnc-MTRR-4), lincRNA [lnc-MTRR-4:1]	0	0	1	1	4.05967	3.26847	0	0	0	0	0	0	0	0	0	0	0	0	0	0	0
478	A_22_P00017277	lnc-URB1-1	lnc-URB1-1:1	linc|lnc-URB1-1:1|gb|BC034802|tc|THC2617367	hs|chr21:33678834-33678775	522	gb|Homo sapiens cDNA clone IMAGE:4824791. [BC034802]	0	0	1	1	4.05425	3.26556	0	0	0	0	0	0	0	0	0	0	0	0	0	0	0
479	A_24_P144377	DEXI	NM_014015	ref|NM_014015|ens|ENST00000331808|ens|ENST00000469379|gb|TCONS_l2_00009420	hs|chr16:11022840-11022781	1408	ref|Homo sapiens Dexi homolog (mouse) (DEXI), mRNA [NM_014015]	0	0.0271756	1.06457	0.658452	2291.52	2439.49	0	0	0	0	0	0	0	0	0	0	1	1	1	1	2
480	A_23_P316637	MIR1-1HG	NM_178463	ref|NM_178463|ref|NM_001302812|ens|ENST00000370527|ens|ENST00000624914	hs|chr20:61167673-61167732	921	ref|Homo sapiens MIR1-1 host gene (MIR1-1HG), transcript variant 1, mRNA [NM_178463]	0	0	1	1	4.0348	3.25306	0	0	0	0	0	0	0	0	0	0	0	0	0	0	0
481	A_33_P3289960	LINC00222	NR_033376	ref|NR_033376|ens|ENST00000368974|ens|ENST00000448744|linc|lnc-FOXO3-1:10	hs|chr6:109090061-109090120	893	ref|Homo sapiens long intergenic non-protein coding RNA 222 (LINC00222), long non-coding RNA [NR_033376]	0	0	1	1	4.02419	3.24609	0	0	0	0	0	0	0	0	0	0	0	0	0	0	0
482	A_23_P159406	SPRR1B	NM_003125	ref|NM_003125|ens|ENST00000307098|gb|M19888|gb|M21300	hs|chr1:153005304-153005363	546	ref|Homo sapiens small proline-rich protein 1B (SPRR1B), mRNA [NM_003125]	0	-0.359365	2.28752	0.42671	7.38377	3.22785	0	0	0	0	0	0	0	0	0	0	1	0	0	0	0
483	A_33_P3235048	TRIM77	NM_001146162	ref|NM_001146162|ref|NM_001271942|ens|ENST00000398290	hs|chr11:89450972-89451031	1284	ref|Homo sapiens tripartite motif containing 77 (TRIM77), transcript variant 1, mRNA [NM_001146162]	0	0	1	1	3.99984	3.22969	0	0	0	0	0	0	0	0	0	0	0	0	0	0	0
484	A_21_P0008109	lnc-FARP1-1	lnc-FARP1-1:2	linc|lnc-FARP1-1:2|linc|lnc-FARP1-1:1|linc|TCONS_00021878|linc|TCONS_00021587	hs|chr13:99230338-99230397	384	linc|LNCipedia lincRNA (lnc-FARP1-1), lincRNA [lnc-FARP1-1:2]	0	-0.0513175	1.12543	0.832733	10.0858	8.96176	0	0	0	0	0	0	0	0	0	0	1	1	0	0	0
485	A_21_P0008318	lnc-BRMS1L-3	lnc-BRMS1L-3:3	linc|lnc-BRMS1L-3:3|linc|lnc-BRMS1L-3:4|linc|TCONS_00022963|linc|TCONS_00022469	hs|chr14:36690617-36690676	117	linc|LNCipedia lincRNA (lnc-BRMS1L-3), lincRNA [lnc-BRMS1L-3:3]	0	0.0410553	1.09915	0.938961	3.97538	4.36953	0	0	0	0	0	0	0	0	0	0	0	1	0	0	0
486	A_19_P00316985	LINC00472	NR_121612	ref|NR_121612|ref|NR_026807|ref|NR_121613|ref|NR_121614	hs|chr6:72126223-72126164	909	ref|Homo sapiens long intergenic non-protein coding RNA 472 (LINC00472), transcript variant 1, long non-coding RNA [NR_121612]	0	0.126985	1.33963	0.793353	3.96224	5.30793	0	0	0	0	0	0	0	0	0	0	0	1	0	0	0
487	A_33_P3821494	MAPK8IP2	ENST00000008876	ens|ENST00000008876|gb|AK094442|tc|THC2654246	hs|chr22:51052343-51052402	5529	ens|mitogen-activated protein kinase 8 interacting protein 2 [Source:HGNC Symbol;Acc:HGNC:6883] [ENST00000008876]	0	0.00494295	1.01145	0.936005	527.373	533.41	0	0	0	0	0	0	0	0	0	0	1	1	1	1	2
488	A_33_P3407429	THC2643552	THC2643552	tc|THC2643552	hs|chr9:127159101-127159042	713	Unknown	0	0	1	1	3.91073	3.16626	0	0	0	0	0	0	0	0	0	0	0	0	0	0	0
489	A_23_P133424	SKP1	NM_006930	ref|NM_006930|ref|NM_170679|ens|ENST00000522552|gb|BC009839	hs|chr5:133493214-133493155	1566	ref|Homo sapiens S-phase kinase-associated protein 1 (SKP1), transcript variant 1, mRNA [NM_006930]	0	-0.026345	1.06254	0.668212	5354.77	5039.6	0	0	0	0	0	0	0	0	0	0	1	1	1	1	2
490	A_33_P3355926	VAC14-AS1	NR_034083	ref|NR_034083|linc|lnc-IL34-2:2|gb|AK095020|tc|THC2483267	hs|chr16:70800399-70800458	425	ref|Homo sapiens VAC14 antisense RNA 1 (VAC14-AS1), long non-coding RNA [NR_034083]	0	0	1	1	3.8646	3.13246	0	0	0	0	0	0	0	0	0	0	0	0	0	0	0
491	DarkCorner	DarkCorner	DarkCorner			0		1	0	1	1	3.8391	3.11359	0	0	0	0	0	0	0	0	0	0	0	0	0	0	0
492	DarkCorner	DarkCorner	DarkCorner			0		1	0.139612	1.37915	0.76985	3.82367	5.27343	0	0	0	0	0	0	0	0	0	0	0	1	0	0	0
493	DarkCorner	DarkCorner	DarkCorner			0		1	-0.114025	1.30024	0.84892	4.32265	3.3245	0	0	0	0	0	0	0	0	0	0	1	0	0	0	0
494	A_21_P0014516	LOC100507406	NR_121618	ref|NR_121618|ens|ENST00000411615|linc|lnc-OLIG3-2:2|tc|THC2719752	hs|chr6:138052377-138051704	334	ref|Homo sapiens uncharacterized LOC100507406 (LOC100507406), transcript variant 1, long non-coding RNA [NR_121618]	0	0	1	1	4.04236	3.35973	0	0	0	0	0	0	0	0	0	0	0	0	0	0	0
495	A_33_P3402071	A_33_P3402071	A_33_P3402071		hs|chr11:020138946-020138887	0	Unknown	0	-0.329659	2.13629	0.290247	10.8647	5.08577	0	0	0	0	0	0	0	0	0	0	1	1	0	0	0
496	A_22_P00024945	lnc-BMP4-2	lnc-BMP4-2:1	linc|lnc-BMP4-2:1|linc|TCONS_00022749	hs|chr14:54652002-54651943	307	linc|LNCipedia lincRNA (lnc-BMP4-2), lincRNA [lnc-BMP4-2:1]	0	0	1	1	4.12005	3.42272	0	0	0	0	0	0	0	0	0	0	0	0	0	0	0
497	A_33_P3336514	ENST00000552123	ENST00000552123	ens|ENST00000552123|ens|ENST00000165086|ens|ENST00000534720|ref|XM_006726616	hs|chr16:29499404-29499345	204	ens|Nuclear pore complex-interacting protein family member B4 {ECO:0000313|Ensembl:ENSP00000442776}; Nuclear pore complex-interacting protein family member B5 {ECO:0000313|Ensembl:ENSP00000441759}; Uncharacterized protein {ECO:0000313|Ensembl:ENSP00000449	0	-0.272396	1.87239	0.00530552	44.2837	23.6509	0	0	0	0	0	0	0	0	0	0	1	1	1	1	2
498	A_21_P0002845	lnc-ULK4-6	lnc-ULK4-6:1	linc|lnc-ULK4-6:1|linc|TCONS_00005763	hs|chr3:40508086-40508027	559	linc|LNCipedia lincRNA (lnc-ULK4-6), lincRNA [lnc-ULK4-6:1]	0	0.204021	1.59964	0.276035	10.5902	16.9405	0	0	0	0	0	0	0	0	0	0	1	1	0	0	0
499	A_23_P142013	XAB2	NM_020196	ref|NM_020196|ens|ENST00000358368|gb|DQ893187|gb|DQ896508	hs|chr19:7687308-7687249	1551	ref|Homo sapiens XPA binding protein 2 (XAB2), mRNA [NM_020196]	0	0.0254376	1.06032	0.721434	64.2203	68.0942	0	0	0	0	0	0	0	0	0	0	1	1	1	1	2
500	A_23_P166993	EPHB1	NM_004441	ref|NM_004441|ens|ENST00000398015|gb|BC111744|gb|AK291208	hs|chr3:134978114-134978173	3481	ref|Homo sapiens EPH receptor B1 (EPHB1), mRNA [NM_004441]	0	0.115294	1.30405	0.221873	29.7395	38.7818	0	0	0	0	0	0	0	0	0	0	1	1	1	1	2
501	A_23_P163235	CKMT1A	NM_001015001	ref|NM_001015001|ref|NM_020990|ens|ENST00000413453|ens|ENST00000300283	hs|chr15:43988289-43988463	1110	ref|Homo sapiens creatine kinase, mitochondrial 1A (CKMT1A), mRNA [NM_001015001]	0	-0.0745624	1.18731	0.227692	1955.23	1646.78	0	0	0	0	0	0	0	0	0	0	1	1	1	1	2
502	A_23_P350617	KLB	NM_175737	ref|NM_175737|ens|ENST00000257408|ref|XM_005262644|gb|AB079373	hs|chr4:39450122-39450181	3047	ref|Homo sapiens klotho beta (KLB), mRNA [NM_175737]	0	0.345288	2.21456	0.356176	4.32368	9.57505	0	0	0	0	0	0	0	0	0	0	0	1	0	0	0
503	A_21_P0012575	XLOC_l2_010601	TCONS_l2_00020442	linc|TCONS_l2_00020442	hs|chr4:19535210-19566474	8	linc|BROAD Institute lincRNA (XLOC_l2_010601), lincRNA [TCONS_l2_00020442]	0	0	1	1	4.32544	3.5858	0	0	0	0	0	0	0	0	0	0	0	0	0	0	0
504	A_21_P0004478	LOC102724758	XR_425942	ref|XR_425942|ref|XR_427821|ref|XR_431951|linc|lnc-MGAT1-2:2	hs|chr5:180254027-180253968	396	ref|PREDICTED: Homo sapiens uncharacterized LOC102724758 (LOC102724758), ncRNA [XR_425942]	0	-0.25109	1.78275	0.128376	21.413	12.0112	0	0	0	0	0	0	0	0	0	0	1	1	0	0	0
505	A_33_P3338559	RBBP4	NM_005610	ref|NM_005610|ref|NM_001135255|ref|NM_001135256|ens|ENST00000373493	hs|chr1:33146199-33146258	2329	ref|Homo sapiens retinoblastoma binding protein 4 (RBBP4), transcript variant 1, mRNA [NM_005610]	0	-0.000187722	1.00043	0.997561	7326.58	7323.42	0	0	0	0	0	0	0	0	0	0	1	1	1	1	2
506	A_24_P332926	SUGP2	NM_014884	ref|NM_014884|ens|ENST00000337018|ens|ENST00000598240|ens|ENST00000330854	hs|chr19:19115001-19112449	3050	ref|Homo sapiens SURP and G patch domain containing 2 (SUGP2), transcript variant 2, mRNA [NM_014884]	0	0.0195716	1.0461	0.750451	722.552	755.859	0	0	0	0	0	0	0	0	0	0	1	1	1	1	2
507	A_33_P3419567	RAD21L1	NM_001136566	ref|NM_001136566|ens|ENST00000402452|ens|ENST00000409241|gb|BC157891	hs|chr20:1223430-1223489	1116	ref|Homo sapiens RAD21-like 1 (S. pombe) (RAD21L1), mRNA [NM_001136566]	0	0.267449	1.85118	0.508	4.41712	8.17689	0	0	0	0	0	0	0	0	0	0	0	1	0	0	0
508	A_33_P3308764	RXRG	NR_033824	ref|NR_033824|ens|ENST00000465764|tc|THC2482335	hs|chr1:165406225-165406166	724	ref|Homo sapiens retinoid X receptor, gamma (RXRG), transcript variant 2, non-coding RNA [NR_033824]	0	-0.095847	1.24694	0.360139	33.0635	26.5156	0	0	0	0	0	0	0	0	0	0	1	1	1	1	2
509	ERCC-00077_121	ERCC-00077_121	ERCC-00077_121			0		1	0	1	1	4.42476	3.65972	0	0	0	0	0	0	0	0	0	0	0	0	0	0	0
510	A_33_P3325758	lnc-SPATC1-1	lnc-SPATC1-1:2	linc|lnc-SPATC1-1:2|ref|XM_001714032|ref|XM_003120089|ref|XM_003960435	hs|chr8:145106036-145106095	1002	ref|PREDICTED: Homo sapiens sphingomyelin phosphodiesterase 5 (SMPD5), mRNA [XM_001714032]	0	0.310893	2.04594	0.425688	4.45713	9.11901	0	0	0	0	0	0	0	0	0	0	0	1	0	0	0
511	A_21_P0001688	lnc-PTGFR-1	lnc-PTGFR-1:1	linc|lnc-PTGFR-1:1|linc|lnc-PTGFR-1:2|linc|TCONS_00002073|linc|TCONS_00000999	hs|chr1:78689353-78691008	27	linc|LNCipedia lincRNA (lnc-PTGFR-1), lincRNA [lnc-PTGFR-1:1]	0	0	1	1	4.44363	3.67223	0	0	0	0	0	0	0	0	0	0	0	0	0	0	0
512	3xSLv1	3xSLv1	3xSLv1			0		-1	0.749694	5.61946	0.00104361	4.49216	25.2435	0	0	0	0	0	0	0	1	0	0	0	1	0	1	1
513	A_19_P00802587	ENST00000435044	ENST00000435044	ens|ENST00000435044|linc|lnc-RP11-90M5.1.1-3:1|linc|TCONS_l2_00007378|linc|TCONS_l2_00006770	hs|chr13:30728278-30728484	75	ens|long intergenic non-protein coding RNA 385 [Source:HGNC Symbol;Acc:HGNC:42713] [ENST00000435044]	0	-0.0459761	1.11167	0.810707	14.8582	13.3657	0	0	0	0	0	0	0	0	0	0	1	1	0	0	0
514	A_23_P364567	CLRN1	NM_052995	ref|NM_052995|ens|ENST00000468836|ens|ENST00000472224|ens|ENST00000328863	hs|chr3:150659445-150659386	520	ref|Homo sapiens clarin 1 (CLRN1), transcript variant 4, mRNA [NM_052995]	0	0	1	1	4.46418	4.02262	0	0	0	0	0	0	0	0	0	0	0	1	0	0	0
515	A_24_P942030	VAMP4	NM_003762	ref|NM_003762|ref|NM_001185127|ref|NR_033704|ens|ENST00000236192	hs|chr1:171670045-171669986	4405	ref|Homo sapiens vesicle-associated membrane protein 4 (VAMP4), transcript variant 1, mRNA [NM_003762]	0	-0.218872	1.65528	0.0154236	50.9863	30.8022	0	0	0	0	0	0	0	0	0	0	1	1	1	1	2
516	A_22_P00025312	lnc-KBTBD3-1	lnc-KBTBD3-1:2	linc|lnc-KBTBD3-1:2|tc|THC2783754	hs|chr11:105956776-105956717	766	tc|2C43_A Chain A, Structure Of Aminoadipate-Semialdehyde Dehydrogenase- Phosphopantetheinyl Transferase In Complex With Coenzyme A. {Homo sapiens} (exp=-1; wgp=0; cg=0), partial (7%) [THC2783754]	0	0	1	1	4.4667	3.68273	0	0	0	0	0	0	0	0	0	0	0	0	0	0	0
517	A_23_P157007	TMEM176B	NM_014020	ref|NM_014020|ref|NM_001101311|ref|NM_001101312|ref|NM_001101314	hs|chr7:150489208-150489149	1028	ref|Homo sapiens transmembrane protein 176B (TMEM176B), transcript variant 1, mRNA [NM_014020]	0	0.250141	1.77886	0.552142	4.48523	7.97859	0	0	0	0	0	0	0	0	0	0	0	1	0	0	0
518	A_33_P3268838	CPEB1	NM_001288819	ref|NM_001288819|ref|NM_030594|ref|NM_001079535|ref|NM_001079533	hs|chr15:83212038-83211979	3443	ref|Homo sapiens cytoplasmic polyadenylation element binding protein 1 (CPEB1), transcript variant 5, mRNA [NM_001288819]	0	0.0923084	1.23683	0.139243	309.211	382.44	0	0	0	0	0	0	0	0	0	0	1	1	1	1	2
519	A_19_P00318404	LINC00989	NR_038826	ref|NR_038826|ens|ENST00000515544|ens|ENST00000508174|linc|lnc-BMP2K-3:2	hs|chr4:80497542-80497601	1981	ref|Homo sapiens long intergenic non-protein coding RNA 989 (LINC00989), long non-coding RNA [NR_038826]	0	0.125372	1.33467	0.143352	37.1957	49.6438	0	0	0	0	0	0	0	0	0	0	1	1	1	1	2
520	A_24_P686965	SH2D5	NM_001103161	ref|NM_001103161|ref|NM_001103160|ens|ENST00000375031|ens|ENST00000460804	hs|chr1:21046321-21046262	3737	ref|Homo sapiens SH2 domain containing 5 (SH2D5), transcript variant 1, mRNA [NM_001103161]	0	0.05153	1.12598	0.404276	495.705	558.153	0	0	0	0	0	0	0	0	0	0	1	1	1	1	2
521	A_22_P00021375	ENST00000451118	ENST00000451118	ens|ENST00000451118|linc|lnc-WNT7B-1:1|linc|TCONS_00029490|gb|BU596489	hs|chr22:46272224-46272165	459	gb|AGENCOURT_8943761 NIH_MGC_142 Homo sapiens cDNA clone IMAGE:6453069 5', mRNA sequence [BU596489]	0	0	1	1	4.45684	3.6655	0	0	0	0	0	0	0	0	0	0	0	0	0	0	0
522	A_22_P00001752	lnc-ATOH8-2	lnc-ATOH8-2:9	linc|lnc-ATOH8-2:9|gb|BC056236|tc|THC2500653	hs|chr2:86118220-86118279	182	gb|Homo sapiens cDNA clone IMAGE:4618599, partial cds. [BC056236]	0	0	1	1	4.45125	3.65911	0	0	0	0	0	0	0	0	0	0	0	0	0	0	0
523	A_33_P3379004	AK130723	AK130723	gb|AK130723|tc|THC2490351	hs|chr13:99205558-99205499	1061	gb|Homo sapiens cDNA FLJ27213 fis, clone SYN03652. [AK130723]	0	0.0957852	1.24677	0.219699	47.4655	59.1785	0	0	0	0	0	0	0	0	0	0	1	1	1	1	2
524	A_23_P408473	MROH1	NM_032450	ref|NM_032450|ref|NM_001288814|ens|ENST00000528919|ens|ENST00000326134	hs|chr8:145315830-145315889	4793	ref|Homo sapiens maestro heat-like repeat family member 1 (MROH1), transcript variant 1, mRNA [NM_032450]	0	-0.0429182	1.10387	0.515089	111.393	100.911	0	0	0	0	0	0	0	0	0	0	1	1	1	1	2
525	A_22_P00022416	LOC102724548	XR_425157	ref|XR_425157|ref|XR_426710|linc|lnc-ANKRD13C-1:1|gb|BU160115	hs|chr1:70825523-70825464	247	ref|PREDICTED: Homo sapiens uncharacterized LOC102724548 (LOC102724548), ncRNA [XR_425157]	0	-0.108372	1.28343	0.16526	59.9554	46.715	0	0	0	0	0	0	0	0	0	0	1	1	1	1	2
526	A_22_P00006933	lnc-GATAD2B-1	lnc-GATAD2B-1:1	linc|lnc-GATAD2B-1:1|tc|THC2557826	hs|chr1:153724636-153724577	16	linc|LNCipedia lincRNA (lnc-GATAD2B-1), lincRNA [lnc-GATAD2B-1:1]	0	0	1	1	4.422	3.62736	0	0	0	0	0	0	0	0	0	0	0	0	0	0	0
527	A_21_P0003909	lnc-RP11-487E13.1.1-1	lnc-RP11-487E13.1.1-1:3	linc|lnc-RP11-487E13.1.1-1:3|linc|TCONS_00009176	hs|chr4:178147759-178134766	402	linc|LNCipedia lincRNA (lnc-RP11-487E13.1.1-1), lincRNA [lnc-RP11-487E13.1.1-1:3]	0	0	1	1	4.4126	3.61772	0	0	0	0	0	0	0	0	0	0	0	0	0	0	0
528	A_21_P0007524	lnc-GABARAPL1-1	lnc-GABARAPL1-1:1	linc|lnc-GABARAPL1-1:1|linc|TCONS_00020330	hs|chr12:10412870-10412929	208	linc|LNCipedia lincRNA (lnc-GABARAPL1-1), lincRNA [lnc-GABARAPL1-1:1]	0	0.306412	2.02494	0.433127	4.42308	8.95648	0	0	0	0	0	0	0	0	0	0	0	1	0	0	0
529	A_23_P200579	CELA3B	NM_007352	ref|NM_007352|ref|NM_005747|ens|ENST00000290122|ens|ENST00000337107	hs|chr1:22313165-22315802	898	ref|Homo sapiens chymotrypsin-like elastase family, member 3B (CELA3B), mRNA [NM_007352]	0	0	1	1	4.39595	4.21715	0	0	0	0	0	0	0	0	0	0	0	1	0	0	0
530	A_22_P00011105	lnc-NUDT16-1	lnc-NUDT16-1:1	linc|lnc-NUDT16-1:1	hs|chr3:131239630-131239689	480	linc|LNCipedia lincRNA (lnc-NUDT16-1), lincRNA [lnc-NUDT16-1:1]	0	0	1	1	4.38073	3.58584	0	0	0	0	0	0	0	0	0	0	0	0	0	0	0
531	A_22_P00024708	lnc-SRD5A3-2	lnc-SRD5A3-2:1	linc|lnc-SRD5A3-2:1|gb|DB536005	hs|chr4:55939131-55939190	122	gb|DB536005 RIKEN full-length enriched human cDNA library, hippocampus Homo sapiens cDNA clone H023034B17 3', mRNA sequence [DB536005]	0	0	1	1	4.3692	3.57443	0	0	0	0	0	0	0	0	0	0	0	0	0	0	0
532	A_21_P0012909	XLOC_l2_012071	TCONS_l2_00022934	linc|TCONS_l2_00022934	hs|chr5:67725640-67725581	849	linc|BROAD Institute lincRNA (XLOC_l2_012071), lincRNA [TCONS_l2_00022934]	0	0	1	1	4.35707	3.56258	0	0	0	0	0	0	0	0	0	0	0	0	0	0	0
533	A_21_P0005464	lnc-FTSJ2-1	lnc-FTSJ2-1:1	linc|lnc-FTSJ2-1:1|linc|TCONS_00013673	hs|chr7:2360784-2360725	262	linc|LNCipedia lincRNA (lnc-FTSJ2-1), lincRNA [lnc-FTSJ2-1:1]	0	-0.0491543	1.11984	0.790465	14.8532	13.2637	0	0	0	0	0	0	0	0	0	0	1	1	0	0	0
534	A_22_P00020711	ENST00000533591	ENST00000533591	ens|ENST00000533591|linc|lnc-GAS2-2:2|gb|CF139581	hs|chr11:23224646-23224705	623	gb|UI-HF-CB0-aoz-f-03-0-UI.r1 NIH_MGC_210 Homo sapiens cDNA clone IMAGE:3097084 5', mRNA sequence [CF139581]	0	0	1	1	4.33148	3.53776	0	0	0	0	0	0	0	0	0	0	0	0	0	0	0
535	A_22_P00018728	LOC101928817	XR_245804	ref|XR_245804|ref|XR_248019|ref|XR_253293|ref|XR_245803	hs|chr14:89830984-89831043	683	ref|PREDICTED: Homo sapiens uncharacterized LOC101928817 (LOC101928817), transcript variant X2, ncRNA [XR_245804]	0	0	1	1	4.31691	3.52382	0	0	0	0	0	0	0	0	0	0	0	0	0	0	0
536	A_23_P16652	ZNF555	NM_152791	ref|NM_152791|ref|NM_001172775|ens|ENST00000334241|gb|AK093163	hs|chr19:2853940-2853999	2014	ref|Homo sapiens zinc finger protein 555 (ZNF555), transcript variant 1, mRNA [NM_152791]	0	-0.0146434	1.03429	0.812048	577.007	557.876	0	0	0	0	0	0	0	0	0	0	1	1	1	1	2
537	A_24_P696761	LEMD1	NM_001001552	ref|NM_001001552|ref|NM_001199050|ref|NM_001199051|ref|NM_001199052	hs|chr1:205350823-205350764	501	ref|Homo sapiens LEM domain containing 1 (LEMD1), transcript variant 3, mRNA [NM_001001552]	0	-0.0912673	1.23386	0.883422	4.3165	3.49836	0	0	0	0	0	0	0	0	0	0	1	0	0	0	0
538	A_22_P00018850	LOC101927207	NR_110805	ref|NR_110805|ens|ENST00000509950|linc|lnc-PHB-1:1|gb|AK097622	hs|chr17:47537982-47537923	1129	ref|Homo sapiens uncharacterized LOC101927207 (LOC101927207), long non-coding RNA [NR_110805]	0	0.462652	2.90169	0.149537	4.3056	12.4935	0	0	0	0	0	0	0	0	0	0	0	1	0	0	0
539	A_21_P0001607	lnc-UCHL5-1	lnc-UCHL5-1:1	linc|lnc-UCHL5-1:1|linc|TCONS_00001765	hs|chr1:192921501-192921442	1061	linc|LNCipedia lincRNA (lnc-UCHL5-1), lincRNA [lnc-UCHL5-1:1]	0	-0.213568	1.63519	0.691523	5.66803	3.46629	0	0	0	0	0	0	0	0	0	0	1	0	0	0	0
540	A_23_P47904	CCDC65	NM_033124	ref|NM_033124|ref|NM_001286957|ens|ENST00000552188|ens|ENST00000547861	hs|chr12:49312491-49312550	1057	ref|Homo sapiens coiled-coil domain containing 65 (CCDC65), transcript variant 1, mRNA [NM_033124]	0	0	1	1	4.24839	3.45864	0	0	0	0	0	0	0	0	0	0	0	0	0	0	0
541	A_21_P0003741	lnc-PHOX2B-2	lnc-PHOX2B-2:2	linc|lnc-PHOX2B-2:2|linc|TCONS_00008475	hs|chr4:41874911-41874852	424	linc|LNCipedia lincRNA (lnc-PHOX2B-2), lincRNA [lnc-PHOX2B-2:2]	0	0	1	1	4.23365	3.44473	0	0	0	0	0	0	0	0	0	0	0	0	0	0	0
542	A_23_P50710	CYP4F2	NM_001082	ref|NM_001082|ens|ENST00000587671|ens|ENST00000011989|ens|ENST00000221700	hs|chr19:16001171-16000494	693	ref|Homo sapiens cytochrome P450, family 4, subfamily F, polypeptide 2 (CYP4F2), mRNA [NM_001082]	0	0.0104433	1.02434	0.985011	4.22468	4.3275	0	0	0	0	0	0	0	0	0	0	0	1	0	0	0
543	A_24_P213120	TRIM64	NM_001136486	ref|NM_001136486|ref|NM_001164397|ref|NM_001206631|ens|ENST00000531233	hs|chr11:89706584-89706643	876	ref|Homo sapiens tripartite motif containing 64 (TRIM64), mRNA [NM_001136486]	0	0.075072	1.1887	0.884217	4.21372	5.00884	0	0	0	0	0	0	0	0	0	0	0	1	0	0	0
544	A_23_P52336	UNC5B	NM_170744	ref|NM_170744|ref|NM_001244889|ens|ENST00000335350|ens|ENST00000373192	hs|chr10:73059597-73059656	3851	ref|Homo sapiens unc-5 homolog B (C. elegans) (UNC5B), transcript variant 1, mRNA [NM_170744]	0	-0.0375375	1.09028	0.541893	1340.14	1229.17	0	0	0	0	0	0	0	0	0	0	1	1	1	1	2
545	A_33_P6570282	LINC00674	NR_027418	ref|NR_027418|ens|ENST00000578200|ens|ENST00000435469|linc|lnc-KPNA2-1:1	hs|chr17:66099130-66099189	451	ref|Homo sapiens long intergenic non-protein coding RNA 674 (LINC00674), long non-coding RNA [NR_027418]	0	-0.0169825	1.03988	0.782803	531.149	510.78	0	0	0	0	0	0	0	0	0	0	1	1	1	1	2
546	A_24_P314585	ERAS	ENST00000338270	ens|ENST00000338270|gb|AB093575|tc|THC2488317	hs|chrX:48688430-48688489	1147	ens|ES cell expressed Ras [Source:HGNC Symbol;Acc:HGNC:5174] [ENST00000338270]	0	0	1	1	4.16089	3.3766	0	0	0	0	0	0	0	0	0	0	0	0	0	0	0
547	A_21_P0003983	ENST00000511054	ENST00000511054	ens|ENST00000511054|linc|lnc-NPR3-2:1|linc|TCONS_00009376|tc|THC2719188	hs|chr5:33009308-33009367	208	Unknown	0	0	1	1	4.14649	3.36317	0	0	0	0	0	0	0	0	0	0	0	0	0	0	0
548	A_21_P0000504	RNU6ATAC	NR_023344	ref|NR_023344|gb|U62823|tc|THC2534637|tc|THC2655516	hs|chr9:137029621-137029562	65	ref|Homo sapiens RNA, U6atac small nuclear (U12-dependent splicing) (RNU6ATAC), small nuclear RNA [NR_023344]	0	0.0389718	1.09389	0.533726	190.266	208.129	0	0	0	0	0	0	0	0	0	0	1	1	1	1	2
549	A_33_P3351622	MYO3A	ENST00000376301	ens|ENST00000376301	hs|chr10:26305860-26305919	630	ens|myosin IIIA [Source:HGNC Symbol;Acc:HGNC:7601] [ENST00000376301]	0	-0.0348153	1.08347	0.916412	7.38093	6.81233	0	0	0	0	0	0	0	0	0	0	1	1	0	0	0
550	A_33_P3251108	SLC33A1	NM_001190992	ref|NM_001190992|ens|ENST00000359479|gb|BC014416|gb|D88152	hs|chr3:155546028-155544607	2082	ref|Homo sapiens solute carrier family 33 (acetyl-CoA transporter), member 1 (SLC33A1), transcript variant 2, mRNA [NM_001190992]	0	-0.0300995	1.07176	0.629717	220.401	205.643	0	0	0	0	0	0	0	0	0	0	1	1	1	1	2
551	A_33_P3332547	IQCJ-SCHIP1	NM_001197113	ref|NM_001197113|ref|NM_001197114|ref|NM_014575|ref|NM_001197107	hs|chr3:159606672-159606731	1666	ref|Homo sapiens IQCJ-SCHIP1 readthrough (IQCJ-SCHIP1), transcript variant 1, mRNA [NM_001197113]	0	0.00647258	1.01502	0.916361	449.284	456.03	0	0	0	0	0	0	0	0	0	0	1	1	1	1	2
552	A_19_P00322850	LOC102467147	NR_104664	ref|NR_104664|ens|ENST00000511661|ens|ENST00000506836|linc|lnc-CTC-236F12.4.1-1:1	hs|chr5:55763605-55763546	251	ref|Homo sapiens uncharacterized LOC102467147 (LOC102467147), long non-coding RNA [NR_104664]	0	0	1	1	4.07667	3.29817	0	0	0	0	0	0	0	0	0	0	0	0	0	0	0
553	A_22_P00018897	ENST00000453798	ENST00000453798	ens|ENST00000453798|linc|lnc-UNCX-1:1|linc|TCONS_00012938|gb|BX107688	hs|chr7:1307052-1307111	63	gb|BX107688 Soares_NFL_T_GBC_S1 Homo sapiens cDNA clone IMAGp998J234013, mRNA sequence [BX107688]	0	0.299875	1.99469	0.249648	6.29099	12.5486	0	0	0	0	0	0	0	0	0	0	1	1	0	0	0
554	A_21_P0010369	ENST00000453866	ENST00000453866	ens|ENST00000453866|linc|lnc-FAM19A5-2:3|linc|TCONS_00029440|gb|XR_109739	hs|chr22:48845134-48846953	432	gb|PREDICTED: Homo sapiens uncharacterized LOC100506877 (LOC100506877), misc_RNA [XR_109739]	0	0	1	1	4.05006	3.27339	0	0	0	0	0	0	0	0	0	0	0	0	0	0	0
555	A_32_P155364	RPL7	NM_000971	ref|NM_000971|ens|ENST00000352983|ref|XM_006716463|linc|TCONS_l2_00030166	hs|chr8:74203307-74202911	740	ref|Homo sapiens ribosomal protein L7 (RPL7), mRNA [NM_000971]	0	-0.014537	1.03404	0.812943	77829.6	75267.6	0	0	0	0	0	0	0	0	0	0	1	1	1	1	2
556	A_23_P125233	CNN1	NM_001299	ref|NM_001299|ens|ENST00000252456|ref|XM_005259741|ref|XM_006722648	hs|chr19:11661005-11661064	1452	ref|Homo sapiens calponin 1, basic, smooth muscle (CNN1), mRNA [NM_001299]	0	0.0231461	1.05474	0.707704	377.673	398.347	0	0	0	0	0	0	0	0	0	0	1	1	1	1	2
557	A_33_P3337034	PRPF4B	NM_003913	ref|NM_003913|ens|ENST00000466185|ens|ENST00000481109|ens|ENST00000463634	hs|chr6:4056609-4056668	2611	ref|Homo sapiens pre-mRNA processing factor 4B (PRPF4B), mRNA [NM_003913]	0	0.053232	1.1304	0.395135	191.309	216.256	0	0	0	0	0	0	0	0	0	0	1	1	1	1	2
558	A_33_P3217470	LOC101928259	NR_110391	ref|NR_110391|linc|lnc-DMRTC1B-1:1|tc|THC2649461	hs|chrX:71932130-71932189	538	ref|Homo sapiens uncharacterized LOC101928259 (LOC101928259), long non-coding RNA [NR_110391]	0	0	1	1	4.00094	3.22765	0	0	0	0	0	0	0	0	0	0	0	0	0	0	0
559	A_23_P424051	SLC25A48	NM_145282	ref|NM_145282|ens|ENST00000412661|gb|BC025747|tc|THC2479486	hs|chr5:135188483-135223752	565	ref|Homo sapiens solute carrier family 25, member 48 (SLC25A48), mRNA [NM_145282]	0	0.0819659	1.20772	0.481048	20.6699	24.9634	0	0	0	0	0	0	0	0	0	0	1	1	1	1	2
560	A_23_P368393	SF3B1	NM_001005526	ref|NM_001005526|ens|ENST00000414963|ens|ENST00000409915|ens|ENST00000414174	hs|chr2:198285791-198285246	309	ref|Homo sapiens splicing factor 3b, subunit 1, 155kDa (SF3B1), transcript variant 2, mRNA [NM_001005526]	0	-0.0577889	1.14232	0.353002	283.154	247.876	0	0	0	0	0	0	0	0	0	0	1	1	1	1	2
561	A_21_P0008780	lnc-VPS33B-2	lnc-VPS33B-2:1	linc|lnc-VPS33B-2:1|linc|TCONS_00023783	hs|chr15:92346303-92346244	349	linc|LNCipedia lincRNA (lnc-VPS33B-2), lincRNA [lnc-VPS33B-2:1]	0	0	1	1	3.96675	3.19571	0	0	0	0	0	0	0	0	0	0	0	0	0	0	0
562	A_21_P0001376	lnc-TTC24-1	lnc-TTC24-1:1	linc|lnc-TTC24-1:1|linc|TCONS_00001172	hs|chr1:156483049-156483108	1143	linc|LNCipedia lincRNA (lnc-TTC24-1), lincRNA [lnc-TTC24-1:1]	0	0	1	1	3.95776	3.26479	0	0	0	0	0	0	0	0	0	0	0	1	0	0	0
563	A_22_P00009207	LOC100506457	ENST00000429878	ens|ENST00000429878|linc|lnc-LPIN1-1:2|linc|lnc-LPIN1-1:1|linc|TCONS_00003579	hs|chr2:12005977-12006036	124	Unknown	0	0	1	1	3.9472	3.17732	0	0	0	0	0	0	0	0	0	0	0	0	0	0	0
564	A_21_P0012654	LOC101928803	XR_251551	ref|XR_251551|ref|XR_250588|ref|XR_241682|gb|TCONS_l2_00021057	hs|chr4:9153631-9153119	787	ref|PREDICTED: Homo sapiens uncharacterized LOC101928803 (LOC101928803), transcript variant X2, ncRNA [XR_251551]	0	-0.0562582	1.1383	0.362536	545.001	478.783	0	0	0	0	0	0	0	0	0	0	1	1	1	1	2
565	A_21_P0014033	ENST00000575066	ENST00000575066	ens|ENST00000575066|ens|ENST00000416477|ens|ENST00000451150	hs|chr10:90714-90773	101	Unknown	0	0.144257	1.39398	0.76033	3.9407	5.49327	0	0	0	0	0	0	0	0	0	0	0	1	0	0	0
566	A_21_P0011354	XLOC_l2_004844	TCONS_l2_00008932	linc|TCONS_l2_00008932|tc|THC2500351	hs|chr15:23186602-23186543	3821	linc|BROAD Institute lincRNA (XLOC_l2_004844), lincRNA [TCONS_l2_00008932]	0	-0.0495416	1.12083	0.421191	2559.11	2283.22	0	0	0	0	0	0	0	0	0	0	1	1	1	1	2
567	A_23_P427703	MT1L	NR_001447	ref|NR_001447|ens|ENST00000565768|gb|X97261|gb|BC070351	hs|chr16:56652580-56652639	275	ref|Homo sapiens metallothionein 1L (gene/pseudogene) (MT1L), non-coding RNA [NR_001447]	0	-0.0668383	1.16638	0.278945	1909.92	1637.48	0	0	0	0	0	0	0	0	0	0	1	1	1	1	2
568	A_33_P3224505	LOC100131099	AK126083	gb|AK126083|gb|AK125931|tc|THC2481838	hs|chr20:60978020-60977961	2179	gb|Homo sapiens cDNA FLJ44095 fis, clone TESTI4042444. [AK126083]	0	-0.606321	4.03944	0.0238685	15.8842	3.93228	0	0	0	0	0	0	0	0	0	0	1	1	0	0	0
569	A_22_P00015881	TCEAL3	ENST00000477014	ens|ENST00000477014|linc|lnc-TCEAL1-1:1|linc|TCONS_00017446	hs|chrX:102883527-102883586	680	ens|transcription elongation factor A (SII)-like 3 [Source:HGNC Symbol;Acc:HGNC:28247] [ENST00000477014]	0	0	1	1	3.89875	3.60862	0	0	0	0	0	0	0	0	0	0	0	1	0	0	0
570	A_22_P00003249	CISTR	NR_104332	ref|NR_104332|ref|NR_104333|ens|ENST00000570015|linc|lnc-CALCOCO1-1:3	hs|chr12:54144497-54144438	589	ref|Homo sapiens chondrogenesis-associated transcript (CISTR), transcript variant 1, long non-coding RNA [NR_104332]	0	-0.225999	1.68267	0.596305	7.46301	4.43522	0	0	0	0	0	0	0	0	0	0	1	1	0	0	0
571	A_21_P0003575	ENST00000508998	ENST00000508998	ens|ENST00000508998|ens|ENST00000510639|linc|lnc-DRD5-10:8|linc|lnc-DRD5-10:4	hs|chr4:11773345-11773404	445	Unknown	0	0	1	1	3.88172	3.11496	0	0	0	0	0	0	0	0	0	0	0	0	0	0	0
572	A_22_P00021451	ENST00000515614	ENST00000515614	ens|ENST00000515614|linc|lnc-FBXL14-1:1	hs|chr12:1609771-1609712	2336	ens|long intergenic non-protein coding RNA 942 [Source:HGNC Symbol;Acc:HGNC:48636] [ENST00000515614]	0	-0.173974	1.4927	0.75996	4.63612	3.10585	0	0	0	0	0	0	0	0	0	0	1	0	0	0	0
573	A_23_P61447	ETFDH	NM_004453	ref|NM_004453|ref|NM_001281737|ref|NM_001281738|ens|ENST00000506422	hs|chr4:159629645-159629704	2175	ref|Homo sapiens electron-transferring-flavoprotein dehydrogenase (ETFDH), transcript variant 1, mRNA [NM_004453]	0	0.060044	1.14827	0.330384	1135.31	1303.65	0	0	0	0	0	0	0	0	0	0	1	1	1	1	2
574	A_24_P355967	HTR2A	NM_000621	ref|NM_000621|ref|NM_001165947|ens|ENST00000542664|ens|ENST00000543956	hs|chr13:47407996-47407937	3122	ref|Homo sapiens 5-hydroxytryptamine (serotonin) receptor 2A, G protein-coupled (HTR2A), transcript variant 1, mRNA [NM_000621]	0	0	1	1	3.86397	3.09753	0	0	0	0	0	0	0	0	0	0	0	0	0	0	0
575	A_32_P86245	EFHC1	NM_018100	ref|NM_018100|ref|NM_001172420|ref|NR_033327|ens|ENST00000538167	hs|chr6:52360211-52360270	5209	ref|Homo sapiens EF-hand domain (C-terminal) containing 1 (EFHC1), transcript variant A, mRNA [NM_018100]	0	-0.265989	1.84497	0.108444	19.0164	10.3072	0	0	0	0	0	0	0	0	0	0	1	1	0	0	0
576	A_22_P00013240	LOC100507283	NR_103862	ref|NR_103862|linc|lnc-ROBO3-2:1|linc|lnc-ROBO3-2:2|gb|BC036195	hs|chr11:124671090-124671149	766	ref|Homo sapiens uncharacterized LOC100507283 (LOC100507283), long non-coding RNA [NR_103862]	0	-0.453226	2.8394	0.26203	8.72951	3.07443	0	0	0	0	0	0	0	0	0	0	1	0	0	0	0
577	A_24_P291401	TMEM150A	NM_001031738	ref|NM_001031738|ref|NR_033179|ens|ENST00000422458|ens|ENST00000463363	hs|chr2:85826387-85826328	836	ref|Homo sapiens transmembrane protein 150A (TMEM150A), transcript variant 1, mRNA [NM_001031738]	0	0.0334397	1.08004	0.6865	37.4132	40.4078	0	0	0	0	0	0	0	0	0	0	1	1	1	1	2
578	A_22_P00009974	SNAP25-AS1	NR_040710	ref|NR_040710|linc|lnc-MKKS-3:4|linc|lnc-MKKS-3:3|gb|AK124961	hs|chr20:10199944-10199885	210	ref|Homo sapiens SNAP25 antisense RNA 1 (SNAP25-AS1), long non-coding RNA [NR_040710]	0	0.26602	1.8451	0.391394	5.14075	9.4852	0	0	0	0	0	0	0	0	0	0	1	1	0	0	0
579	A_21_P0005615	LOC101929622	NR_125820	ref|NR_125820|ref|XR_426298|ref|XR_428333|ref|XR_432297	hs|chr8:37590949-37591008	902	ref|Homo sapiens uncharacterized LOC101929622 (LOC101929622), long non-coding RNA [NR_125820]	0	-0.134398	1.36269	0.0696868	63.2809	46.4381	0	0	0	0	0	0	0	0	0	0	1	1	1	1	2
580	A_23_P19115	GSPT2	NM_018094	ref|NM_018094|ens|ENST00000340438|gb|AK298868|gb|AK001303	hs|chrX:51488586-51488645	2105	ref|Homo sapiens G1 to S phase transition 2 (GSPT2), mRNA [NM_018094]	0	-0.147499	1.40443	0.0288644	103.446	73.6568	0	0	0	0	0	0	0	0	0	0	1	1	1	1	2
581	A_23_P35045	ARHGAP30	NM_001025598	ref|NM_001025598|ref|NM_001287600|ref|NM_001287602|ref|NM_181720	hs|chr1:161017294-161017235	3862	ref|Homo sapiens Rho GTPase activating protein 30 (ARHGAP30), transcript variant 1, mRNA [NM_001025598]	0	0	1	1	3.84064	3.07267	0	0	0	0	0	0	0	0	0	0	0	0	0	0	0
582	A_24_P227585	GPALPP1	NM_018559	ref|NM_018559|ens|ENST00000379151|ref|XM_005266444|gb|AK304669	hs|chr13:45589665-45589724	741	ref|Homo sapiens GPALPP motifs containing 1 (GPALPP1), mRNA [NM_018559]	0	-0.101671	1.26378	0.10613	240.572	190.359	0	0	0	0	0	0	0	0	0	0	1	1	1	1	2
583	A_22_P00002974	lnc-C6orf118-1	lnc-C6orf118-1:2	linc|lnc-C6orf118-1:2|linc|TCONS_00011240|gb|AK090788|tc|THC2516532	hs|chr6:165206923-165206864	1003	gb|Homo sapiens cDNA FLJ33469 fis, clone BRAMY2002005. [AK090788]	0	-0.273533	1.8773	0.588475	5.74838	3.06205	0	0	0	0	0	0	0	0	0	0	1	0	0	0	0
584	A_22_P00019241	KCNQ5-AS1	NR_046621	ref|NR_046621|linc|lnc-RP11-257K9.7.1-1:1	hs|chr6:73845069-73845010	816	ref|Homo sapiens KCNQ5 antisense RNA 1 (KCNQ5-AS1), long non-coding RNA [NR_046621]	0	0.0995842	1.25772	0.841499	3.8476	4.8392	0	0	0	0	0	0	0	0	0	0	0	1	0	0	0
585	A_33_P3339070	LINC00704	NR_024475	ref|NR_024475|ens|ENST00000430998|linc|lnc-AKR1C2-4:3|gb|BC048320	hs|chr10:4692436-4692377	1334	ref|Homo sapiens long intergenic non-protein coding RNA 704 (LINC00704), long non-coding RNA [NR_024475]	0	-0.185069	1.53133	0.742692	4.6913	3.06354	0	0	0	0	0	0	0	0	0	0	1	0	0	0	0
586	A_22_P00017436	GNA14-AS1	NR_121184	ref|NR_121184|linc|lnc-VPS13A-1:1|gb|BC043514|tc|THC2616597	hs|chr9:80132956-80133015	381	ref|Homo sapiens GNA14 antisense RNA 1 (GNA14-AS1), long non-coding RNA [NR_121184]	0	0	1	1	3.83806	3.06718	0	0	0	0	0	0	0	0	0	0	0	0	0	0	0
587	A_24_P190541	BRWD1	NM_018963	ref|NM_018963|ref|NM_033656|ens|ENST00000446924|ens|ENST00000333229	hs|chr21:40568557-40568498	6732	ref|Homo sapiens bromodomain and WD repeat domain containing 1 (BRWD1), transcript variant 1, mRNA [NM_018963]	0	-0.061214	1.15137	0.329496	196.787	170.916	0	0	0	0	0	0	0	0	0	0	1	1	1	1	2
588	A_33_P3268174	KBTBD6	NM_152903	ref|NM_152903|ens|ENST00000379485|gb|AK023475|gb|CR749688	hs|chr13:41701940-41701881	4996	ref|Homo sapiens kelch repeat and BTB (POZ) domain containing 6 (KBTBD6), mRNA [NM_152903]	0	-0.00470335	1.01089	0.939005	922.577	912.639	0	0	0	0	0	0	0	0	0	0	1	1	1	1	2
589	A_33_P3286739	N4BP2L1	XM_006719890	ref|XM_006719890|tc|THC2651728	hs|chr13:32977876-32977817	755	ref|PREDICTED: Homo sapiens NEDD4 binding protein 2-like 1 (N4BP2L1), transcript variant X1, mRNA [XM_006719890]	0	0	1	1	3.84111	3.06799	0	0	0	0	0	0	0	0	0	0	0	0	0	0	0
590	A_24_P167984	ATMIN	NM_015251	ref|NM_015251|ref|NM_001300728|ens|ENST00000566488|ens|ENST00000299575	hs|chr16:81078373-81078432	2287	ref|Homo sapiens ATM interactor (ATMIN), transcript variant 1, mRNA [NM_015251]	0	-0.0330985	1.07919	0.592205	368.811	341.747	0	0	0	0	0	0	0	0	0	0	1	1	1	1	2
591	A_19_P00321124	LINC01468	NR_120641	ref|NR_120641|ref|NR_120642|ens|ENST00000435813|linc|lnc-MBL2-4:2	hs|chr10:54210932-54210873	711	ref|Homo sapiens long intergenic non-protein coding RNA 1468 (LINC01468), transcript variant 1, long non-coding RNA [NR_120641]	0	0	1	1	3.84537	3.07048	0	0	0	0	0	0	0	0	0	0	0	0	0	0	0
592	A_32_P206497	ENST00000492679	ENST00000492679	ens|ENST00000492679|linc|lnc-TNPO3-1:8|gb|AK090684|gb|AX746573	hs|chr7:128502571-128502512	1844	ens|kielin/chordin-like protein [Source:HGNC Symbol;Acc:HGNC:17585] [ENST00000492679]	0	0.269824	1.86133	0.505139	3.86665	7.19714	0	0	0	0	0	0	0	0	0	0	0	1	0	0	0
593	A_33_P3351745	PVRIG	NM_024070	ref|NM_024070|ens|ENST00000451963|ens|ENST00000317271|ref|XM_006716125	hs|chr7:99819051-99819110	1508	ref|Homo sapiens poliovirus receptor related immunoglobulin domain containing (PVRIG), mRNA [NM_024070]	0	-0.0126771	1.02962	0.944753	12.6769	12.3122	0	0	0	0	0	0	0	0	0	0	1	1	0	0	0
594	A_24_P404840	GJB1	NM_000166	ref|NM_000166|ref|NM_001097642|ens|ENST00000361726|ens|ENST00000374029	hs|chrX:70444287-70444346	875	ref|Homo sapiens gap junction protein, beta 1, 32kDa (GJB1), transcript variant 2, mRNA [NM_000166]	0	0	1	1	3.85488	3.07698	0	0	0	0	0	0	0	0	0	0	0	0	0	0	0
595	3xSLv1	3xSLv1	3xSLv1			0		-1	0	1	1	3.85879	3.0798	0	0	0	0	0	0	0	0	0	0	0	0	0	0	0
596	A_22_P00011458	ENST00000416507	ENST00000416507	ens|ENST00000416507|linc|lnc-PAPPA-1:1|linc|TCONS_00015740|gb|BX092927	hs|chr9:118774911-118774970	175	gb|BX092927 Soares placenta Nb2HP Homo sapiens cDNA clone IMAGp998O14195 ; IMAGE:136549, mRNA sequence [BX092927]	0	0	1	1	3.86353	3.08332	0	0	0	0	0	0	0	0	0	0	0	0	0	0	0
597	A_23_P68942	RPL3	NM_000967	ref|NM_000967|ref|NM_001033853|ens|ENST00000481985|ens|ENST00000465618	hs|chr22:39710722-39710186	885	ref|Homo sapiens ribosomal protein L3 (RPL3), transcript variant 1, mRNA [NM_000967]	0	0.0260355	1.06178	0.671868	166495	176781	0	0	0	0	0	0	0	0	0	0	1	1	1	1	2
598	A_22_P00010253	lnc-MTERF-5	lnc-MTERF-5:1	linc|lnc-MTERF-5:1	hs|chr7:90893738-90893679	2681	linc|LNCipedia lincRNA (lnc-MTERF-5), lincRNA [lnc-MTERF-5:1]	0	0.0222902	1.05267	0.951522	5.82677	6.13364	0	0	0	0	0	0	0	0	0	0	1	1	0	0	0
599	A_22_P00009379	ENST00000518103	ENST00000518103	ens|ENST00000518103|linc|lnc-LSM11-3:1	hs|chr5:157685195-157685254	298	Unknown	0	0	1	1	3.87793	3.09429	0	0	0	0	0	0	0	0	0	0	0	0	0	0	0
600	A_22_P00000755	ENST00000443714	ENST00000443714	ens|ENST00000443714|linc|lnc-ADCY1-1:1	hs|chr7:45581652-45581711	412	Unknown	0	-0.250156	1.77892	0.631164	5.50151	3.09261	0	0	0	0	0	0	0	0	0	0	1	0	0	0	0
601	A_33_P3360227	DC397705	DC397705	gb|DC397705	hs|chr6:111195730-111195789	247	gb|DC397705 TESTI2 Homo sapiens cDNA clone TESTI2031480 5', mRNA sequence [DC397705]	0	0	1	1	3.88996	3.10372	0	0	0	0	0	0	0	0	0	0	0	0	0	0	0
602	A_22_P00012831	lnc-RASA1-3	lnc-RASA1-3:20	linc|lnc-RASA1-3:20|linc|lnc-RASA1-3:15|linc|lnc-RASA1-3:9|linc|lnc-RASA1-3:17	hs|chr5:87578844-87578903	150	linc|LNCipedia lincRNA (lnc-RASA1-3), lincRNA [lnc-RASA1-3:20]	0	-0.0785822	1.19835	0.236026	99.4098	82.9558	0	0	0	0	0	0	0	0	0	0	1	1	1	1	2
603	A_33_P3380311	ATRX	NM_000489	ref|NM_000489|ref|NM_138270|ens|ENST00000480283|ens|ENST00000395603	hs|chrX:76778809-76778750	7037	ref|Homo sapiens alpha thalassemia/mental retardation syndrome X-linked (ATRX), transcript variant 1, mRNA [NM_000489]	0	0.46745	2.93393	0.0439406	5.52369	16.2061	0	0	0	0	0	0	0	0	0	0	1	1	0	1	1
604	A_24_P79054	TGFB1	NM_000660	ref|NM_000660|ens|ENST00000221930|gb|AK307742|gb|A23754	hs|chr19:41847802-41838142	1734	ref|Homo sapiens transforming growth factor, beta 1 (TGFB1), mRNA [NM_000660]	0	0.0840796	1.21361	0.199146	92.6968	112.498	0	0	0	0	0	0	0	0	0	0	1	1	1	1	2
605	A_23_P88630	BLM	NM_000057	ref|NM_000057|ref|NM_001287248|ref|NM_001287246|ref|NM_001287247	hs|chr15:91358495-91358554	4357	ref|Homo sapiens Bloom syndrome, RecQ helicase-like (BLM), transcript variant 1, mRNA [NM_000057]	0	-0.0107347	1.02503	0.861285	2470.42	2410.11	0	0	0	0	0	0	0	0	0	0	1	1	1	1	2
606	A_23_P379475	DHCR24	NM_014762	ref|NM_014762|ens|ENST00000535035|ens|ENST00000371269|gb|AF261758	hs|chr1:55315569-55315510	4016	ref|Homo sapiens 24-dehydrocholesterol reductase (DHCR24), mRNA [NM_014762]	0	0.00521834	1.01209	0.932358	806.899	816.652	0	0	0	0	0	0	0	0	0	0	1	1	1	1	2
607	A_24_P154868	MEP1A	NM_005588	ref|NM_005588|ens|ENST00000230588|ens|ENST00000611727|ens|ENST00000423244	hs|chr6:46803182-46803241	2021	ref|Homo sapiens meprin A, alpha (PABA peptide hydrolase) (MEP1A), mRNA [NM_005588]	0	0	1	1	3.92996	3.13605	0	0	0	0	0	0	0	0	0	0	0	0	0	0	0
608	A_24_P921321	PTPRJ	NM_002843	ref|NM_002843|ens|ENST00000613246|ref|XM_006718269|gb|BC019824	hs|chr11:48192048-48192107	7502	ref|Homo sapiens protein tyrosine phosphatase, receptor type, J (PTPRJ), transcript variant 1, mRNA [NM_002843]	0	0.0081162	1.01886	0.896986	174.268	177.556	0	0	0	0	0	0	0	0	0	0	1	1	1	1	2
609	A_23_P10785	VTI1A	NM_145206	ref|NM_145206|ens|ENST00000393077|ref|XM_006717636|ref|XM_005269546	hs|chr10:114298077-114428023	790	ref|Homo sapiens vesicle transport through interaction with t-SNAREs 1A (VTI1A), mRNA [NM_145206]	0	-0.018598	1.04375	0.784417	77.4741	74.2264	0	0	0	0	0	0	0	0	0	0	1	1	1	1	2
610	A_21_P0006004	ENST00000449144	ENST00000449144	ens|ENST00000449144|linc|lnc-PRSS3-2:1|linc|TCONS_00015660	hs|chr9:33722480-33722539	1070	Unknown	0	0	1	1	3.95255	3.15481	0	0	0	0	0	0	0	0	0	0	0	0	0	0	0
611	A_21_P0011770	LINC01535	NR_110718	ref|NR_110718|ens|ENST00000592712|linc|TCONS_l2_00013323|gb|BC041478	hs|chr19:37754265-37754324	1489	ref|Homo sapiens long intergenic non-protein coding RNA 1535 (LINC01535), transcript variant 1, long non-coding RNA [NR_110718]	0	-0.0872244	1.22243	0.160246	516.46	422.486	0	0	0	0	0	0	0	0	0	0	1	1	1	1	2
612	A_21_P0003363	ENST00000511634	ENST00000511634	ens|ENST00000511634|linc|lnc-PDGFRA-1:2|linc|TCONS_00007530|gb|BX114935	hs|chr4:55222058-55222117	410	gb|BX114935 NCI_CGAP_Brn23 Homo sapiens cDNA clone IMAGp998J165190, mRNA sequence [BX114935]	0	0	1	1	3.96819	3.16799	0	0	0	0	0	0	0	0	0	0	0	0	0	0	0
613	A_24_P126139	RAB9B	NM_016370	ref|NM_016370|ens|ENST00000243298|ref|XM_006724658|ref|XM_006724659	hs|chrX:103078011-103077952	3042	ref|Homo sapiens RAB9B, member RAS oncogene family (RAB9B), mRNA [NM_016370]	0	0.0143647	1.03363	0.817388	223.505	231.021	0	0	0	0	0	0	0	0	0	0	1	1	1	1	2
614	A_33_P3293519	PWAR4	NR_022010	ref|NR_022010|gb|AF019617|tc|NP1168996	hs|chr15:25456993-25457052	154	ref|Homo sapiens Prader Willi/Angelman region RNA 4 (PWAR4), long non-coding RNA [NR_022010]	0	0	1	1	3.98354	3.18112	0	0	0	0	0	0	0	0	0	0	0	0	0	0	0
615	A_22_P00001595	lnc-ARNTL-1	lnc-ARNTL-1:1	linc|lnc-ARNTL-1:1	hs|chr11:13691120-13691179	246	linc|LNCipedia lincRNA (lnc-ARNTL-1), lincRNA [lnc-ARNTL-1:1]	0	-0.0360232	1.08648	0.922595	6.35098	5.84545	0	0	0	0	0	0	0	0	0	0	1	1	0	0	0
616	A_21_P0009686	lnc-OR10H5-2	lnc-OR10H5-2:3	linc|lnc-OR10H5-2:3|linc|TCONS_00026908	hs|chr19:15939826-15940011	41	linc|LNCipedia lincRNA (lnc-OR10H5-2), lincRNA [lnc-OR10H5-2:3]	0	-0.310227	2.0428	0.521393	6.50852	3.18607	0	0	0	0	0	0	0	0	0	0	1	0	0	0	0
617	A_21_P0002073	ENST00000422600	ENST00000422600	ens|ENST00000422600|linc|lnc-ACTR1B-4:1|linc|TCONS_00003334|gb|DB092709	hs|chr2:97969194-97969253	400	gb|DB092709 TESTI4 Homo sapiens cDNA clone TESTI4042421 5', mRNA sequence [DB092709]	0	-0.0124329	1.02904	0.839731	946.108	919.407	0	0	0	0	0	0	0	0	0	0	1	1	1	1	2
618	A_22_P00009732	lnc-MCU-1	lnc-MCU-1:1	linc|lnc-MCU-1:1	hs|chr10:74262655-74262714	102	linc|LNCipedia lincRNA (lnc-MCU-1), lincRNA [lnc-MCU-1:1]	0	0.130584	1.35078	0.785365	4.02574	5.43788	0	0	0	0	0	0	0	0	0	0	0	1	0	0	0
619	A_33_P3244818	RSBN1L	NM_198467	ref|NM_198467|ens|ENST00000445288|ens|ENST00000614027|gb|BC059402	hs|chr7:77408652-77408711	2751	ref|Homo sapiens round spermatid basic protein 1-like (RSBN1L), mRNA [NM_198467]	0	0.00852906	1.01983	0.889993	410.113	418.247	0	0	0	0	0	0	0	0	0	0	1	1	1	1	2
620	A_21_P0001944	LOC101927156	ENST00000428474	ens|ENST00000428474|linc|lnc-UBE2E3-1:5|linc|TCONS_00003062	hs|chr2:182227555-182227614	427	Unknown	0	0.377801	2.38672	0.286246	4.0529	9.67313	0	0	0	0	0	0	0	0	0	0	0	1	0	0	0
621	A_22_P00013937	PDXK	ENST00000438837	ens|ENST00000438837|linc|lnc-RRP1B-1:1|gb|BX339317|tc|THC2706463	hs|chr21:45152033-45152092	228	ens|pyridoxal (pyridoxine, vitamin B6) kinase [Source:HGNC Symbol;Acc:HGNC:8819] [ENST00000438837]	0	0.00205613	1.00475	0.988716	17.0985	17.1797	0	0	0	0	0	0	0	0	0	0	1	1	0	1	1
622	A_24_P129632	DLG5	NM_004747	ref|NM_004747|ens|ENST00000614211|ens|ENST00000372391|ens|ENST00000475613	hs|chr10:79550783-79550724	7244	ref|Homo sapiens discs, large homolog 5 (Drosophila) (DLG5), mRNA [NM_004747]	0	0.000913938	1.00211	0.988146	661.28	662.673	0	0	0	0	0	0	0	0	0	0	1	1	1	1	2
623	A_21_P0009560	lnc-TCF4-1	lnc-TCF4-1:3	linc|lnc-TCF4-1:3|linc|TCONS_00026526	hs|chr18:53443309-53443250	256	linc|LNCipedia lincRNA (lnc-TCF4-1), lincRNA [lnc-TCF4-1:3]	0	0	1	1	4.04925	3.23951	0	0	0	0	0	0	0	0	0	0	0	0	0	0	0
624	A_23_P122041	PPP2CA	NM_002715	ref|NM_002715|gb|J03804|gb|AK057424|gb|BC031696	hs|chr5:133533156-133533097	1634	ref|Homo sapiens protein phosphatase 2, catalytic subunit, alpha isozyme (PPP2CA), mRNA [NM_002715]	0	0.0588246	1.14505	0.340935	560.045	641.28	0	0	0	0	0	0	0	0	0	0	1	1	1	1	2
625	A_33_P3407751	AK126029	AK126029	gb|AK126029|tc|THC2490293	hs|chr9:77519741-77519682	278	gb|Homo sapiens cDNA FLJ44041 fis, clone TESTI4029370. [AK126029]	0	0	1	1	4.06084	3.25055	0	0	0	0	0	0	0	0	0	0	0	0	0	0	0
626	A_21_P0000753	DLG1-AS1	NR_038289	ref|NR_038289|linc|lnc-SENP5-3:2|gb|BC039329|tc|THC2613816	hs|chr3:197030307-197030366	1387	ref|Homo sapiens DLG1 antisense RNA 1 (DLG1-AS1), long non-coding RNA [NR_038289]	0	0.0349606	1.08383	0.81255	16.315	17.6826	0	0	0	0	0	0	0	0	0	0	1	1	0	1	1
627	A_23_P311192	SPTLC1	NM_178324	ref|NM_178324|ens|ENST00000482632|ens|ENST00000337841|gb|AF147304	hs|chr9:94841803-94841744	576	ref|Homo sapiens serine palmitoyltransferase, long chain base subunit 1 (SPTLC1), transcript variant 2, mRNA [NM_178324]	0	-0.0159822	1.03749	0.870546	30.4048	29.3062	0	0	0	0	0	0	0	0	0	0	1	1	1	1	2
628	A_21_P0005021	LINC01016	NR_038989	ref|NR_038989|ens|ENST00000506222|linc|lnc-MLN-1:4|linc|lnc-MLN-1:3	hs|chr6:33857981-33857922	2457	ref|Homo sapiens long intergenic non-protein coding RNA 1016 (LINC01016), long non-coding RNA [NR_038989]	0	0	1	1	4.0754	3.26514	0	0	0	0	0	0	0	0	0	0	0	0	0	0	0
629	A_24_P50950	ENST00000492980	ENST00000492980	ens|ENST00000492980|ens|ENST00000494566|gb|AK095289|tc|THC2478367	hs|chr11:64117534-64117593	1792	ens|coiled-coil domain containing 88B [Source:HGNC Symbol;Acc:HGNC:26757] [ENST00000492980]	0	-0.54237	3.48634	0.132592	11.3356	3.25145	0	0	0	0	0	0	0	0	0	0	1	0	0	0	0
630	A_22_P00010075	lnc-MPHOSPH8-1	lnc-MPHOSPH8-1:1	linc|lnc-MPHOSPH8-1:1	hs|chr13:20252863-20252922	33	linc|LNCipedia lincRNA (lnc-MPHOSPH8-1), lincRNA [lnc-MPHOSPH8-1:1]	0	0	1	1	4.0827	3.27313	0	0	0	0	0	0	0	0	0	0	0	0	0	0	0
631	A_33_P3366575	NXT2	NM_018698	ref|NM_018698|ref|NM_001242617|ref|NM_001242618|ens|ENST00000372103	hs|chrX:108786050-108786109	828	ref|Homo sapiens nuclear transport factor 2-like export factor 2 (NXT2), transcript variant 1, mRNA [NM_018698]	0	0.0958808	1.24704	0.203786	47.6696	59.446	0	0	0	0	0	0	0	0	0	0	1	1	1	1	2
632	A_23_P388301	PRR14L	BC040859	gb|BC040859|ens|ENST00000330495|tc|NP594240	hs|chr22:32072492-32072433	1598	gb|Homo sapiens chromosome 22 open reading frame 30, mRNA (cDNA clone MGC:50372 IMAGE:5535580), complete cds. [BC040859]	0	0	1	1	4.08708	3.27894	0	0	0	0	0	0	0	0	0	0	0	0	0	0	0
633	A_23_P90895	PPP1R21	NM_152994	ref|NM_152994|ref|NM_001193475|ref|NM_001135629|ref|NR_024188	hs|chr2:48692699-48692758	999	ref|Homo sapiens protein phosphatase 1, regulatory subunit 21 (PPP1R21), transcript variant 2, mRNA [NM_152994]	0	-0.0201101	1.04739	0.809207	41.7353	39.8468	0	0	0	0	0	0	0	0	0	0	1	1	1	1	2
634	ERCC-00077_121	ERCC-00077_121	ERCC-00077_121			0		1	-0.437595	2.73902	0.287527	8.95232	3.26844	0	0	0	0	0	0	0	0	0	0	1	0	0	0	0
635	A_23_P42507	PPIL4	NM_139126	ref|NM_139126|ens|ENST00000340881|ens|ENST00000253329|gb|BC064134	hs|chr6:149833364-149833305	1250	ref|Homo sapiens peptidylprolyl isomerase (cyclophilin)-like 4 (PPIL4), mRNA [NM_139126]	0	-0.0139328	1.0326	0.821078	504.515	488.587	0	0	0	0	0	0	0	0	0	0	1	1	1	1	2
636	A_23_P31224	PILRA	NM_178273	ref|NM_178273|ref|NM_178272|ref|NM_013439|ens|ENST00000432297	hs|chr7:99971912-99971971	521	ref|Homo sapiens paired immunoglobin-like type 2 receptor alpha (PILRA), transcript variant 3, mRNA [NM_178273]	0	-0.171795	1.48523	0.00830793	187.874	126.494	0	0	0	0	0	0	0	0	0	0	1	1	1	1	2
637	A_22_P00012484	ENST00000526206	ENST00000526206	ens|ENST00000526206|ref|XR_424260|ref|XR_428964|ref|XR_432738	hs|chr11:86425061-86425120	358	ref|PREDICTED: Homo sapiens uncharacterized LOC102724764 (LOC102724764), ncRNA [XR_424260]	0	0	1	1	4.08518	3.28382	0	0	0	0	0	0	0	0	0	0	0	0	0	0	0
638	A_22_P00023531	ENST00000510203	ENST00000510203	ens|ENST00000510203|linc|lnc-VEGFC-2:1|linc|TCONS_00007908	hs|chr4:177787851-177787792	344	Unknown	0	0	1	1	4.08214	3.28277	0	0	0	0	0	0	0	0	0	0	0	0	0	0	0
639	A_23_P107693	ZNF586	NM_017652	ref|NM_017652|ref|NM_001204814|ref|NM_001077426|ens|ENST00000396150	hs|chr19:58291275-58291334	1510	ref|Homo sapiens zinc finger protein 586 (ZNF586), transcript variant 1, mRNA [NM_017652]	0	0.0332502	1.07957	0.704315	35.305	38.1142	0	0	0	0	0	0	0	0	0	0	1	1	1	1	2
640	A_33_P3320152	SNRPE	NM_003094	ref|NM_003094|ens|ENST00000367208|ens|ENST00000470492|ens|ENST00000483099	hs|chr1:203839049-203839108	315	ref|Homo sapiens small nuclear ribonucleoprotein polypeptide E (SNRPE), mRNA [NM_003094]	0	-0.0359482	1.0863	0.558925	4068.85	3745.62	0	0	0	0	0	0	0	0	0	0	1	1	1	1	2
641	A_22_P00015171	ENST00000449761	ENST00000449761	ens|ENST00000449761|linc|lnc-SORCS3-5:2|linc|TCONS_00017863|tc|THC2671618	hs|chr10:107900025-107900084	3	Unknown	0	-0.170648	1.48132	0.764693	4.84656	3.27179	0	0	0	0	0	0	0	0	0	0	1	0	0	0	0
642	A_22_P00015990	TET3	NM_001287491	ref|NM_001287491|ens|ENST00000496886|ens|ENST00000409262|linc|lnc-TET3-1:1	hs|chr2:74213774-74213833	243	ref|Homo sapiens tet methylcytosine dioxygenase 3 (TET3), mRNA [NM_001287491]	0	0.124802	1.33291	0.796898	4.07034	5.4254	0	0	0	0	0	0	0	0	0	0	0	1	0	0	0
643	A_33_P3223208	CEP83	NM_016122	ref|NM_016122|ref|NM_001042399|ens|ENST00000397807|ens|ENST00000549352	hs|chr12:94763789-94763730	1542	ref|Homo sapiens centrosomal protein 83kDa (CEP83), transcript variant 1, mRNA [NM_016122]	0	-0.0866002	1.22068	0.179068	140.372	114.995	0	0	0	0	0	0	0	0	0	0	1	1	1	1	2
644	A_33_P3346937	MON2	NM_001278471	ref|NM_001278471|ref|NM_001278470|ref|NM_001278472|ref|NM_015026	hs|chr12:62902156-62902215	1270	ref|Homo sapiens MON2 homolog (S. cerevisiae) (MON2), transcript variant 4, mRNA [NM_001278471]	0	-0.279403	1.90284	0.0358294	26.6787	14.0205	0	0	0	0	0	0	0	0	0	0	1	1	1	0	1
645	A_22_P00020853	lnc-DBT-3	lnc-DBT-3:1	linc|lnc-DBT-3:1	hs|chr1:100928045-100927986	501	linc|LNCipedia lincRNA (lnc-DBT-3), lincRNA [lnc-DBT-3:1]	0	0	1	1	4.03096	3.2521	0	0	0	0	0	0	0	0	0	0	0	0	0	0	0
646	A_33_P3301095	A_33_P3301095	A_33_P3301095		hs|chr4:003913265-003913206	0	Unknown	0	0.237941	1.72958	0.000552688	75.7202	130.964	0	0	0	0	0	0	0	0	0	0	1	1	1	1	2
647	A_33_P3337049	GLRA2	NM_001118886	ref|NM_001118886|ref|NM_002063|ref|NM_001171942|ref|NM_001118885	hs|chrX:14749872-14749931	3383	ref|Homo sapiens glycine receptor, alpha 2 (GLRA2), transcript variant 3, mRNA [NM_001118886]	0	-0.105073	1.27372	0.864315	4.11671	3.23204	0	0	0	0	0	0	0	0	0	0	1	0	0	0	0
648	A_23_P55319	FLOT2	NM_004475	ref|NM_004475|ens|ENST00000577789|ens|ENST00000580805|ens|ENST00000394908	hs|chr17:27206782-27206723	2206	ref|Homo sapiens flotillin 2 (FLOT2), mRNA [NM_004475]	0	-0.00551385	1.01278	0.928483	1796.05	1773.39	0	0	0	0	0	0	0	0	0	0	1	1	1	1	2
649	A_32_P928190	LOC100130964	NR_046245	ref|NR_046245|ens|ENST00000519537|ens|ENST00000523523|linc|lnc-ADAM18-1:1	hs|chr8:39437498-39437557	364	ref|Homo sapiens ADAM metallopeptidase domain 3A-like (LOC100130964), long non-coding RNA [NR_046245]	0	-0.301023	1.99997	0.535304	6.40269	3.2014	0	0	0	0	0	0	0	0	0	0	1	0	0	0	0
650	ERCC-00075_180	ERCC-00075_180	ERCC-00075_180			0		1	0	1	1	3.95193	3.1967	0	0	0	0	0	0	0	0	0	0	0	0	0	0	0
651	A_23_P100632	HN1	NM_001002033	ref|NM_001002033|ref|NM_001288609|ref|NM_001288610|ref|NM_001288611	hs|chr17:73132162-73132103	880	ref|Homo sapiens hematological and neurological expressed 1 (HN1), transcript variant 3, mRNA [NM_001002033]	0	-0.0120219	1.02807	0.844841	12847.1	12496.3	0	0	0	0	0	0	0	0	0	0	1	1	1	1	2
652	A_23_P52974	GIF	NM_005142	ref|NM_005142|ens|ENST00000533847|ens|ENST00000533067|ens|ENST00000525058	hs|chr11:59603362-59603303	1039	ref|Homo sapiens gastric intrinsic factor (vitamin B synthesis) (GIF), mRNA [NM_005142]	0	0	1	1	3.91091	3.16702	0	0	0	0	0	0	0	0	0	0	0	0	0	0	0
653	A_32_P221	C16orf78	NM_144602	ref|NM_144602|ens|ENST00000299191|gb|HQ447400|gb|BC021181	hs|chr16:49433115-49433174	766	ref|Homo sapiens chromosome 16 open reading frame 78 (C16orf78), mRNA [NM_144602]	0	0	1	1	3.89048	3.5164	0	0	0	0	0	0	0	0	0	0	0	1	0	0	0
654	A_23_P103070	YWHAH	NM_003405	ref|NM_003405|ens|ENST00000248975|ens|ENST00000471374|gb|X78138	hs|chr22:32353138-32353197	1340	ref|Homo sapiens tyrosine 3-monooxygenase/tryptophan 5-monooxygenase activation protein, eta (YWHAH), mRNA [NM_003405]	0	0.0456725	1.11089	0.458422	942.558	1047.08	0	0	0	0	0	0	0	0	0	0	1	1	1	1	2
655	DarkCorner	DarkCorner	DarkCorner			0		1	0	1	1	3.83858	3.11369	0	0	0	0	0	0	0	0	0	0	0	0	0	0	0
656	DarkCorner	DarkCorner	DarkCorner			0		1	0	1	1	3.8083	3.09107	0	0	0	0	0	0	0	0	0	0	0	0	0	0	0
657	DarkCorner	DarkCorner	DarkCorner			0		1	-0.295322	1.97389	0.539316	6.52571	3.30602	0	0	0	0	0	0	0	0	0	0	1	0	0	0	0
658	A_23_P79628	PSME4	NM_014614	ref|NM_014614|ens|ENST00000488687|ens|ENST00000476586|ens|ENST00000389993	hs|chr2:54092618-54092559	5684	ref|Homo sapiens proteasome (prosome, macropain) activator subunit 4 (PSME4), mRNA [NM_014614]	0	0.061502	1.15213	0.321973	295.324	340.252	0	0	0	0	0	0	0	0	0	0	1	1	1	1	2
659	A_22_P00018186	ENST00000520192	ENST00000520192	ens|ENST00000520192|linc|lnc-ZNF608-7:2	hs|chr5:123649342-123649283	140	ens|long intergenic non-protein coding RNA 1170 [Source:HGNC Symbol;Acc:HGNC:49542] [ENST00000520192]	0	-0.203758	1.59867	0.704916	5.4001	3.37788	0	0	0	0	0	0	0	0	0	0	1	0	0	0	0
660	A_23_P2474	COPS7A	NM_016319	ref|NM_016319|ref|NM_001164093|ref|NM_001164095|ref|NM_001164094	hs|chr12:6840330-6840389	1164	ref|Homo sapiens COP9 signalosome subunit 7A (COPS7A), transcript variant 4, mRNA [NM_016319]	0	-0.0120282	1.02808	0.845184	518.086	503.934	0	0	0	0	0	0	0	0	0	0	1	1	1	1	2
661	A_33_P3211473	XPO7	NM_015024	ref|NM_015024|ens|ENST00000252512|gb|AB018288|gb|BC014219	hs|chr8:21864036-21864095	4802	ref|Homo sapiens exportin 7 (XPO7), mRNA [NM_015024]	0	0.0530109	1.12982	0.389572	3383.23	3822.46	0	0	0	0	0	0	0	0	0	0	1	1	1	1	2
662	A_22_P00011599	lnc-PCGF2-1	lnc-PCGF2-1:1	linc|lnc-PCGF2-1:1|gb|DB041598	hs|chr17:36871963-36871904	399	gb|DB041598 TESTI2 Homo sapiens cDNA clone TESTI2028710 5', mRNA sequence [DB041598]	0	0.148076	1.40629	0.111081	29.1341	40.9712	0	0	0	0	0	0	0	0	0	0	1	1	1	1	2
663	A_23_P106859	EMC8	NM_006067	ref|NM_006067|ref|NM_001142288|ens|ENST00000597291|ens|ENST00000253457	hs|chr16:85813076-85813017	1117	ref|Homo sapiens ER membrane protein complex subunit 8 (EMC8), transcript variant 1, mRNA [NM_006067]	0	0.00949681	1.02211	0.87714	3006.19	3072.65	0	0	0	0	0	0	0	0	0	0	1	1	1	1	2
664	A_21_P0000368	SNORD5	NR_003033	ref|NR_003033|ens|ENST00000529794|gb|AJ609488|tc|THC2534082	hs|chr11:93466453-93466394	13	ref|Homo sapiens small nucleolar RNA, C/D box 5 (SNORD5), small nucleolar RNA [NR_003033]	0	-0.477288	3.00115	4.18733e-07	70.184	23.3857	0	0	0	0	0	0	0	0	0	0	1	1	1	1	2
665	A_33_P3424462	CNST	NM_001139459	ref|NM_001139459|ens|ENST00000483271|gb|BC036200|gb|BC010228	hs|chr1:246811411-246811470	2411	ref|Homo sapiens consortin, connexin sorting protein (CNST), transcript variant 2, mRNA [NM_001139459]	0	-0.190449	1.55042	0.213482	21.4851	13.8576	0	0	0	0	0	0	0	0	0	0	1	1	0	0	0
666	A_23_P122775	RTN4IP1	NM_032730	ref|NM_032730|ens|ENST00000539449|ens|ENST00000498091|ens|ENST00000369063	hs|chr6:107031286-107031227	1476	ref|Homo sapiens reticulon 4 interacting protein 1 (RTN4IP1), mRNA [NM_032730]	0	0.0218771	1.05166	0.724093	296.002	311.295	0	0	0	0	0	0	0	0	0	0	1	1	1	1	2
667	A_21_P0010553	XLOC_l2_000399	TCONS_l2_00000562	linc|TCONS_l2_00000562|gb|BM724054|tc|THC2553396	hs|chr1:143398846-143399669	253	linc|BROAD Institute lincRNA (XLOC_l2_000399), lincRNA [TCONS_l2_00000562]	0	-0.0341578	1.08183	0.592216	151.125	139.695	0	0	0	0	0	0	0	0	0	0	1	1	1	1	2
668	A_33_P3236416	GPR179	NM_001004334	ref|NM_001004334|ens|ENST00000621958|ens|ENST00000610650|ens|ENST00000616987	hs|chr17:36481658-36481599	7814	ref|Homo sapiens G protein-coupled receptor 179 (GPR179), mRNA [NM_001004334]	0	-0.0537762	1.13182	0.698026	21.1006	18.6431	0	0	0	0	0	0	0	0	0	0	1	1	0	1	1
669	A_23_P126248	RNF186	NM_019062	ref|NM_019062|ens|ENST00000375121|gb|AK000232|gb|AK222991	hs|chr1:20140713-20140654	1058	ref|Homo sapiens ring finger protein 186 (RNF186), mRNA [NM_019062]	0	0	1	1	4.36294	3.61456	0	0	0	0	0	0	0	0	0	0	0	0	0	0	0
670	A_33_P3404566	A_33_P3404566	A_33_P3404566		hs|chr9:119158957-119158898	0	Unknown	0	0.230986	1.70211	0.592244	4.3982	7.48619	0	0	0	0	0	0	0	0	0	0	0	1	0	0	0
671	A_24_P152983	ENST00000445363	ENST00000445363	ens|ENST00000445363	hs|chr5:132279661-132279720	1037	Unknown	0	-0.0050725	1.01175	0.93418	34758.9	34355.3	0	0	0	0	0	0	0	0	0	0	1	1	1	1	2
672	A_33_P3377346	FGD5P1	NR_036481	ref|NR_036481|ens|ENST00000611158|ens|ENST00000614866|gb|AK056482	hs|chr3:13977892-13977951	2821	ref|Homo sapiens FYVE, RhoGEF and PH domain containing 5 pseudogene 1 (FGD5P1), non-coding RNA [NR_036481]	0	0	1	1	4.41288	3.69406	0	0	0	0	0	0	0	0	0	0	0	1	0	0	0
673	A_33_P3355649	AK128759	AK128759	gb|AK128759|tc|THC2489262	hs|chr4:186920662-186920603	1015	gb|Homo sapiens cDNA FLJ45035 fis, clone BRAWH3019594. [AK128759]	0	0.0335052	1.0802	0.950979	4.43199	4.78745	0	0	0	0	0	0	0	0	0	0	0	1	0	0	0
674	A_33_P3378772	FAM98B	NM_173611	ref|NM_173611|ens|ENST00000397609|gb|BC093898|gb|BC035600	hs|chr15:38773570-38773629	841	ref|Homo sapiens family with sequence similarity 98, member B (FAM98B), mRNA [NM_173611]	0	-0.0850589	1.21635	0.382977	36.7935	30.2491	0	0	0	0	0	0	0	0	0	0	1	1	1	1	2
675	A_33_P3353941	PIK3CD	NM_005026	ref|NM_005026|ens|ENST00000543390|ens|ENST00000377346|ens|ENST00000536656	hs|chr1:9787045-9787104	3283	ref|Homo sapiens phosphatidylinositol-4,5-bisphosphate 3-kinase, catalytic subunit delta (PIK3CD), mRNA [NM_005026]	0	0.255271	1.79999	0.541272	4.47744	8.05936	0	0	0	0	0	0	0	0	0	0	1	1	0	0	0
676	A_21_P0006662	LINC00202-2	NR_026794	ref|NR_026794|ens|ENST00000454991|linc|lnc-PDSS1-1:3|linc|lnc-PDSS1-1:2	hs|chr10:26933876-26933935	1839	ref|Homo sapiens long intergenic non-protein coding RNA 202-2 (LINC00202-2), long non-coding RNA [NR_026794]	0	0	1	1	4.45993	4.41498	0	0	0	0	0	0	0	0	0	0	0	1	0	0	0
677	A_33_P3402526	CSGALNACT2	NM_018590	ref|NM_018590|ens|ENST00000538229|ens|ENST00000374466|ens|ENST00000332270	hs|chr10:43678931-43678990	1945	ref|Homo sapiens chondroitin sulfate N-acetylgalactosaminyltransferase 2 (CSGALNACT2), mRNA [NM_018590]	0	-0.0834121	1.21175	0.193971	162.173	133.834	0	0	0	0	0	0	0	0	0	0	1	1	1	1	2
678	A_24_P274640	GTF2H2C_2	NM_001042490	ref|NM_001042490|ref|NM_001515|ref|NM_001098728|ens|ENST00000508065	hs|chr5:68882120-68882179	1252	ref|Homo sapiens GTF2H2 family member C, copy 2 (GTF2H2C_2), mRNA [NM_001042490]	0	0.0111857	1.02609	0.855538	1937.83	1988.39	0	0	0	0	0	0	0	0	0	0	1	1	1	1	2
679	A_23_P6546	TUBGCP6	NM_020461	ref|NM_020461|ens|ENST00000425018|ens|ENST00000491449|ens|ENST00000439308	hs|chr22:50656772-50656713	5525	ref|Homo sapiens tubulin, gamma complex associated protein 6 (TUBGCP6), mRNA [NM_020461]	0	-0.144463	1.39464	0.022545	371.276	266.216	0	0	0	0	0	0	0	0	0	0	1	1	1	1	2
680	A_22_P00008336	LOC101929002	ENST00000555299	ens|ENST00000555299|ref|XR_245809|ref|XR_248013|ref|XR_253297	hs|chr14:93373505-93373446	322	ref|PREDICTED: Homo sapiens uncharacterized LOC101929002 (LOC101929002), ncRNA [XR_245809]	0	0	1	1	4.47145	3.6872	0	0	0	0	0	0	0	0	0	0	0	0	0	0	0
681	A_23_P105138	CAT	NM_001752	ref|NM_001752|ens|ENST00000241052|gb|AK291585|gb|BC110398	hs|chr11:34493034-34493093	1726	ref|Homo sapiens catalase (CAT), mRNA [NM_001752]	0	0.0464762	1.11295	0.456093	242.221	269.58	0	0	0	0	0	0	0	0	0	0	1	1	1	1	2
682	A_24_P162979	ANKRD53	NM_024933	ref|NM_024933|ref|NM_001115116|ens|ENST00000272421|ref|XM_005264569	hs|chr2:71211943-71212002	1433	ref|Homo sapiens ankyrin repeat domain 53 (ANKRD53), transcript variant 2, mRNA [NM_024933]	0	0	1	1	4.47313	3.85288	0	0	0	0	0	0	0	0	0	0	0	1	0	0	0
683	A_22_P00007208	MIR92A1	NR_029508	ref|NR_029508|ens|ENST00000581816|linc|lnc-GPC5-1:8|linc|lnc-GPC5-1:3	hs|chr13:92003569-92003628	1	ref|Homo sapiens microRNA 92a-1 (MIR92A1), microRNA [NR_029508]	0	-0.455962	2.85734	0.000354692	39.3784	13.7815	0	0	0	0	0	0	0	0	0	0	1	1	1	0	1
684	A_22_P00004881	lnc-CYS1-3	lnc-CYS1-3:1	linc|lnc-CYS1-3:1|linc|TCONS_00004139	hs|chr2:10149610-10149551	381	linc|LNCipedia lincRNA (lnc-CYS1-3), lincRNA [lnc-CYS1-3:1]	0	0	1	1	4.46813	3.67725	0	0	0	0	0	0	0	0	0	0	0	0	0	0	0
685	A_24_P15325	XKR6	AJ301560	gb|AJ301560|tc|THC2687694	hs|chr8:11052296-11052237	1198	gb|Homo sapiens partial mRNA for hypothetical protein (C8orf7 gene). [AJ301560]	0	0.00245457	1.00567	0.996332	4.73573	4.76257	0	0	0	0	0	0	0	0	0	0	1	1	0	0	0
686	A_22_P00015216	LINC01152	ENST00000538693	ens|ENST00000538693|linc|lnc-SOX9-2:1	hs|chr17:70026466-70026525	34	ens|long intergenic non-protein coding RNA 1152 [Source:HGNC Symbol;Acc:HGNC:16752] [ENST00000538693]	0	0	1	1	4.45943	3.66637	0	0	0	0	0	0	0	0	0	0	0	0	0	0	0
687	A_21_P0001390	lnc-CEP350-1	lnc-CEP350-1:1	linc|lnc-CEP350-1:1|linc|TCONS_00001210	hs|chr1:180103745-180103804	74	linc|LNCipedia lincRNA (lnc-CEP350-1), lincRNA [lnc-CEP350-1:1]	0	0	1	1	4.45372	3.6598	0	0	0	0	0	0	0	0	0	0	0	0	0	0	0
688	A_23_P26976	CHAD	NM_001267	ref|NM_001267|ens|ENST00000258969|ens|ENST00000508540|ens|ENST00000506187	hs|chr17:48542134-48542075	1413	ref|Homo sapiens chondroadherin (CHAD), mRNA [NM_001267]	0	-0.596748	3.95138	1.84144e-05	41.3358	10.4611	0	0	0	0	0	0	0	0	0	0	1	1	1	0	1
689	A_33_P3392907	LOC100128001	AK125720	gb|AK125720|tc|THC2662139	hs|chr11:475559-475618	368	gb|Homo sapiens cDNA FLJ43732 fis, clone TESTI1000491. [AK125720]	0	0.0897367	1.22952	0.860098	4.44939	5.47063	0	0	0	0	0	0	0	0	0	0	0	1	0	0	0
690	A_22_P00025271	FXYD2	ENST00000514385	ens|ENST00000514385|linc|lnc-FXYD2-1:1|gb|AL831840|tc|THC2606530	hs|chr11:117671706-117671647	2724	ens|FXYD domain containing ion transport regulator 2 [Source:HGNC Symbol;Acc:HGNC:4026] [ENST00000514385]	0	0	1	1	4.43113	3.63554	0	0	0	0	0	0	0	0	0	0	0	0	0	0	0
691	A_24_P39639	EXOSC6	NM_058219	ref|NM_058219|gb|BC039194|gb|BC052252|gb|BC042832	hs|chr16:70284830-70284771	1003	ref|Homo sapiens exosome component 6 (EXOSC6), mRNA [NM_058219]	0	-0.0166365	1.03905	0.788943	271.85	261.633	0	0	0	0	0	0	0	0	0	0	1	1	1	1	2
692	A_22_P00004155	FLJ46363	ENST00000420905	ens|ENST00000420905|ref|XR_253017|ref|XR_432784|ref|XR_247778	hs|chr12:10104415-10104356	1050	ref|PREDICTED: Homo sapiens uncharacterized FLJ46363 (FLJ46363), transcript variant X1, misc_RNA [XR_253017]	0	0	1	1	4.41222	3.61621	0	0	0	0	0	0	0	0	0	0	0	0	0	0	0
693	A_21_P0005503	lnc-SBDS-2	lnc-SBDS-2:2	linc|lnc-SBDS-2:2|linc|TCONS_00013856	hs|chr7:66798498-66798439	1202	linc|LNCipedia lincRNA (lnc-SBDS-2), lincRNA [lnc-SBDS-2:2]	0	0.152722	1.42142	0.557009	8.21224	11.673	0	0	0	0	0	0	0	0	0	0	1	1	0	0	0
694	A_22_P00023392	LOC100506526	NR_105000	ref|NR_105000|ens|ENST00000506550|linc|lnc-C5orf43-5:1|linc|lnc-C5orf43-5:5	hs|chr5:61028686-61028627	1111	ref|Homo sapiens uncharacterized LOC100506526 (LOC100506526), long non-coding RNA [NR_105000]	0	0.0125909	1.02942	0.867959	55.1843	56.8076	0	0	0	0	0	0	0	0	0	0	1	1	1	1	2
695	ERCC-00081_60	DQ854991	DQ854991		unmapped	0	Unknown	1	0	1	1	4.37921	3.58334	0	0	0	0	0	0	0	0	0	0	0	0	0	0	0
696	A_22_P00002274	lnc-C10orf31-5	lnc-C10orf31-5:1	linc|lnc-C10orf31-5:1|gb|BG484339	hs|chr10:11052938-11052879	144	gb|602504972F1 NIH_MGC_77 Homo sapiens cDNA clone IMAGE:4618601 5', mRNA sequence [BG484339]	0	0.157304	1.43649	0.73778	4.38062	6.29274	0	0	0	0	0	0	0	0	0	0	0	1	0	0	0
697	A_33_P3365760	STAP1	NM_012108	ref|NM_012108|ens|ENST00000396225|ens|ENST00000265404|ref|XR_427541	hs|chr4:68472036-68472095	930	ref|Homo sapiens signal transducing adaptor family member 1 (STAP1), mRNA [NM_012108]	0	0	1	1	4.35521	3.55999	0	0	0	0	0	0	0	0	0	0	0	0	0	0	0
698	A_23_P393645	ADAMTS13	NM_139025	ref|NM_139025|ref|NM_139027|ref|NM_139026|ref|NR_024514	hs|chr9:136324399-136324458	4824	ref|Homo sapiens ADAM metallopeptidase with thrombospondin type 1 motif, 13 (ADAMTS13), transcript variant 1, mRNA [NM_139025]	0	-0.0825425	1.20932	0.182383	1631.38	1349	0	0	0	0	0	0	0	0	0	0	1	1	1	1	2
699	A_22_P00024466	ENST00000434493	ENST00000434493	ens|ENST00000434493|linc|lnc-MAP3K7-1:1|linc|TCONS_00011527|gb|BX110434	hs|chr6:92100130-92100071	342	gb|BX110434 Soares_NFL_T_GBC_S1 Homo sapiens cDNA clone IMAGp998A165209, mRNA sequence [BX110434]	0	0	1	1	4.32918	3.5347	0	0	0	0	0	0	0	0	0	0	0	0	0	0	0
700	A_33_P3238493	DIP2C	NM_014974	ref|NM_014974|ens|ENST00000423550|ens|ENST00000280886|ens|ENST00000381496	hs|chr10:532459-532400	186	ref|Homo sapiens DIP2 disco-interacting protein 2 homolog C (Drosophila) (DIP2C), mRNA [NM_014974]	0	-0.40293	2.52889	0.315553	9.43432	3.73062	0	0	0	0	0	0	0	0	0	0	1	1	0	0	0
701	A_32_P104746	ZFYVE28	NM_020972	ref|NM_020972|ref|NM_001172659|ref|NM_001172656|ens|ENST00000290974	hs|chr4:2271519-2271460	3916	ref|Homo sapiens zinc finger, FYVE domain containing 28 (ZFYVE28), transcript variant 2, mRNA [NM_020972]	0	0.047527	1.11565	0.4536	151.194	168.68	0	0	0	0	0	0	0	0	0	0	1	1	1	1	2
702	A_21_P0005011	lnc-MBOAT1-1	lnc-MBOAT1-1:1	linc|lnc-MBOAT1-1:1|linc|lnc-MBOAT1-1:2|linc|TCONS_00012106|linc|TCONS_00012677	hs|chr6:20331558-20331499	517	linc|LNCipedia lincRNA (lnc-MBOAT1-1), lincRNA [lnc-MBOAT1-1:1]	0	0.371491	2.35229	0.292781	4.40959	10.3726	0	0	0	0	0	0	0	0	0	0	1	1	0	0	0
703	A_24_P50028	RAB39A	NM_017516	ref|NM_017516|ens|ENST00000320578|gb|BC028064|tc|THC2481534	hs|chr11:107833715-107833774	1288	ref|Homo sapiens RAB39A, member RAS oncogene family (RAB39A), mRNA [NM_017516]	0	0.0615271	1.1522	0.748976	12.3034	14.1759	0	0	0	0	0	0	0	0	0	0	1	1	0	0	0
704	A_21_P0013162	STXBP5-AS1	NR_034115	ref|NR_034115|linc|lnc-SHPRH-2:5|linc|lnc-SHPRH-2:2|linc|lnc-SHPRH-2:1	hs|chr6:147181860-147181801	643	ref|Homo sapiens STXBP5 antisense RNA 1 (STXBP5-AS1), long non-coding RNA [NR_034115]	0	0	1	1	4.2596	3.46847	0	0	0	0	0	0	0	0	0	0	0	0	0	0	0
705	A_21_P0008084	lnc-IRG1-1	lnc-IRG1-1:1	linc|lnc-IRG1-1:1|linc|TCONS_00021836|tc|THC2741096	hs|chr13:77266071-77266130	1207	linc|LNCipedia lincRNA (lnc-IRG1-1), lincRNA [lnc-IRG1-1:1]	0	0	1	1	4.24512	3.45494	0	0	0	0	0	0	0	0	0	0	0	0	0	0	0
706	A_21_P0006746	lnc-CUL2-1	lnc-CUL2-1:2	linc|lnc-CUL2-1:2|linc|TCONS_00017951|tc|THC2737253	hs|chr10:35407170-35407111	591	tc|AC007764 F22C12.23 {Arabidopsis thaliana} (exp=0; wgp=1; cg=0), partial (6%) [THC2737253]	0	-0.220282	1.66067	0.680181	5.70424	3.43491	0	0	0	0	0	0	0	0	0	0	1	0	0	0	0
707	A_33_P3366266	lnc-TRIM29-1	lnc-TRIM29-1:2	linc|lnc-TRIM29-1:2	hs|chr11:120129687-120129628	510	linc|LNCipedia lincRNA (lnc-TRIM29-1), lincRNA [lnc-TRIM29-1:2]	0	0	1	1	4.21525	3.42687	0	0	0	0	0	0	0	0	0	0	0	0	0	0	0
708	A_22_P00009556	lnc-MAP3K6-1	lnc-MAP3K6-1:1	linc|lnc-MAP3K6-1:1	hs|chr1:27633354-27633295	320	linc|LNCipedia lincRNA (lnc-MAP3K6-1), lincRNA [lnc-MAP3K6-1:1]	0	-0.343851	2.20725	0.454213	7.51001	3.40243	0	0	0	0	0	0	0	0	0	0	1	0	0	0	0
709	A_24_P118938	NOL4L	NM_001256798	ref|NM_001256798|ref|NM_080616|ens|ENST00000359676|ens|ENST00000621426	hs|chr20:31031812-31031753	5812	ref|Homo sapiens nucleolar protein 4-like (NOL4L), transcript variant 1, mRNA [NM_001256798]	0	0.0227766	1.05384	0.897898	13.7754	14.5172	0	0	0	0	0	0	0	0	0	0	1	1	0	0	0
710	A_23_P364324	ABCA13	NM_152701	ref|NM_152701|ens|ENST00000435803|gb|AK091270|gb|AX746886	hs|chr7:48686854-48686913	16946	ref|Homo sapiens ATP-binding cassette, sub-family A (ABC1), member 13 (ABCA13), mRNA [NM_152701]	0	0	1	1	4.17141	3.38589	0	0	0	0	0	0	0	0	0	0	0	0	0	0	0
711	A_21_P0003486	lnc-PPP3CA-2	lnc-PPP3CA-2:1	linc|lnc-PPP3CA-2:1|linc|TCONS_00007799	hs|chr4:101712388-101712329	4	linc|LNCipedia lincRNA (lnc-PPP3CA-2), lincRNA [lnc-PPP3CA-2:1]	0	-0.000145645	1.00034	0.999554	9.2301	9.22701	0	0	0	0	0	0	0	0	0	0	1	1	0	0	0
712	A_23_P10077	PNPLA2	NM_020376	ref|NM_020376|ens|ENST00000529255|ens|ENST00000525250|ens|ENST00000617551	hs|chr11:824896-824955	1751	ref|Homo sapiens patatin-like phospholipase domain containing 2 (PNPLA2), mRNA [NM_020376]	0	-0.00569869	1.01321	0.926351	443.471	437.69	0	0	0	0	0	0	0	0	0	0	1	1	1	1	2
713	A_21_P0001397	lnc-TSEN15-1	lnc-TSEN15-1:1	linc|lnc-TSEN15-1:1|linc|TCONS_00001218	hs|chr1:184091478-184091537	742	linc|LNCipedia lincRNA (lnc-TSEN15-1), lincRNA [lnc-TSEN15-1:1]	0	0.601585	3.99562	0.0259618	4.16248	16.6317	0	0	0	0	0	0	0	0	0	0	0	1	0	0	0
714	A_33_P3221353	VWA8	NM_001009814	ref|NM_001009814|ens|ENST00000379302|ens|ENST00000281496|ref|XM_006719792	hs|chr13:42439932-42439873	1434	ref|Homo sapiens von Willebrand factor A domain containing 8 (VWA8), transcript variant 2, mRNA [NM_001009814]	0	0.0219533	1.05185	0.729595	140.696	147.99	0	0	0	0	0	0	0	0	0	0	1	1	1	1	2
715	A_22_P00000214	LIG3	ENST00000378526	ens|ENST00000378526|linc|lnc-AC004223.1-1:2|linc|lnc-AC004223.1-1:1|gb|AK294910	hs|chr17:33333128-33333187	4765	ens|ligase III, DNA, ATP-dependent [Source:HGNC Symbol;Acc:HGNC:6600] [ENST00000378526]	0	-0.0569078	1.14001	0.675492	20.3035	17.81	0	0	0	0	0	0	0	0	0	0	1	1	0	1	1
716	A_33_P3327642	AIM1L	NM_001039775	ref|NM_001039775|ens|ENST00000374211|ens|ENST00000374208|ens|ENST00000308182	hs|chr1:26648513-26648454	5081	ref|Homo sapiens absent in melanoma 1-like (AIM1L), mRNA [NM_001039775]	0	0.0866452	1.2208	0.171957	151.18	184.561	0	0	0	0	0	0	0	0	0	0	1	1	1	1	2
717	A_24_P329487	FAM84B	NM_174911	ref|NM_174911|ens|ENST00000304916|ref|XR_242379|ref|XR_428376	hs|chr8:127564939-127564880	5224	ref|Homo sapiens family with sequence similarity 84, member B (FAM84B), mRNA [NM_174911]	0	0.0359483	1.0863	0.560879	356.245	386.988	0	0	0	0	0	0	0	0	0	0	1	1	1	1	2
718	A_23_P315206	CCBL1	NM_004059	ref|NM_004059|ref|NM_001122671|ref|NM_001122672|ref|NM_001287390	hs|chr9:131595801-131595742	1515	ref|Homo sapiens cysteine conjugate-beta lyase, cytoplasmic (CCBL1), transcript variant 1, mRNA [NM_004059]	0	-0.0673885	1.16785	0.279652	284.383	243.509	0	0	0	0	0	0	0	0	0	0	1	1	1	1	2
719	A_33_P3212525	ENST00000394455	ENST00000394455	ens|ENST00000394455|gb|AK128496	hs|chr14:68194150-68194091	4074	ens|zinc finger, FYVE domain containing 26 [Source:HGNC Symbol;Acc:HGNC:20761] [ENST00000394455]	0	0.328715	2.13165	0.384905	4.0682	8.67197	0	0	0	0	0	0	0	0	0	0	0	1	0	0	0
720	A_21_P0014784	ENST00000456856	ENST00000456856	ens|ENST00000456856	hs|chr9:94790030-94790090	250	ens|heat shock 10kDa protein 1 pseudogene 22 [Source:HGNC Symbol;Acc:HGNC:49341] [ENST00000456856]	0	-0.423735	2.65298	0.309398	8.60835	3.24478	0	0	0	0	0	0	0	0	0	0	1	0	0	0	0
721	(+)E1A_r60_a107	E1A_r60_a107	E1A_r60_a107			0		1	-0.348538	2.2312	4.7668e-07	21034	9427.23	0	0	0	0	0	0	0	0	0	0	1	1	1	1	2
722	A_21_P0004412	lnc-ZNF366-6	lnc-ZNF366-6:1	linc|lnc-ZNF366-6:1|linc|TCONS_00010375	hs|chr5:72250854-72236832	327	linc|LNCipedia lincRNA (lnc-ZNF366-6), lincRNA [lnc-ZNF366-6:1]	0	0	1	1	4.0098	3.23547	0	0	0	0	0	0	0	0	0	0	0	0	0	0	0
723	A_22_P00012804	lnc-RAP1GDS1-1	lnc-RAP1GDS1-1:1	linc|lnc-RAP1GDS1-1:1|gb|DB461599	hs|chr4:99431027-99431086	429	gb|DB461599 RIKEN full-length enriched human cDNA library, testis Homo sapiens cDNA clone H013094M19 5', mRNA sequence [DB461599]	0	0	1	1	3.99828	3.22471	0	0	0	0	0	0	0	0	0	0	0	0	0	0	0
724	A_19_P00808461	ZNF37A	NM_001007094	ref|NM_001007094|ref|NM_003421|ref|NM_001178101|ref|NR_026777	hs|chr10:38407494-38407553	2244	ref|Homo sapiens zinc finger protein 37A (ZNF37A), transcript variant 1, mRNA [NM_001007094]	0	-0.0363239	1.08724	0.555869	521.564	479.716	0	0	0	0	0	0	0	0	0	0	1	1	1	1	2
725	A_22_P00004055	lnc-CHST2-4	lnc-CHST2-4:1	linc|lnc-CHST2-4:1|gb|BG541773	hs|chr3:143100928-143100987	251	gb|602569657F1 NIH_MGC_77 Homo sapiens cDNA clone IMAGE:4693935 5', mRNA sequence [BG541773]	0	0	1	1	3.97593	3.20383	0	0	0	0	0	0	0	0	0	0	0	0	0	0	0
726	A_21_P0009137	ENST00000563931	ENST00000563931	ens|ENST00000563931|linc|lnc-AC092327.1-5:3|linc|lnc-AC092327.1-5:2|linc|lnc-AC092327.1-5:1	hs|chr16:86120001-86119942	2443	Unknown	0	0	1	1	3.96538	3.19393	0	0	0	0	0	0	0	0	0	0	0	0	0	0	0
727	A_23_P168306	WASF1	NM_003931	ref|NM_003931|ref|NM_001024934|ref|NM_001024935|ref|NM_001024936	hs|chr6:110421185-110421126	3056	ref|Homo sapiens WAS protein family, member 1 (WASF1), transcript variant 1, mRNA [NM_003931]	0	0.0329818	1.0789	0.591732	3319.2	3581.09	0	0	0	0	0	0	0	0	0	0	1	1	1	1	2
728	A_33_P3257627	ENST00000367272	ENST00000367272	ens|ENST00000367272|ens|ENST00000416956|linc|TCONS_l2_00030912	hs|chrY:28425272-28425213	1568	ens|protein phosphatase 1, regulatory subunit 12B pseudogene, Y-linked 1 [Source:HGNC Symbol;Acc:HGNC:18498] [ENST00000367272]	0	0.0116749	1.02725	0.968907	7.43755	7.6402	0	0	0	0	0	0	0	0	0	0	1	1	0	0	0
729	A_21_P0004881	lnc-TSPO2-1	lnc-TSPO2-1:1	linc|lnc-TSPO2-1:1|linc|TCONS_00011812	hs|chr6:40685453-40685512	66	linc|LNCipedia lincRNA (lnc-TSPO2-1), lincRNA [lnc-TSPO2-1:1]	0	0	1	1	3.93586	3.16617	0	0	0	0	0	0	0	0	0	0	0	0	0	0	0
730	A_23_P411723	PLAG1	NM_002655	ref|NM_002655|ref|NM_001114634|ref|NM_001114635|ens|ENST00000316981	hs|chr8:57074013-57073954	6792	ref|Homo sapiens pleiomorphic adenoma gene 1 (PLAG1), transcript variant 1, mRNA [NM_002655]	0	-0.0370241	1.08899	0.547639	835.808	767.507	0	0	0	0	0	0	0	0	0	0	1	1	1	1	2
731	A_23_P91943	IL12A	NM_000882	ref|NM_000882|ens|ENST00000496308|ens|ENST00000305579|ens|ENST00000468862	hs|chr3:159713231-159713290	867	ref|Homo sapiens interleukin 12A (IL12A), mRNA [NM_000882]	0	-0.170912	1.48222	0.48033	11.3579	7.66275	0	0	0	0	0	0	0	0	0	0	1	1	0	0	0
732	A_33_P3238052	FAM216A	NM_013300	ref|NM_013300|ens|ENST00000547539|ens|ENST00000377673|ens|ENST00000546396	hs|chr12:110927982-110928041	1310	ref|Homo sapiens family with sequence similarity 216, member A (FAM216A), mRNA [NM_013300]	0	0.0199097	1.04691	0.745927	4872.02	5100.57	0	0	0	0	0	0	0	0	0	0	1	1	1	1	2
733	A_33_P3267195	KU-MEL-3	NR_122107	ref|NR_122107|ens|ENST00000380106|linc|lnc-CDYL-1:2|linc|lnc-CDYL-1:1	hs|chr6:4611267-4611326	303	ref|Homo sapiens uncharacterized LOC497048 (KU-MEL-3), long non-coding RNA [NR_122107]	0	0.0929426	1.23863	0.233583	41.4567	51.3497	0	0	0	0	0	0	0	0	0	0	1	1	1	1	2
734	A_24_P68631	HIST2H2AB	NM_175065	ref|NM_175065|ens|ENST00000331128|gb|BC172330|gb|BC132811	hs|chr1:149859244-149859185	222	ref|Homo sapiens histone cluster 2, H2ab (HIST2H2AB), mRNA [NM_175065]	0	-0.029346	1.06991	0.633117	7427.65	6942.33	0	0	0	0	0	0	0	0	0	0	1	1	1	1	2
735	A_32_P488818	YIPF7	NM_182592	ref|NM_182592|ens|ENST00000510035|ens|ENST00000332990|ens|ENST00000415895	hs|chr4:44638015-44637956	292	ref|Homo sapiens Yip1 domain family, member 7 (YIPF7), mRNA [NM_182592]	0	0	1	1	3.88813	3.12061	0	0	0	0	0	0	0	0	0	0	0	0	0	0	0
736	A_23_P139250	OR56B1	NM_001005180	ref|NM_001005180|ens|ENST00000317121|gb|DQ656034|gb|DQ656032	hs|chr11:5758161-5758220	483	ref|Homo sapiens olfactory receptor, family 56, subfamily B, member 1 (OR56B1), mRNA [NM_001005180]	0	0	1	1	3.88157	3.11427	0	0	0	0	0	0	0	0	0	0	0	0	0	0	0
737	A_22_P00001666	lnc-ASH2L-1	lnc-ASH2L-1:1	linc|lnc-ASH2L-1:1	hs|chr8:38021183-38021242	454	linc|LNCipedia lincRNA (lnc-ASH2L-1), lincRNA [lnc-ASH2L-1:1]	0	-0.331665	2.14617	0.180512	13.0298	6.07118	0	0	0	0	0	0	0	0	0	0	1	1	0	0	0
738	A_21_P0009969	lnc-ARFGEF2-2	lnc-ARFGEF2-2:7	linc|lnc-ARFGEF2-2:7|linc|lnc-ARFGEF2-2:8|linc|lnc-ARFGEF2-2:9|linc|lnc-SULF2-2:1	hs|chr20:47133327-47133386	6171	linc|LNCipedia lincRNA (lnc-ARFGEF2-2), lincRNA [lnc-ARFGEF2-2:7]	0	0.176106	1.50005	0.530314	6.42251	9.6341	0	0	0	0	0	0	0	0	0	0	1	1	0	0	0
739	ETG08_142674	ETG08_142674	ETG08_142674			0		1	0	1	1	3.86504	3.09789	0	0	0	0	0	0	0	0	0	0	0	0	0	0	0
740	A_33_P3366102	KLHL7	NM_001172428	ref|NM_001172428|ref|NR_033329|ens|ENST00000459661|ens|ENST00000491352	hs|chr7:23164703-23164762	646	ref|Homo sapiens kelch-like family member 7 (KLHL7), transcript variant 3, mRNA [NM_001172428]	0	-0.000352993	1.00081	0.995506	173.737	173.595	0	0	0	0	0	0	0	0	0	0	1	1	1	1	2
741	A_33_P3402350	ENST00000433816	ENST00000433816	ens|ENST00000433816	hs|chr1:120076628-120076569	741	ens|glyceraldehyde 3 phosphate dehydrogenase pseudogene 32 [Source:HGNC Symbol;Acc:HGNC:37784] [ENST00000433816]	0	-0.510958	3.24309	0.173944	9.96478	3.07262	0	0	0	0	0	0	0	0	0	0	1	0	0	0	0
742	A_22_P00008664	ENST00000556430	ENST00000556430	ens|ENST00000556430|linc|lnc-KIAA0284-2:1|gb|AK127521|tc|THC2523928	hs|chr14:105311909-105311968	2909	gb|Homo sapiens cDNA FLJ45614 fis, clone BRTHA3026161. [AK127521]	0	-0.0871307	1.22217	0.581918	16.3466	13.375	0	0	0	0	0	0	0	0	0	0	1	1	0	0	0
743	A_22_P00007173	lnc-GNLY-1	lnc-GNLY-1:1	linc|lnc-GNLY-1:1|linc|TCONS_00004835	hs|chr2:85943077-85943136	881	linc|LNCipedia lincRNA (lnc-GNLY-1), lincRNA [lnc-GNLY-1:1]	0	-0.603505	4.01333	0.0705538	12.2933	3.06312	0	0	0	0	0	0	0	0	0	0	1	0	0	0	0
744	A_22_P00004583	ENST00000454253	ENST00000454253	ens|ENST00000454253|linc|lnc-CRYBB3-1:1|linc|TCONS_00029371|gb|BX089791	hs|chr22:25609286-25609345	115	gb|BX089791 Soares_NFL_T_GBC_S1 Homo sapiens cDNA clone IMAGp998E065206 ; IMAGE:2110829, mRNA sequence [BX089791]	0	0	1	1	3.84729	3.07919	0	0	0	0	0	0	0	0	0	0	0	0	0	0	0
745	A_33_P3290573	FAM46A	NM_017633	ref|NM_017633|ens|ENST00000369754|ens|ENST00000320172|gb|CU674334	hs|chr6:82461363-82460186	813	ref|Homo sapiens family with sequence similarity 46, member A (FAM46A), mRNA [NM_017633]	0	-0.0471089	1.11457	0.4498	233.7	209.677	0	0	0	0	0	0	0	0	0	0	1	1	1	1	2
746	A_22_P00000995	LOC101927139	NR_123718	ref|NR_123718|linc|lnc-AL139147.1-1:1|tc|THC2673528	hs|chr1:66508267-66508208	371	ref|Homo sapiens uncharacterized LOC101927139 (LOC101927139), long non-coding RNA [NR_123718]	0	0.0242314	1.05738	0.964442	3.84978	4.07068	0	0	0	0	0	0	0	0	0	0	0	1	0	0	0
747	A_21_P0010951	LOC101929506	XR_252776	ref|XR_252776|ref|XR_428773|linc|lnc-SFTPD-2:4|linc|lnc-FAM22B-1:4	hs|chr10:81426592-81430883	49	ref|PREDICTED: Homo sapiens uncharacterized LOC101929506 (LOC101929506), transcript variant X2, ncRNA [XR_252776]	0	0.0133149	1.03113	0.887782	29.6014	30.523	0	0	0	0	0	0	0	0	0	0	1	1	1	1	2
748	A_22_P00003229	lnc-CACNG5-1	lnc-CACNG5-1:1	linc|lnc-CACNG5-1:1|tc|THC2778712	hs|chr17:64672520-64672579	30	linc|LNCipedia lincRNA (lnc-CACNG5-1), lincRNA [lnc-CACNG5-1:1]	0	0.268345	1.85501	0.0100348	19.3047	35.8104	0	0	0	0	0	0	0	0	0	0	1	1	0	1	1
749	A_23_P163306	CGNL1	NM_032866	ref|NM_032866|ref|NM_001252335|ens|ENST00000281282|ref|XM_005254726	hs|chr15:57842847-57842906	7145	ref|Homo sapiens cingulin-like 1 (CGNL1), transcript variant 2, mRNA [NM_032866]	0	-0.0122183	1.02853	0.842655	558.882	543.378	0	0	0	0	0	0	0	0	0	0	1	1	1	1	2
750	A_21_P0007087	lnc-C10orf137-1	lnc-C10orf137-1:4	linc|lnc-C10orf137-1:4|linc|TCONS_00018856	hs|chr10:127375276-127375335	418	linc|LNCipedia lincRNA (lnc-C10orf137-1), lincRNA [lnc-C10orf137-1:4]	0	-0.141567	1.38537	0.811247	4.2507	3.06827	0	0	0	0	0	0	0	0	0	0	1	0	0	0	0
751	A_21_P0010687	XLOC_l2_000018	TCONS_l2_00001952	linc|TCONS_l2_00001952|gb|AK310350	hs|chr1:995934-995993	212	linc|BROAD Institute lincRNA (XLOC_l2_000018), lincRNA [TCONS_l2_00001952]	0	0.104192	1.27114	0.833205	3.85235	4.89687	0	0	0	0	0	0	0	0	0	0	0	1	0	0	0
752	A_23_P145146	PDCD2	NM_002598	ref|NM_002598|ref|NM_001199462|ens|ENST00000167218|ref|XR_427972	hs|chr6:170886691-170886632	1101	ref|Homo sapiens programmed cell death 2 (PDCD2), transcript variant 1, mRNA [NM_002598]	0	0.0140388	1.03285	0.819243	4245.11	4384.58	0	0	0	0	0	0	0	0	0	0	1	1	1	1	2
753	A_22_P00007583	lnc-HDAC9-3	lnc-HDAC9-3:1	linc|lnc-HDAC9-3:1	hs|chr7:19161462-19161521	614	linc|LNCipedia lincRNA (lnc-HDAC9-3), lincRNA [lnc-HDAC9-3:1]	0	-0.180105	1.51393	0.108578	28.4244	18.7752	0	0	0	0	0	0	0	0	0	0	1	1	1	1	2
754	A_23_P412577	ANKRD29	NM_173505	ref|NM_173505|ens|ENST00000591280|gb|BC030622|gb|AK123197	hs|chr18:21180440-21180381	1812	ref|Homo sapiens ankyrin repeat domain 29 (ANKRD29), mRNA [NM_173505]	0	-0.0694018	1.17328	0.263983	337.51	287.664	0	0	0	0	0	0	0	0	0	0	1	1	1	1	2
755	A_24_P230514	lnc-ATG7-1	lnc-ATG7-1:1	linc|lnc-ATG7-1:1|gb|AK094424	hs|chr3:11614117-11614176	400	gb|Homo sapiens cDNA FLJ37105 fis, clone BRACE2019510. [AK094424]	0	0	1	1	3.85223	3.64743	0	0	0	0	0	0	0	0	0	0	0	1	0	0	0
756	A_24_P296457	PHKG2	NM_000294	ref|NM_000294|ref|NM_001172432|ens|ENST00000563607|ens|ENST00000569684	hs|chr16:30764789-30764848	676	ref|Homo sapiens phosphorylase kinase, gamma 2 (testis) (PHKG2), transcript variant 1, mRNA [NM_000294]	0	-0.0645253	1.16018	0.319698	116.246	100.197	0	0	0	0	0	0	0	0	0	0	1	1	1	1	2
757	A_32_P129214	LINC00320	NR_109786	ref|NR_109786|ref|NR_024090|ref|NR_109788|ref|NR_109787	hs|chr21:22115409-22115350	1628	ref|Homo sapiens long intergenic non-protein coding RNA 320 (LINC00320), transcript variant 1, long non-coding RNA [NR_109786]	0	0	1	1	3.85474	3.07739	0	0	0	0	0	0	0	0	0	0	0	0	0	0	0
758	A_33_P3424328	RAB44	NM_001257357	ref|NM_001257357|ens|ENST00000612677|tc|NP1083355	hs|chr6:36696502-36696561	2898	ref|Homo sapiens RAB44, member RAS oncogene family (RAB44), mRNA [NM_001257357]	0	0	1	1	3.85748	3.07923	0	0	0	0	0	0	0	0	0	0	0	0	0	0	0
759	A_22_P00007982	LINC00893	NR_027455	ref|NR_027455|linc|lnc-IDS-1:8|gb|U66044|gb|U66045	hs|chrX:148609670-148609611	1810	ref|Homo sapiens long intergenic non-protein coding RNA 893 (LINC00893), long non-coding RNA [NR_027455]	0	0	1	1	3.86175	3.08233	0	0	0	0	0	0	0	0	0	0	0	0	0	0	0
760	A_24_P413470	TP73	NM_005427	ref|NM_005427|ref|NM_001126240|ref|NM_001204184|ref|NM_001126241	hs|chr1:3649541-3649600	1918	ref|Homo sapiens tumor protein p73 (TP73), transcript variant 1, mRNA [NM_005427]	0	-0.274789	1.88274	0.0110088	34.2291	18.1805	0	0	0	0	0	0	0	0	0	0	1	1	1	1	2
761	A_21_P0010625	XLOC_l2_000945	TCONS_l2_00001282	linc|TCONS_l2_00001282	hs|chr1:68808315-68808256	281	linc|BROAD Institute lincRNA (XLOC_l2_000945), lincRNA [TCONS_l2_00001282]	0	0.0978793	1.25279	0.844503	3.88014	4.86102	0	0	0	0	0	0	0	0	0	0	0	1	0	0	0
762	A_22_P00008772	lnc-KIF1C-2	lnc-KIF1C-2:1	linc|lnc-KIF1C-2:1	hs|chr17:4890109-4890168	31	linc|LNCipedia lincRNA (lnc-KIF1C-2), lincRNA [lnc-KIF1C-2:1]	0	0.125508	1.33508	0.795072	3.88642	5.1887	0	0	0	0	0	0	0	0	0	0	0	1	0	0	0
763	A_23_P122563	PFDN6	NM_014260	ref|NM_014260|ref|NM_001185181|ref|NM_001265595|ref|NM_001265596	hs|chr6:33258190-33258514	341	ref|Homo sapiens prefoldin subunit 6 (PFDN6), transcript variant 2, mRNA [NM_014260]	0	-0.0075305	1.01749	0.902442	1778.72	1748.14	0	0	0	0	0	0	0	0	0	0	1	1	1	1	2
764	A_33_P3211968	lnc-TCL1B-2	lnc-TCL1B-2:4	linc|lnc-TCL1B-2:4|linc|lnc-TCL1B-2:3|gb|BX247990|linc|TCONS_00022357	hs|chr14:96222745-96222804	1486	gb|human full-length cDNA clone CS0DG006YJ19 of B cells (Ramos cell line) of Homo sapiens (human). [BX247990]	0	-0.311821	2.05032	0.518471	6.33963	3.09202	0	0	0	0	0	0	0	0	0	0	1	0	0	0	0
765	A_33_P3268863	C11orf44	NM_001271983	ref|NM_001271983|ens|ENST00000317019|gb|AK096377	hs|chr11:130584203-130584262	502	ref|Homo sapiens chromosome 11 open reading frame 44 (C11orf44), mRNA [NM_001271983]	0	0	1	1	3.89145	3.10494	0	0	0	0	0	0	0	0	0	0	0	0	0	0	0
766	A_22_P00020715	ENST00000555490	ENST00000555490	ens|ENST00000555490|linc|lnc-RP11-322L20.1.1-5:1|tc|THC2722526	hs|chr14:87717964-87718023	272	Unknown	0	0	1	1	3.89759	3.1098	0	0	0	0	0	0	0	0	0	0	0	0	0	0	0
767	A_24_P334130	FN1	NM_054034	ref|NM_054034|ens|ENST00000426059|gb|AF312399|gb|AJ535086	hs|chr2:216288895-216288217	1455	ref|Homo sapiens fibronectin 1 (FN1), transcript variant 7, mRNA [NM_054034]	0	-0.084863	1.2158	0.68888	11.8442	9.74191	0	0	0	0	0	0	0	0	0	0	1	1	0	0	0
768	A_23_P27606	IL27RA	NM_004843	ref|NM_004843|ens|ENST00000263379|gb|BC028003|gb|AF265242	hs|chr19:14163217-14163276	2158	ref|Homo sapiens interleukin 27 receptor, alpha (IL27RA), mRNA [NM_004843]	0	-0.0493479	1.12034	0.438558	141.969	126.72	0	0	0	0	0	0	0	0	0	0	1	1	1	1	2
769	A_33_P3390013	ADAMTS1	NM_006988	ref|NM_006988|ens|ENST00000464589|ens|ENST00000284984|gb|AK314475	hs|chr21:28209959-28209900	3297	ref|Homo sapiens ADAM metallopeptidase with thrombospondin type 1 motif, 1 (ADAMTS1), mRNA [NM_006988]	0	0.0542387	1.13302	0.415935	80.7675	91.5114	0	0	0	0	0	0	0	0	0	0	1	1	1	1	2
770	A_21_P0013442	ENST00000446187	ENST00000446187	ens|ENST00000446187|linc|lnc-SBDS-7:1|linc|TCONS_l2_00027410	hs|chr7:67649778-67620114	442	Unknown	0	0	1	1	3.92455	3.13151	0	0	0	0	0	0	0	0	0	0	0	0	0	0	0
771	A_22_P00014356	lnc-SERTAD2-4	lnc-SERTAD2-4:1	linc|lnc-SERTAD2-4:1|gb|BX642546	hs|chr2:64622686-64622627	390	gb|DKFZp686I0791_r1 686 (synonym: hlcc3) Homo sapiens cDNA clone DKFZp686I0791 5', mRNA sequence [BX642546]	0	0.244675	1.75661	0.525088	4.30564	7.56332	0	0	0	0	0	0	0	0	0	0	1	1	0	0	0
772	A_33_P3267543	DPM2	BC048256	gb|BC048256|tc|THC2543995	hs|chr9:130698694-130698635	330	gb|Homo sapiens dolichyl-phosphate mannosyltransferase polypeptide 2, regulatory subunit, mRNA (cDNA clone IMAGE:5222515), partial cds. [BC048256]	0	0.110906	1.29094	0.606528	9.37117	12.0976	0	0	0	0	0	0	0	0	0	0	1	1	0	0	0
773	A_33_P3392867	PPEF2	NM_006239	ref|NM_006239|ens|ENST00000621010|ens|ENST00000286719|ens|ENST00000511880	hs|chr4:76788526-76788467	2052	ref|Homo sapiens protein phosphatase, EF-hand calcium binding domain 2 (PPEF2), mRNA [NM_006239]	0	-0.124149	1.33091	0.837568	4.19077	3.1488	0	0	0	0	0	0	0	0	0	0	1	0	0	0	0
774	A_22_P00014762	lnc-SLC35F5-8	lnc-SLC35F5-8:1	linc|lnc-SLC35F5-8:1	hs|chr2:115591466-115591407	564	linc|LNCipedia lincRNA (lnc-SLC35F5-8), lincRNA [lnc-SLC35F5-8:1]	0	-0.478975	3.01283	0.221135	9.46406	3.14125	0	0	0	0	0	0	0	0	0	0	1	0	0	0	0
775	A_23_P121120	GPR87	NM_023915	ref|NM_023915|ens|ENST00000260843|gb|AF411114|gb|EU883576	hs|chr3:151012341-151012282	1053	ref|Homo sapiens G protein-coupled receptor 87 (GPR87), mRNA [NM_023915]	0	0	1	1	3.96258	3.16298	0	0	0	0	0	0	0	0	0	0	0	0	0	0	0
776	A_21_P0008238	lnc-AL445989.1-19	lnc-AL445989.1-19:4	linc|lnc-AL445989.1-19:4|linc|TCONS_00022192	hs|chr13:68617773-68617832	565	linc|LNCipedia lincRNA (lnc-AL445989.1-19), lincRNA [lnc-AL445989.1-19:4]	0	-0.184921	1.53081	0.74274	4.84676	3.16614	0	0	0	0	0	0	0	0	0	0	1	0	0	0	0
777	(+)E1A_r60_a135	E1A_r60_a135	E1A_r60_a135			0		1	-0.3195	2.08689	2.64493e-06	5393.48	2584.45	0	0	0	0	0	0	0	0	0	0	1	1	1	1	2
778	A_33_P3361758	FAM227B	NM_152647	ref|NM_152647|ens|ENST00000299338|ref|XM_005254213|ref|XM_005254215	hs|chr15:49624037-49623978	1652	ref|Homo sapiens family with sequence similarity 227, member B (FAM227B), mRNA [NM_152647]	0	0.143172	1.3905	0.189382	21.1178	29.3644	0	0	0	0	0	0	0	0	0	0	1	1	1	1	2
779	A_21_P0003082	lnc-HES1-2	lnc-HES1-2:4	linc|lnc-HES1-2:4|linc|lnc-HES1-2:2|linc|lnc-HES1-2:6|linc|TCONS_00006355	hs|chr3:193796234-193809331	181	linc|LNCipedia lincRNA (lnc-HES1-2), lincRNA [lnc-HES1-2:4]	0	0	1	1	3.99419	3.18984	0	0	0	0	0	0	0	0	0	0	0	0	0	0	0
780	A_23_P209269	PPM1B	NM_001033557	ref|NM_001033557|ref|NM_002706|ref|NM_177969|ens|ENST00000409432	hs|chr2:44458389-44458448	2877	ref|Homo sapiens protein phosphatase, Mg2+/Mn2+ dependent, 1B (PPM1B), transcript variant 5, mRNA [NM_001033557]	0	0.0693875	1.17324	0.261641	706.5	828.895	0	0	0	0	0	0	0	0	0	0	1	1	1	1	2
781	A_22_P00012249	ENST00000411431	ENST00000411431	ens|ENST00000411431|linc|lnc-PPP1R12B-3:1	hs|chr1:202601582-202601641	26	Unknown	0	-0.338998	2.18272	0.467472	6.97097	3.19371	0	0	0	0	0	0	0	0	0	0	1	0	0	0	0
782	A_22_P00010106	lnc-MRGPRD-1	lnc-MRGPRD-1:1	linc|lnc-MRGPRD-1:1|gb|DB231084	hs|chr11:68709162-68709103	377	gb|DB231084 TRACH3 Homo sapiens cDNA clone TRACH3024564 5', mRNA sequence [DB231084]	0	0	1	1	4.01771	3.21028	0	0	0	0	0	0	0	0	0	0	0	0	0	0	0
783	A_33_P3335895	GFAP	NM_001242376	ref|NM_001242376|ref|NM_001131019|ens|ENST00000435360|gb|AJ306447	hs|chr17:42987577-42987518	1642	ref|Homo sapiens glial fibrillary acidic protein (GFAP), transcript variant 3, mRNA [NM_001242376]	0	0	1	1	4.02531	3.21698	0	0	0	0	0	0	0	0	0	0	0	0	0	0	0
784	A_24_P73599	IL16	NM_172217	ref|NM_172217|ref|NM_001172128|ref|NM_004513|gb|AL109669	hs|chr15:81604940-81604999	7900	ref|Homo sapiens interleukin 16 (IL16), transcript variant 2, mRNA [NM_172217]	0	-0.368964	2.33864	0.411933	7.51253	3.21234	0	0	0	0	0	0	0	0	0	0	1	0	0	0	0
785	A_23_P135690	CC2D1A	ENST00000589138	ens|ENST00000589138|gb|AK023399|gb|AK000248|tc|THC2555386	hs|chr19:14038481-14038540	1939	ens|coiled-coil and C2 domain containing 1A [Source:HGNC Symbol;Acc:HGNC:30237] [ENST00000589138]	0	0.171576	1.48449	0.00679358	132994	197428	0	0	0	0	0	0	0	0	0	0	1	1	1	1	2
786	ERCC-00136_67	EF011063	EF011063		unmapped	0	Unknown	1	-0.216501	1.64627	0.689472	5.31951	3.23125	0	0	0	0	0	0	0	0	0	0	1	0	0	0	0
787	A_19_P00803124	XLOC_l2_010494	TCONS_l2_00019680	linc|TCONS_l2_00019680|linc|TCONS_l2_00019679|linc|TCONS_l2_00019678|linc|TCONS_l2_00019677	hs|chr3:193766741-193766682	828	linc|BROAD Institute lincRNA (XLOC_l2_010494), lincRNA [TCONS_l2_00019680]	0	0	1	1	4.05346	3.24242	0	0	0	0	0	0	0	0	0	0	0	0	0	0	0
788	A_24_P257511	BHMT	NM_001713	ref|NM_001713|ens|ENST00000274353|gb|AK298308|gb|AK303780	hs|chr5:78426982-78427041	1368	ref|Homo sapiens betaine--homocysteine S-methyltransferase (BHMT), mRNA [NM_001713]	0	-0.0968849	1.24993	0.876659	4.06011	3.24827	0	0	0	0	0	0	0	0	0	0	1	0	0	0	0
789	A_23_P120776	SLC25A1	NM_005984	ref|NM_005984|ref|NM_001287387|ref|NM_001256534|ref|NR_046298	hs|chr22:19163090-19163070	1154	ref|Homo sapiens solute carrier family 25 (mitochondrial carrier; citrate transporter), member 1 (SLC25A1), transcript variant 1, mRNA [NM_005984]	0	-0.00824101	1.01916	0.893289	1975.86	1938.72	0	0	0	0	0	0	0	0	0	0	1	1	1	1	2
790	A_22_P00011670	LINC00271	NR_026805	ref|NR_026805|ens|ENST00000579339|ens|ENST00000579057|ens|ENST00000580741	hs|chr6:135819079-135819138	140	ref|Homo sapiens long intergenic non-protein coding RNA 271 (LINC00271), long non-coding RNA [NR_026805]	0	-0.033004	1.07896	0.591621	1325.63	1228.62	0	0	0	0	0	0	0	0	0	0	1	1	1	1	2
791	A_32_P751535	ENST00000440227	ENST00000440227	ens|ENST00000440227|linc|TCONS_l2_00000681|tc|THC2528599	hs|chr1:168907735-168907794	30	ens|ribosomal protein L29 pseudogene 7 [Source:HGNC Symbol;Acc:HGNC:36859] [ENST00000440227]	0	-0.0377247	1.09075	0.539705	32602.2	29889.8	0	0	0	0	0	0	0	0	0	0	1	1	1	1	2
792	A_22_P00012040	lnc-PLEKHB1-1	lnc-PLEKHB1-1:1	linc|lnc-PLEKHB1-1:1|gb|AW265493	hs|chr11:73433658-73433717	128	gb|xq70c10.x1 NCI_CGAP_HN7 Homo sapiens cDNA clone IMAGE:2755986 3' similar to contains Alu repetitive element;, mRNA sequence [AW265493]	0	0.055411	1.13609	0.657772	19.6898	22.3693	0	0	0	0	0	0	0	0	0	0	1	1	0	1	1
793	A_22_P00015054	lnc-SNPH-1	lnc-SNPH-1:1	linc|lnc-SNPH-1:1|tc|THC2685281	hs|chr20:1343170-1343229	420	tc|ALU8_HUMAN (P39195) Alu subfamily SX sequence contamination warning entry, partial (6%) [THC2685281]	0	0.0149357	1.03499	0.813211	151.235	156.526	0	0	0	0	0	0	0	0	0	0	1	1	1	1	2
794	A_24_P320880	SNX16	NM_022133	ref|NM_022133|ref|NM_152836|ref|NM_152837|ens|ENST00000396330	hs|chr8:82712472-82712413	2801	ref|Homo sapiens sorting nexin 16 (SNX16), transcript variant 1, mRNA [NM_022133]	0	0.0492724	1.12014	0.563526	36.6798	41.0866	0	0	0	0	0	0	0	0	0	0	1	1	1	1	2
795	A_23_P325075	RNGTT	NM_003800	ref|NM_003800|ref|NM_001286426|ref|NM_001286428|ens|ENST00000369485	hs|chr6:89320349-89320290	4102	ref|Homo sapiens RNA guanylyltransferase and 5'-phosphatase (RNGTT), transcript variant 1, mRNA [NM_003800]	0	0.0259782	1.06164	0.676261	231.612	245.889	0	0	0	0	0	0	0	0	0	0	1	1	1	1	2
796	A_33_P3217393	CD276	NM_001024736	ref|NM_001024736|ref|NM_025240|ens|ENST00000564751|ens|ENST00000557951	hs|chr15:73996699-73996758	1488	ref|Homo sapiens CD276 molecule (CD276), transcript variant 1, mRNA [NM_001024736]	0	0.00460878	1.01067	0.943218	112.1	113.296	0	0	0	0	0	0	0	0	0	0	1	1	1	1	2
797	A_23_P111737	RAMP3	NM_005856	ref|NM_005856|ens|ENST00000242249|ref|XM_006715631|ref|XM_006715632	hs|chr7:45223188-45223247	684	ref|Homo sapiens receptor (G protein-coupled) activity modifying protein 3 (RAMP3), mRNA [NM_005856]	0	0	1	1	4.09648	3.28699	0	0	0	0	0	0	0	0	0	0	0	0	0	0	0
798	A_19_P00318091	lnc-SNX10-2	lnc-SNX10-2:6	linc|lnc-SNX10-2:6|linc|TCONS_l2_00025735|gb|AK056484|linc|TCONS_l2_00027077	hs|chr7:26536724-26536783	1331	gb|Homo sapiens cDNA FLJ31922 fis, clone NT2RP7005219. [AK056484]	0	0.377315	2.38405	0.182256	5.25344	12.5245	0	0	0	0	0	0	0	0	0	0	1	1	0	0	0
799	A_22_P00013019	ENST00000557715	ENST00000557715	ens|ENST00000557715|ens|ENST00000555023|linc|lnc-RGMA-7:6|linc|lnc-RGMA-7:8	hs|chr15:94439606-94439547	227	Unknown	0	0	1	1	4.0976	3.29037	0	0	0	0	0	0	0	0	0	0	0	0	0	0	0
800	A_22_P00021235	ENST00000565771	ENST00000565771	ens|ENST00000565771|linc|lnc-TOX3-2:1|gb|BX113191|tc|THC2724982	hs|chr16:52641735-52641676	224	gb|BX113191 Soares_NFL_T_GBC_S1 Homo sapiens cDNA clone IMAGp998F074126, mRNA sequence [BX113191]	0	0	1	1	4.09743	3.29152	0	0	0	0	0	0	0	0	0	0	0	0	0	0	0
801	A_23_P107116	RNF112	NM_007148	ref|NM_007148|linc|lnc-RNF112-1:1|ref|XM_006721571|ref|XM_006721572	hs|chr17:19320489-19320548	3127	ref|Homo sapiens ring finger protein 112 (RNF112), mRNA [NM_007148]	0	-0.303527	2.01153	0.000560024	56.5208	28.0984	0	0	0	0	0	0	0	0	0	0	1	1	1	1	2
802	A_22_P00008425	KALRN	ENST00000291478	ens|ENST00000291478|linc|lnc-KALRN-1:1|ref|XM_006713810|ref|XM_006713811	hs|chr3:124444402-124444461	10117	ens|kalirin, RhoGEF kinase [Source:HGNC Symbol;Acc:HGNC:4814] [ENST00000291478]	0	0	1	1	4.09367	3.2912	0	0	0	0	0	0	0	0	0	0	0	0	0	0	0
803	A_24_P132039	RNF14	NM_004290	ref|NM_004290|ref|NM_183398|ref|NM_183400|ref|NM_183401	hs|chr5:141368097-141368156	2628	ref|Homo sapiens ring finger protein 14 (RNF14), transcript variant 1, mRNA [NM_004290]	0	-0.0694518	1.17342	0.27239	179.482	152.957	0	0	0	0	0	0	0	0	0	0	1	1	1	1	2
804	A_21_P0008791	LINC01197	ENST00000611265	ens|ENST00000611265|linc|lnc-AC016251.1-8:10|linc|lnc-AC016251.1-8:1|linc|TCONS_00023807	hs|chr15:95799117-95799058	573	ens|long intergenic non-protein coding RNA 1197 [Source:HGNC Symbol;Acc:HGNC:49597] [ENST00000611265]	0	0.0404716	1.09767	0.687045	27.5588	30.2505	0	0	0	0	0	0	0	0	0	0	1	1	1	1	2
805	A_21_P0003150	lnc-CBLB-7	lnc-CBLB-7:11	linc|lnc-CBLB-7:11|linc|lnc-CBLB-7:14|linc|TCONS_00006585|linc|TCONS_00006584	hs|chr3:106536914-106536855	1629	linc|LNCipedia lincRNA (lnc-CBLB-7), lincRNA [lnc-CBLB-7:11]	0	0	1	1	4.07933	3.28397	0	0	0	0	0	0	0	0	0	0	0	0	0	0	0
806	A_21_P0013601	XLOC_l2_015033	TCONS_l2_00029054	linc|TCONS_l2_00029054	hs|chr9:132049335-132049394	861	linc|BROAD Institute lincRNA (XLOC_l2_015033), lincRNA [TCONS_l2_00029054]	0	0	1	1	4.07321	3.28054	0	0	0	0	0	0	0	0	0	0	0	0	0	0	0
807	A_33_P3668049	RHOT1	NM_001288758	ref|NM_001288758|ref|NM_001288754|ens|ENST00000581094|ens|ENST00000583994	hs|chr17:30536407-30551635	2140	ref|Homo sapiens ras homolog family member T1 (RHOT1), transcript variant 7, mRNA [NM_001288758]	0	-0.0984712	1.2545	0.16965	71.0699	56.6519	0	0	0	0	0	0	0	0	0	0	1	1	1	1	2
808	A_21_P0007103	lnc-MBL2-2	lnc-MBL2-2:5	linc|lnc-MBL2-2:5|linc|TCONS_00018937	hs|chr10:54735489-54735430	269	linc|LNCipedia lincRNA (lnc-MBL2-2), lincRNA [lnc-MBL2-2:5]	0	0	1	1	4.05539	3.26925	0	0	0	0	0	0	0	0	0	0	0	0	0	0	0
809	A_33_P3378707	LOC646214	NR_027053	ref|NR_027053|linc|TCONS_l2_00008911|tc|THC2548065	hs|chr15:21932782-21932723	7957	ref|Homo sapiens p21 protein (Cdc42/Rac)-activated kinase 2 pseudogene (LOC646214), non-coding RNA [NR_027053]	0	0.01368	1.032	0.833936	101.677	104.93	0	0	0	0	0	0	0	0	0	0	1	1	1	1	2
810	A_23_P127522	HYLS1	NM_145014	ref|NM_145014|ref|NM_001134793|ens|ENST00000356438|ref|XM_006718778	hs|chr11:125769904-125769963	1174	ref|Homo sapiens hydrolethalus syndrome 1 (HYLS1), transcript variant 1, mRNA [NM_145014]	0	-0.059156	1.14592	0.346581	199.01	173.667	0	0	0	0	0	0	0	0	0	0	1	1	1	1	2
811	ERCC-00104_60	ERCC-00104_60	ERCC-00104_60			0		1	0	1	1	4.01994	3.2455	0	0	0	0	0	0	0	1	0	0	0	0	0	0	0
812	A_23_P210619	RTFDC1	NM_016407	ref|NM_016407|ref|NM_001283035|ref|NM_001283036|ref|NM_001283037	hs|chr20:55093726-55093785	1438	ref|Homo sapiens replication termination factor 2 domain containing 1 (RTFDC1), transcript variant 2, mRNA [NM_016407]	0	-0.0612075	1.15135	0.321087	1797.28	1561.02	0	0	0	0	0	0	0	0	0	0	1	1	1	1	2
813	A_23_P66813	SIRT7	NM_016538	ref|NM_016538|ens|ENST00000574992|ens|ENST00000572976|ens|ENST00000571832	hs|chr17:79870298-79870239	1247	ref|Homo sapiens sirtuin 7 (SIRT7), mRNA [NM_016538]	0	-0.0500332	1.1221	0.421136	274.377	244.52	0	0	0	0	0	0	0	0	0	0	1	1	1	1	2
814	A_33_P3406530	ENST00000432430	ENST00000432430	ens|ENST00000432430	hs|chr9:5311554-5311613	110	ens|high mobility group nucleosomal binding domain 2 pseudogene 31 [Source:HGNC Symbol;Acc:HGNC:39398] [ENST00000432430]	0	0	1	1	3.97319	3.21272	0	0	0	0	0	0	0	0	0	0	0	0	0	0	0
815	A_33_P3297305	ELMOD3	NM_032213	ref|NM_032213|ref|NM_001135021|ref|NM_001135022|ref|NM_001135023	hs|chr2:85618030-85618089	1926	ref|Homo sapiens ELMO/CED-12 domain containing 3 (ELMOD3), transcript variant 1, mRNA [NM_032213]	0	-0.0164898	1.0387	0.885796	23.3631	22.4926	0	0	0	0	0	0	0	0	0	0	1	1	1	1	2
816	A_21_P0003783	ENST00000504755	ENST00000504755	ens|ENST00000504755|linc|lnc-NR3C2-4:1|linc|lnc-NR3C2-4:3|linc|TCONS_00008616	hs|chr4:150069029-150068970	400	Unknown	0	0.00131261	1.00303	0.998132	3.93783	3.94975	0	0	0	0	0	0	0	0	0	0	0	1	0	0	0
817	A_23_P204847	LCP1	NM_002298	ref|NM_002298|ens|ENST00000323076|ens|ENST00000398576|ref|XM_005266374	hs|chr13:46700396-46700337	3451	ref|Homo sapiens lymphocyte cytosolic protein 1 (L-plastin) (LCP1), mRNA [NM_002298]	0	-0.0469415	1.11414	0.579983	39.8118	35.733	0	0	0	0	0	0	0	0	0	0	1	1	1	1	2
818	A_23_P167005	GPR160	NM_014373	ref|NM_014373|ens|ENST00000355897|ref|XM_005247346|ref|XM_006713582	hs|chr3:169802254-169802313	1083	ref|Homo sapiens G protein-coupled receptor 160 (GPR160), mRNA [NM_014373]	0	0.0443589	1.10754	0.4718	606.652	671.89	0	0	0	0	0	0	0	0	0	0	1	1	1	1	2
819	A_22_P00023751	lnc-A1CF-3	lnc-A1CF-3:1	linc|lnc-A1CF-3:1	hs|chr10:53004713-53004654	386	linc|LNCipedia lincRNA (lnc-A1CF-3), lincRNA [lnc-A1CF-3:1]	0	0.126112	1.33694	0.758056	4.61707	6.17274	0	0	0	0	0	0	0	0	0	0	1	1	0	0	0
820	DarkCorner	DarkCorner	DarkCorner			0		1	0	1	1	3.83489	3.11136	0	0	0	0	0	0	0	0	0	0	0	0	0	0	0
821	A_21_P0007266	lnc-ENDOD1-1	lnc-ENDOD1-1:3	linc|lnc-ENDOD1-1:3|linc|lnc-ENDOD1-1:4|linc|TCONS_00019445|tc|THC2674632	hs|chr11:94890984-94891043	616	linc|LNCipedia lincRNA (lnc-ENDOD1-1), lincRNA [lnc-ENDOD1-1:3]	0	0	1	1	4.01832	3.33942	0	0	0	0	0	0	0	0	0	0	0	0	0	0	0
822	A_22_P00009741	lnc-MDH1B-2	lnc-MDH1B-2:1	linc|lnc-MDH1B-2:1	hs|chr2:207986395-207986336	373	linc|LNCipedia lincRNA (lnc-MDH1B-2), lincRNA [lnc-MDH1B-2:1]	0	0.403381	2.53152	0.24676	4.08323	10.3368	0	0	0	0	0	0	0	0	0	0	0	1	0	0	0
823	A_33_P3222451	AKT1S1	NM_001278160	ref|NM_001278160|ens|ENST00000391830|ens|ENST00000482622|ens|ENST00000391834	hs|chr19:50381487-50381428	126	ref|Homo sapiens AKT1 substrate 1 (proline-rich) (AKT1S1), transcript variant 5, mRNA [NM_001278160]	0	0	1	1	4.09931	3.40531	0	0	0	0	0	0	0	0	0	0	0	0	0	0	0
824	A_23_P500741	CBFA2T3	NM_005187	ref|NM_005187|ref|NM_175931|ens|ENST00000268679|ens|ENST00000327483	hs|chr16:88941407-88941348	4227	ref|Homo sapiens core-binding factor, runt domain, alpha subunit 2; translocated to, 3 (CBFA2T3), transcript variant 1, mRNA [NM_005187]	0	-0.00137192	1.00316	0.982796	141.753	141.306	0	0	0	0	0	0	0	0	0	0	1	1	1	1	2
825	A_23_P404162	HDAC9	NM_014707	ref|NM_014707|ref|NM_001204144|ref|NM_001204146|ref|NM_001204148	hs|chr7:18708002-18708061	3774	ref|Homo sapiens histone deacetylase 9 (HDAC9), transcript variant 3, mRNA [NM_014707]	0	0	1	1	4.1717	3.46378	0	0	0	0	0	0	0	0	0	0	0	0	0	0	0
826	A_21_P0014322	LOC101928595	XR_243378	ref|XR_243378|ref|XR_248187|ref|XR_253520|linc|lnc-PPP4C-2:2	hs|chr16:30116145-30116204	2380	ref|PREDICTED: Homo sapiens uncharacterized LOC101928595 (LOC101928595), ncRNA [XR_243378]	0	0	1	1	4.20489	3.49041	0	0	0	0	0	0	0	0	0	0	0	0	0	0	0
827	A_32_P88349	LOC730257	XR_426840	ref|XR_426840|ref|XR_431277|ref|XR_250824|ref|XR_254375	hs|chr1:147931707-147931763	868	ref|PREDICTED: Homo sapiens uncharacterized LOC730257 (LOC730257), misc_RNA [XR_426840]	0	-0.0976848	1.25223	0.116137	730.391	583.271	0	0	0	0	0	0	0	0	0	0	1	1	1	1	2
828	A_23_P169017	DEFB103B	NM_018661	ref|NM_018661|ref|NM_001081551|ens|ENST00000314357|ens|ENST00000318124	hs|chr8:7740057-7740116	388	ref|Homo sapiens defensin, beta 103B (DEFB103B), mRNA [NM_018661]	0	0	1	1	4.26491	3.5382	0	0	0	0	0	0	0	0	0	0	0	0	0	0	0
829	A_22_P00010168	LOC100507291	NR_121609	ref|NR_121609|ref|NR_121608|ref|XR_112580|ref|XR_425679	hs|chr3:139141897-139141956	294	ref|Homo sapiens uncharacterized LOC100507291 (LOC100507291), transcript variant 2, long non-coding RNA [NR_121609]	0	0.0120489	1.02813	0.858142	86.5186	88.9525	0	0	0	0	0	0	0	0	0	0	1	1	1	1	2
830	A_33_P3233099	ARHGEF4	NM_015320	ref|NM_015320|ens|ENST00000428230|ens|ENST00000611048|ens|ENST00000326016	hs|chr2:131674555-131674614	331	ref|Homo sapiens Rho guanine nucleotide exchange factor (GEF) 4 (ARHGEF4), transcript variant 1, mRNA [NM_015320]	0	0	1	1	4.31664	3.57886	0	0	0	0	0	0	0	0	0	0	0	0	0	0	0
831	A_23_P136817	KNTC1	NM_014708	ref|NM_014708|ens|ENST00000333479|ref|XM_006719706|gb|D79988	hs|chr12:123106487-123107037	6501	ref|Homo sapiens kinetochore associated 1 (KNTC1), mRNA [NM_014708]	0	-0.0258693	1.06138	0.674199	853.926	804.546	0	0	0	0	0	0	0	0	0	0	1	1	1	1	2
832	A_22_P00025394	lnc-ANKRD6-1	lnc-ANKRD6-1:1	linc|lnc-ANKRD6-1:1	hs|chr6:90385443-90385502	412	linc|LNCipedia lincRNA (lnc-ANKRD6-1), lincRNA [lnc-ANKRD6-1:1]	0	-0.167296	1.46993	0.766293	5.30537	3.60928	0	0	0	0	0	0	0	0	0	0	1	0	0	0	0
833	A_22_P00023351	ENST00000447206	ENST00000447206	ens|ENST00000447206|linc|lnc-SIRPG-1:1|tc|THC2694693	hs|chr20:1784721-1784662	286	Unknown	0	0.00163889	1.00378	0.982787	55.484	55.6938	0	0	0	0	0	0	0	0	0	0	1	1	1	1	2
834	A_22_P00004026	ENST00000424219	ENST00000424219	ens|ENST00000424219|linc|lnc-CHODL-3:1|linc|TCONS_00028802|gb|BG221948	hs|chr21:20502950-20503009	109	gb|RST41765 Athersys RAGE Library Homo sapiens cDNA, mRNA sequence [BG221948]	0	-0.143455	1.39141	0.804448	5.06135	3.63757	0	0	0	0	0	0	0	0	0	0	1	0	0	0	0
835	A_23_P92967	MOCS2	NM_004531	ref|NM_004531|ref|NM_176806|ens|ENST00000514553|ens|ENST00000584946	hs|chr5:52397288-52397229	968	ref|Homo sapiens molybdenum cofactor synthesis 2 (MOCS2), transcript variant 3, mRNA [NM_004531]	0	-0.0239041	1.05658	0.698236	522.093	494.133	0	0	0	0	0	0	0	0	0	0	1	1	1	1	2
836	A_22_P00000694	ENST00000553791	ENST00000553791	ens|ENST00000553791|ref|XR_245777|ref|XR_248046|ref|XR_253269	hs|chr14:70742018-70742077	5	ref|PREDICTED: Homo sapiens uncharacterized LOC101928046 (LOC101928046), ncRNA [XR_245777]	0	0	1	1	4.42618	3.66157	0	0	0	0	0	0	0	0	0	0	0	0	0	0	0
837	A_33_P3258003	ANKS1B	NM_152788	ref|NM_152788|ref|NM_020140|ref|NM_001204081|ens|ENST00000547010	hs|chr12:99129397-99129338	4104	ref|Homo sapiens ankyrin repeat and sterile alpha motif domain containing 1B (ANKS1B), transcript variant 1, mRNA [NM_152788]	0	0	1	1	4.43863	3.67034	0	0	0	0	0	0	0	0	0	0	0	0	0	0	0
838	A_33_P3349774	LSM14B	NM_144703	ref|NM_144703|ens|ENST00000279069|ens|ENST00000370915|ens|ENST00000400318	hs|chr20:60699744-60699803	404	ref|Homo sapiens LSM14B, SCD6 homolog B (S. cerevisiae) (LSM14B), mRNA [NM_144703]	0	-0.0604867	1.14944	0.652392	21.7137	18.8907	0	0	0	0	0	0	0	0	0	0	1	1	0	1	1
839	A_23_P114307	P2RY4	NM_002565	ref|NM_002565|ens|ENST00000374519|gb|FJ599701|gb|FJ599702	hs|chrX:69478975-69478916	679	ref|Homo sapiens pyrimidinergic receptor P2Y, G-protein coupled, 4 (P2RY4), mRNA [NM_002565]	0	-0.105257	1.27426	0.862293	4.6916	3.68183	0	0	0	0	0	0	0	0	0	0	1	0	0	0	0
840	A_33_P3320643	PCAT4	NR_026555	ref|NR_026555|ens|ENST00000504263|linc|lnc-PRDM8-1:1|gb|AK056825	hs|chr4:80784291-80784350	1980	ref|Homo sapiens prostate cancer associated transcript 4 (non-protein coding) (PCAT4), long non-coding RNA [NR_026555]	0	0	1	1	4.46398	3.68667	0	0	0	0	0	0	0	0	0	0	0	0	0	0	0
841	A_21_P0009805	lnc-KCNN4-1	lnc-KCNN4-1:1	linc|lnc-KCNN4-1:1|ref|XM_006723156|ref|XM_006723157|linc|TCONS_00027758	hs|chr19:44288600-44288541	1209	ref|PREDICTED: Homo sapiens LY6/PLAUR domain containing 5 (LYPD5), transcript variant X1, mRNA [XM_006723156]	0	-0.0534026	1.13084	0.85332	9.52269	8.42087	0	0	0	0	0	0	0	0	0	0	1	1	0	0	0
842	A_22_P00021651	lnc-HNRNPAB-3	lnc-HNRNPAB-3:1	linc|lnc-HNRNPAB-3:1	hs|chr5:177779192-177779251	606	linc|LNCipedia lincRNA (lnc-HNRNPAB-3), lincRNA [lnc-HNRNPAB-3:1]	0	0	1	1	4.47417	3.69164	0	0	0	0	0	0	0	0	0	0	0	0	0	0	0
843	A_21_P0010627	XLOC_l2_000961	TCONS_l2_00001297	linc|TCONS_l2_00001297	hs|chr1:79561171-79561112	266	linc|BROAD Institute lincRNA (XLOC_l2_000961), lincRNA [TCONS_l2_00001297]	0	0	1	1	4.4767	3.69198	0	0	0	0	0	0	0	0	0	0	0	0	0	0	0
844	A_21_P0009696	lnc-AC011467.1-1	lnc-AC011467.1-1:1	linc|lnc-AC011467.1-1:1|linc|TCONS_00026959	hs|chr19:23003245-23003910	5	linc|LNCipedia lincRNA (lnc-AC011467.1-1), lincRNA [lnc-AC011467.1-1:1]	0	-0.11866	1.31419	0.842863	4.84859	3.6894	0	0	0	0	0	0	0	0	0	0	1	0	0	0	0
845	A_22_P00002738	lnc-C20orf96-3	lnc-C20orf96-3:1	linc|lnc-C20orf96-3:1	hs|chr20:306340-306281	1711	linc|LNCipedia lincRNA (lnc-C20orf96-3), lincRNA [lnc-C20orf96-3:1]	0	0.158428	1.44022	0.435848	10.8583	15.6384	0	0	0	0	0	0	0	0	0	0	1	1	0	0	0
846	A_21_P0003693	lnc-F11-3	lnc-F11-3:1	linc|lnc-F11-3:1|linc|TCONS_00008368	hs|chr4:187980755-187980814	280	linc|LNCipedia lincRNA (lnc-F11-3), lincRNA [lnc-F11-3:1]	0	0	1	1	4.47657	3.68654	0	0	0	0	0	0	0	0	0	0	0	0	0	0	0
847	A_22_P00012448	lnc-PRPF18-3	lnc-PRPF18-3:1	linc|lnc-PRPF18-3:1	hs|chr10:13572203-13572262	320	linc|LNCipedia lincRNA (lnc-PRPF18-3), lincRNA [lnc-PRPF18-3:1]	0	-0.202725	1.59487	0.276097	18.1237	11.3637	0	0	0	0	0	0	0	0	0	0	1	1	0	0	0
848	A_22_P00003522	ENST00000577546	ENST00000577546	ens|ENST00000577546|linc|lnc-CCL2-6:1|gb|AF420438|tc|NP590059	hs|chr17:32007818-32007877	222	gb|Homo sapiens chimera 1 mRNA, partial cds. [AF420438]	0	0	1	1	4.47147	3.67878	0	0	0	0	0	0	0	0	0	0	0	0	0	0	0
849	A_21_P0013799	XLOC_l2_015641	TCONS_l2_00030391	linc|TCONS_l2_00030391|linc|TCONS_l2_00030392	hs|chrX:149129190-149129249	2284	linc|BROAD Institute lincRNA (XLOC_l2_015641), lincRNA [TCONS_l2_00030391]	0	0	1	1	4.46679	3.6731	0	0	0	0	0	0	0	0	0	0	0	0	0	0	0
850	A_23_P153441	HOOK2	NM_013312	ref|NM_013312|ref|NM_001100176|ens|ENST00000589915|ens|ENST00000264827	hs|chr19:12874382-12874227	2140	ref|Homo sapiens hook microtubule-tethering protein 2 (HOOK2), transcript variant 1, mRNA [NM_013312]	0	-0.00186708	1.00431	0.975794	676.924	674.021	0	0	0	0	0	0	0	0	0	0	1	1	1	1	2
851	A_22_P00009984	lnc-MKRN2-AS1-1	lnc-MKRN2-AS1-1:1	linc|lnc-MKRN2-AS1-1:1	hs|chr3:12581059-12581000	63	linc|LNCipedia lincRNA (lnc-MKRN2-AS1-1), lincRNA [lnc-MKRN2-AS1-1:1]	0	-0.155144	1.42937	0.309924	21.5159	15.0527	0	0	0	0	0	0	0	0	0	0	1	1	0	0	0
852	A_21_P0000933	LOC101928476	NR_125954	ref|NR_125954|ens|ENST00000435253|linc|lnc-AMY1B-3:2|linc|lnc-AMY1B-3:3	hs|chr1:106145072-106145013	1527	ref|Homo sapiens uncharacterized LOC101928476 (LOC101928476), transcript variant 1, long non-coding RNA [NR_125954]	0	-0.133585	1.36014	0.591119	12.1241	8.91382	0	0	0	0	0	0	0	0	0	0	1	1	0	0	0
853	A_33_P3408983	APC	NM_001127511	ref|NM_001127511|ref|NM_001127510|ref|NM_000038|ens|ENST00000512211	hs|chr5:112103018-112103077	595	ref|Homo sapiens adenomatous polyposis coli (APC), transcript variant 1, mRNA [NM_001127511]	0	-0.0737957	1.18521	0.265854	113.182	95.4951	0	0	0	0	0	0	0	0	0	0	1	1	1	1	2
854	A_24_P3140	ZNF638	NM_014497	ref|NM_014497|ref|NM_001252613|ref|NM_001252612|ref|NM_001014972	hs|chr2:71654285-71654344	5608	ref|Homo sapiens zinc finger protein 638 (ZNF638), transcript variant 1, mRNA [NM_014497]	0	0.00749319	1.0174	0.903504	361.753	368.049	0	0	0	0	0	0	0	0	0	0	1	1	1	1	2
855	A_22_P00012385	lnc-PRKAA2-7	lnc-PRKAA2-7:2	linc|lnc-PRKAA2-7:2|linc|lnc-PRKAA2-7:1|linc|TCONS_00002039|linc|TCONS_00000951	hs|chr1:56345342-56345401	620	linc|LNCipedia lincRNA (lnc-PRKAA2-7), lincRNA [lnc-PRKAA2-7:2]	0	0.119253	1.31599	0.550984	11.4143	15.0212	0	0	0	0	0	0	0	0	0	0	1	1	0	0	0
856	A_23_P57137	AP5S1	NM_018347	ref|NM_018347|ref|NM_001204446|ref|NM_001204447|ens|ENST00000379573	hs|chr20:3805889-3805948	1798	ref|Homo sapiens adaptor-related protein complex 5, sigma 1 subunit (AP5S1), transcript variant 2, mRNA [NM_018347]	0	0.0190905	1.04494	0.759557	227.298	237.513	0	0	0	0	0	0	0	0	0	0	1	1	1	1	2
857	A_23_P351168	DNAJB7	NM_145174	ref|NM_145174|ens|ENST00000307221|gb|AF085232|tc|THC2477912	hs|chr22:41255827-41255768	2303	ref|Homo sapiens DnaJ (Hsp40) homolog, subfamily B, member 7 (DNAJB7), mRNA [NM_145174]	0	0	1	1	4.40062	3.60353	0	0	0	0	0	0	0	0	0	0	0	0	0	0	0
858	A_23_P16523	GDF15	NM_004864	ref|NM_004864|ens|ENST00000252809|gb|AK291530|gb|U51731	hs|chr19:18499890-18499949	1103	ref|Homo sapiens growth differentiation factor 15 (GDF15), mRNA [NM_004864]	0	-0.0259257	1.06151	0.673172	10651.1	10033.9	0	0	0	0	0	0	0	0	0	0	1	1	1	1	2
859	A_21_P0006590	LINC00278	NR_046502	ref|NR_046502|ens|ENST00000425031|linc|lnc-ZFY-1:3|linc|TCONS_00017607	hs|chrY:2970205-2970264	421	ref|Homo sapiens long intergenic non-protein coding RNA 278 (LINC00278), long non-coding RNA [NR_046502]	0	0	1	1	4.37766	3.58086	0	0	0	0	0	0	0	0	0	0	0	0	0	0	0
860	A_32_P195065	SEMA4F	NM_004263	ref|NM_004263|ref|NM_001271662|ref|NM_001271661|ref|NR_073399	hs|chr2:74908466-74908525	3591	ref|Homo sapiens sema domain, immunoglobulin domain (Ig), transmembrane domain (TM) and short cytoplasmic domain, (semaphorin) 4F (SEMA4F), transcript variant 1, mRNA [NM_004263]	0	0.0202795	1.0478	0.750062	144.661	151.577	0	0	0	0	0	0	0	0	0	0	1	1	1	1	2
861	A_23_P18055	ERC2-IT1	NR_024615	ref|NR_024615|gb|U88965|tc|THC2483446	hs|chr3:55691700-55691641	1797	ref|Homo sapiens ERC2 intronic transcript 1 (non-protein coding) (ERC2-IT1), long non-coding RNA [NR_024615]	0	0.0291941	1.06953	0.8647	14.8403	15.8722	0	0	0	0	0	0	0	0	0	0	1	1	0	0	0
862	A_22_P00017455	LOC101929241	NR_110166	ref|NR_110166|ref|NR_110165|ens|ENST00000554260|ens|ENST00000554862	hs|chr14:97925205-97925264	52	ref|Homo sapiens uncharacterized LOC101929241 (LOC101929241), transcript variant 2, long non-coding RNA [NR_110166]	0	0	1	1	4.33967	3.54403	0	0	0	0	0	0	0	0	0	0	0	0	0	0	0
863	A_33_P3386965	PIGM	NM_145167	ref|NM_145167|ens|ENST00000368090|tc|THC2717617|tc|THC2655335	hs|chr1:159997682-159997623	4101	ref|Homo sapiens phosphatidylinositol glycan anchor biosynthesis, class M (PIGM), mRNA [NM_145167]	0	0.0704773	1.17619	0.491902	27.4733	32.3138	0	0	0	0	0	0	0	0	0	0	1	1	1	1	2
864	A_23_P304511	ZNF397	NM_032347	ref|NM_032347|ens|ENST00000261333|gb|AK123116|gb|BC006172	hs|chr18:32838208-32838267	1293	ref|Homo sapiens zinc finger protein 397 (ZNF397), transcript variant 2, mRNA [NM_032347]	0	-0.0241439	1.05717	0.700083	203.408	192.408	0	0	0	0	0	0	0	0	0	0	1	1	1	1	2
865	A_22_P00003701	ENST00000563855	ENST00000563855	ens|ENST00000563855|ens|ENST00000568932|ens|ENST00000564290|linc|lnc-CDH11-6:3	hs|chr16:63565196-63565137	479	Unknown	0	-0.372078	2.35547	0.400359	8.22606	3.49231	0	0	0	0	0	0	0	0	0	0	1	0	0	0	0
866	A_24_P187056	ANKRD20A12P	NR_046228	ref|NR_046228|ref|XR_424060|ref|XR_430624|linc|lnc-RP3-377D14.1.1-3:10	hs|chr1:142711308-142700309	745	ref|Homo sapiens ankyrin repeat domain 20 family, member A12, pseudogene (ANKRD20A12P), non-coding RNA [NR_046228]	0	0.000986254	1.00227	0.989691	53.248	53.3691	0	0	0	0	0	0	0	0	0	0	1	1	1	1	2
867	A_22_P00018871	LINC01038	NR_125785	ref|NR_125785|ens|ENST00000457858|linc|lnc-NDFIP2-5:1|linc|TCONS_00021576	hs|chr13:80379761-80379820	400	ref|Homo sapiens long intergenic non-protein coding RNA 1038 (LINC01038), long non-coding RNA [NR_125785]	0	0.152855	1.42185	0.745735	4.28281	6.08953	0	0	0	0	0	0	0	0	0	0	0	1	0	0	0
868	ERCC-00158_78	DQ516795	DQ516795		unmapped	0	Unknown	1	0	1	1	4.25575	3.4643	0	0	0	0	0	0	0	0	0	0	0	0	0	0	0
869	A_33_P3301040	HHLA2	NM_001282558	ref|NM_001282558|ref|NM_007072|ref|NM_001282556|ref|NM_001282557	hs|chr3:108081231-108081290	1346	ref|Homo sapiens HERV-H LTR-associating 2 (HHLA2), transcript variant 4, mRNA [NM_001282558]	0	0.203481	1.59765	0.10544	17.334	27.6935	0	0	0	0	0	0	0	0	0	0	1	1	0	1	1
870	A_23_P110005	NICN1	NM_032316	ref|NM_032316|ens|ENST00000423832|ens|ENST00000615713|ens|ENST00000273598	hs|chr3:49460649-49460590	2343	ref|Homo sapiens nicolin 1 (NICN1), mRNA [NM_032316]	0	-0.00782119	1.01817	0.898718	1366.96	1342.56	0	0	0	0	0	0	0	0	0	0	1	1	1	1	2
871	A_33_P3314500	MUC6	NM_005961	ref|NM_005961|ens|ENST00000619759|ens|ENST00000621433|ens|ENST00000421673	hs|chr11:1016885-1016826	5966	ref|Homo sapiens mucin 6, oligomeric mucus/gel-forming (MUC6), mRNA [NM_005961]	0	0	1	1	4.21168	3.42295	0	0	0	0	0	0	0	0	0	0	0	0	0	0	0
872	A_23_P315789	RFXAP	NM_000538	ref|NM_000538|ens|ENST00000255476|gb|BC026088|tc|THC2472322	hs|chr13:37402541-37402600	1625	ref|Homo sapiens regulatory factor X-associated protein (RFXAP), mRNA [NM_000538]	0	0.0990245	1.2561	0.113484	271.115	340.548	0	0	0	0	0	0	0	0	0	0	1	1	1	1	2
873	A_24_P393461	C1orf43	NM_138740	ref|NM_138740|ref|NM_001297723|ref|NM_001297721|ref|NM_001297717	hs|chr1:154185028-154184969	646	ref|Homo sapiens chromosome 1 open reading frame 43 (C1orf43), transcript variant 2, mRNA [NM_138740]	0	0.0168025	1.03945	0.784502	2468.11	2565.47	0	0	0	0	0	0	0	0	0	0	1	1	1	1	2
874	A_23_P377819	SRSF5	NM_001039465	ref|NM_001039465|ref|NM_006925|ens|ENST00000556647|ens|ENST00000556184	hs|chr14:70238133-70238192	1061	ref|Homo sapiens serine/arginine-rich splicing factor 5 (SRSF5), transcript variant 1, mRNA [NM_001039465]	0	-0.100701	1.26096	0.104922	4801.32	3807.68	0	0	0	0	0	0	0	0	0	0	1	1	1	1	2
875	A_22_P00003237	LOC101927494	ENST00000460586	ens|ENST00000460586|ref|XR_245082|ref|XR_249432|ref|XR_251402	hs|chr3:86545168-86545227	342	ref|PREDICTED: Homo sapiens uncharacterized LOC101927494 (LOC101927494), ncRNA [XR_245082]	0	0	1	1	4.15283	3.36806	0	0	0	0	0	0	0	0	0	0	0	0	0	0	0
876	A_23_P314798	DCST2	NM_144622	ref|NM_144622|ens|ENST00000498036|ens|ENST00000368424|ens|ENST00000368423	hs|chr1:154999101-154999042	1512	ref|Homo sapiens DC-STAMP domain containing 2 (DCST2), mRNA [NM_144622]	0	0.0408903	1.09873	0.705579	24.9523	27.4158	0	0	0	0	0	0	0	0	0	0	1	1	1	1	2
877	A_21_P0009497	lnc-SOCS6-4	lnc-SOCS6-4:1	linc|lnc-SOCS6-4:1|linc|TCONS_00026359	hs|chr18:68870542-68870601	286	linc|LNCipedia lincRNA (lnc-SOCS6-4), lincRNA [lnc-SOCS6-4:1]	0	0	1	1	4.12438	3.34158	0	0	0	0	0	0	0	0	0	0	0	0	0	0	0
878	A_33_P3547141	AF130053	AF130053	gb|AF130053|tc|THC2489986	hs|chr22:42029819-42029878	677	gb|Homo sapiens clone FLB4228 PRO1095 mRNA, complete cds. [AF130053]	0	0	1	1	4.11042	3.3286	0	0	0	0	0	0	0	0	0	0	0	0	0	0	0
879	A_21_P0003577	lnc-CPEB2-7	lnc-CPEB2-7:1	linc|lnc-CPEB2-7:1|linc|lnc-CPEB2-7:2|linc|TCONS_00007998|linc|TCONS_00008763	hs|chr4:13520542-13520601	428	linc|LNCipedia lincRNA (lnc-CPEB2-7), lincRNA [lnc-CPEB2-7:1]	0	0	1	1	4.09733	3.31644	0	0	0	0	0	0	0	0	0	0	0	0	0	0	0
880	A_23_P202496	NOC3L	NM_022451	ref|NM_022451|ens|ENST00000371361|gb|AK022882|gb|AK026953	hs|chr10:96093097-96093038	3377	ref|Homo sapiens nucleolar complex associated 3 homolog (S. cerevisiae) (NOC3L), mRNA [NM_022451]	0	0.0262318	1.06226	0.669884	776.488	824.834	0	0	0	0	0	0	0	0	0	0	1	1	1	1	2
881	A_33_P3380642	FRAS1	AK027833	gb|AK027833|gb|BC009254|gb|BC020192|gb|BC094853	hs|chr4:79240531-79240590	1579	gb|Homo sapiens cDNA FLJ14927 fis, clone PLACE1009094, weakly similar to FURIN-LIKE PROTEASE 2 PRECURSOR (EC 3.4.21.75). [AK027833]	0	0.168954	1.47555	0.673461	4.7155	6.95795	0	0	0	0	0	0	0	0	0	0	1	1	0	0	0
882	A_32_P47754	SLC2A14	NM_001286233	ref|NM_001286233|ref|NM_001286235|ref|NM_153449|ref|NM_001286234	hs|chr12:7965262-7965203	4187	ref|Homo sapiens solute carrier family 2 (facilitated glucose transporter), member 14 (SLC2A14), transcript variant 1, mRNA [NM_001286233]	0	-0.0913702	1.23416	0.142652	387.567	314.034	0	0	0	0	0	0	0	0	0	0	1	1	1	1	2
883	A_24_P286527	IFT22	NM_022777	ref|NM_022777|ref|NM_001287525|ref|NM_001130821|ref|NM_001130822	hs|chr7:100957126-100957067	1960	ref|Homo sapiens intraflagellar transport 22 (IFT22), transcript variant 1, mRNA [NM_022777]	0	0.0496133	1.12102	0.424964	249.542	279.742	0	0	0	0	0	0	0	0	0	0	1	1	1	1	2
884	ERCC-00171_229	ERCC-00171_229	ERCC-00171_229			0		1	-0.492329	3.10691	0.198194	10.0631	3.23893	0	0	0	0	0	0	0	0	0	0	1	0	0	0	0
885	A_33_P3359763	FLCN	ENST00000466317	ens|ENST00000466317|gb|AL831885	hs|chr17:17126223-17126164	213	ens|folliculin [Source:HGNC Symbol;Acc:HGNC:27310] [ENST00000466317]	0	-0.426516	2.67003	0.304745	8.62486	3.23025	0	0	0	0	0	0	0	0	0	0	1	0	0	0	0
886	A_23_P40025	DAZAP2	NM_014764	ref|NM_014764|ref|NM_001136264|ref|NM_001136266|ref|NM_001136267	hs|chr12:51637402-51637461	1850	ref|Homo sapiens DAZ associated protein 2 (DAZAP2), transcript variant 1, mRNA [NM_014764]	0	0.0298178	1.07107	0.62768	4673.6	5005.75	0	0	0	0	0	0	0	0	0	0	1	1	1	1	2
887	A_21_P0013783	XLOC_l2_015585	TCONS_l2_00030302	linc|TCONS_l2_00030302	hs|chrX:102089560-102089619	28	linc|BROAD Institute lincRNA (XLOC_l2_015585), lincRNA [TCONS_l2_00030302]	0	0.511625	3.24806	0.0191413	5.75035	18.6775	0	0	0	0	0	0	0	0	0	0	1	1	0	1	1
888	A_23_P126363	ADAM30	NM_021794	ref|NM_021794|ens|ENST00000369400|gb|AF171932|gb|DQ890950	hs|chr1:120436717-120436658	2430	ref|Homo sapiens ADAM metallopeptidase domain 30 (ADAM30), mRNA [NM_021794]	0	0.0450292	1.10925	0.932566	3.99127	4.42731	0	0	0	0	0	0	0	0	0	0	0	1	0	0	0
889	A_21_P0000905	LOC100287944	NR_040246	ref|NR_040246	hs|chr12:106890247-106890188	509	ref|Homo sapiens uncharacterized LOC100287944 (LOC100287944), long non-coding RNA [NR_040246]	0	0	1	1	3.9736	3.2012	0	0	0	0	0	0	0	0	0	0	0	0	0	0	0
890	A_23_P322043	SMG5	NM_015327	ref|NM_015327|ens|ENST00000361813|ref|XM_005245049|ref|XM_006711248	hs|chr1:156219354-156219295	4223	ref|Homo sapiens SMG5 nonsense mediated mRNA decay factor (SMG5), mRNA [NM_015327]	0	-0.0190105	1.04475	0.757075	1672.89	1601.24	0	0	0	0	0	0	0	0	0	0	1	1	1	1	2
891	A_22_P00011795	lnc-PGM3-1	lnc-PGM3-1:1	linc|lnc-PGM3-1:1|gb|BC036257	hs|chr6:83839203-83839144	1103	gb|Homo sapiens dopey family member 1, mRNA (cDNA clone IMAGE:5270434). [BC036257]	0	0	1	1	3.9532	3.18205	0	0	0	0	0	0	0	0	0	0	0	0	0	0	0
892	A_21_P0008819	lnc-GOLGA8J-2	lnc-GOLGA8J-2:2	linc|lnc-GOLGA8J-2:2|linc|TCONS_00023895	hs|chr15:30117676-30117735	236	linc|LNCipedia lincRNA (lnc-GOLGA8J-2), lincRNA [lnc-GOLGA8J-2:2]	0	0	1	1	3.94396	3.1734	0	0	0	0	0	0	0	0	0	0	0	0	0	0	0
893	A_23_P13899	GAPDH	NM_002046	ref|NM_002046|ref|NM_001289745|ref|NM_001256799|ref|NM_001289746	hs|chr12:6646918-6646977	881	ref|Homo sapiens glyceraldehyde-3-phosphate dehydrogenase (GAPDH), transcript variant 1, mRNA [NM_002046]	0	-0.0563993	1.13867	0.360156	30296.2	26606.6	0	0	0	0	0	0	0	0	0	0	1	1	1	1	2
894	A_22_P00014097	lnc-SAT2-1	lnc-SAT2-1:1	linc|lnc-SAT2-1:1|gb|AK097045|gb|U58658|tc|THC2483098	hs|chr17:7589562-7589503	127	gb|Homo sapiens cDNA FLJ39726 fis, clone SMINT2015306. [AK097045]	0	-0.136797	1.37024	0.45198	15.0212	10.9625	0	0	0	0	0	0	0	0	0	0	1	1	0	0	0
895	A_23_P90079	ZNF799	NM_001080821	ref|NM_001080821|ens|ENST00000460935|ens|ENST00000430385|gb|AK027660	hs|chr19:12501716-12501657	1699	ref|Homo sapiens zinc finger protein 799 (ZNF799), mRNA [NM_001080821]	0	-0.227238	1.68748	0.0745606	25.7196	15.2415	0	0	0	0	0	0	0	0	0	0	1	1	1	0	1
896	A_23_P369471	LCE3A	NM_178431	ref|NM_178431|ens|ENST00000335674|gb|BC120933|gb|BC120934	hs|chr1:152595374-152595315	205	ref|Homo sapiens late cornified envelope 3A (LCE3A), mRNA [NM_178431]	0	-0.0398078	1.09599	0.700864	27.5317	25.1204	0	0	0	0	0	0	0	0	0	0	1	1	1	1	2
897	A_23_P6615	CPB1	NM_001871	ref|NM_001871|ens|ENST00000282957|ens|ENST00000491148|ref|XM_005247124	hs|chr3:148563321-148563380	911	ref|Homo sapiens carboxypeptidase B1 (tissue) (CPB1), mRNA [NM_001871]	0	0	1	1	3.9017	3.13319	0	0	0	0	0	0	0	0	0	0	0	0	0	0	0
898	ETG05_66023	ETG05_66023	ETG05_66023			0		1	0	1	1	3.89462	3.12636	0	0	0	0	0	0	0	0	0	0	0	0	0	0	0
899	3xSLv1	3xSLv1	3xSLv1			0		-1	0	1	1	3.88808	3.12001	0	0	0	0	0	0	0	0	0	0	0	0	0	0	0
900	ERCC-00040_174	DQ883661	DQ883661		unmapped	0	Unknown	1	0	1	1	3.88194	3.11401	0	0	0	0	0	0	0	0	0	0	0	0	0	0	0
901	A_23_P46412	SCNN1D	NM_001130413	ref|NM_001130413|ref|NR_037668|ens|ENST00000379101|ens|ENST00000379116	hs|chr1:1226313-1226483	2181	ref|Homo sapiens sodium channel, non voltage gated 1 delta subunit (SCNN1D), transcript variant 1, mRNA [NM_001130413]	0	0.030831	1.07357	0.795886	20.5328	22.0434	0	0	0	0	0	0	0	0	0	0	1	1	1	1	2
902	A_23_P73848	TTTY14	NR_125733	ref|NR_125733|ref|NR_125734|ref|NR_125735|ref|NR_125736	hs|chrY:21034514-21034455	1002	ref|Homo sapiens testis-specific transcript, Y-linked 14 (non-protein coding) (TTTY14), transcript variant 1, long non-coding RNA [NR_125733]	0	0	1	1	3.87113	3.10329	0	0	0	0	0	0	0	0	0	0	0	0	0	0	0
903	A_23_P170888	DPP6	NM_001039350	ref|NM_001039350|ref|NM_130797|ref|NM_001936|ref|NM_001290252	hs|chr7:154684967-154685026	3769	ref|Homo sapiens dipeptidyl-peptidase 6 (DPP6), transcript variant 3, mRNA [NM_001039350]	0	0	1	1	3.86624	3.09836	0	0	0	0	0	0	0	0	0	0	0	0	0	0	0
904	A_21_P0014185	AF090910	AF090910	gb|AF090910|tc|THC2503940	hs|chr7:11202537-11202478	1934	gb|Homo sapiens clone HQ0262. [AF090910]	0	0	1	1	3.8619	3.09393	0	0	0	0	0	0	0	0	0	0	0	0	0	0	0
905	A_22_P00021891	lnc-CDYL2-3	lnc-CDYL2-3:1	linc|lnc-CDYL2-3:1	hs|chr16:80581947-80581888	325	linc|LNCipedia lincRNA (lnc-CDYL2-3), lincRNA [lnc-CDYL2-3:1]	0	0	1	1	3.85828	3.09013	0	0	0	0	0	0	0	0	0	0	0	0	0	0	0
906	A_33_P3333554	ACTR3C	ENST00000613959	ens|ENST00000613959|gb|BX640643|tc|THC2613875	hs|chr7:149941768-149941709	4381	ens|ARP3 actin-related protein 3 homolog C (yeast) [Source:HGNC Symbol;Acc:HGNC:37282] [ENST00000613959]	0	0.135639	1.36659	0.77618	3.86703	5.28465	0	0	0	0	0	0	0	0	0	0	0	1	0	0	0
907	A_24_P38143	AHI1	NM_017651	ref|NM_017651|ref|NM_001134831|ref|NM_001134830|ens|ENST00000457866	hs|chr6:135605470-135605411	5202	ref|Homo sapiens Abelson helper integration site 1 (AHI1), transcript variant 2, mRNA [NM_017651]	0	0.0726203	1.18201	0.25107	144.997	171.388	0	0	0	0	0	0	0	0	0	0	1	1	1	1	2
908	A_33_P3355014	TMEM229B	NM_182526	ref|NM_182526|ens|ENST00000357461|ens|ENST00000557006|ref|XM_005267375	hs|chr14:67937042-67936983	4008	ref|Homo sapiens transmembrane protein 229B (TMEM229B), mRNA [NM_182526]	0	0.0285251	1.06789	0.663468	91.6021	97.8207	0	0	0	0	0	0	0	0	0	0	1	1	1	1	2
909	A_19_P00318189	LOC401320	NR_038889	ref|NR_038889|linc|lnc-GGCT-1:15|linc|lnc-GGCT-1:21|linc|lnc-GGCT-1:13	hs|chr7:30601501-30601442	946	ref|Homo sapiens uncharacterized LOC401320 (LOC401320), long non-coding RNA [NR_038889]	0	-0.0389322	1.09379	0.735956	23.0648	21.0871	0	0	0	0	0	0	0	0	0	0	1	1	1	1	2
910	A_23_P74205	AF090941	AF090941	gb|AF090941|tc|THC2480746	hs|chr1:225601390-225601449	986	gb|Homo sapiens clone HQ0650 PRO0650 mRNA, complete cds. [AF090941]	0	0	1	1	3.8467	3.07679	0	0	0	0	0	0	0	0	0	0	0	0	0	0	0
911	A_21_P0008422	lnc-MBIP-1	lnc-MBIP-1:1	linc|lnc-MBIP-1:1|linc|TCONS_00022711	hs|chr14:36738340-36738281	1211	linc|LNCipedia lincRNA (lnc-MBIP-1), lincRNA [lnc-MBIP-1:1]	0	0	1	1	3.84752	3.32082	0	0	0	0	0	0	0	0	0	0	0	1	0	0	0
912	A_21_P0003965	ENST00000511758	ENST00000511758	ens|ENST00000511758|linc|lnc-MTRR-1:1|linc|TCONS_00009345	hs|chr5:7925393-7925452	176	Unknown	0	0	1	1	3.84514	3.07414	0	0	0	0	0	0	0	0	0	0	0	0	0	0	0
913	A_23_P94795	TEAD4	NM_003213	ref|NM_003213|ref|NM_201443|ref|NM_201441|ens|ENST00000358409	hs|chr12:3149391-3149555	1448	ref|Homo sapiens TEA domain family member 4 (TEAD4), transcript variant 1, mRNA [NM_003213]	0	0.015473	1.03627	0.80133	801.492	830.563	0	0	0	0	0	0	0	0	0	0	1	1	1	1	2
914	A_33_P3252141	TMX3	NM_019022	ref|NM_019022|ens|ENST00000299608|ref|XM_005266714|gb|AB058733	hs|chr18:66341020-66340961	4649	ref|Homo sapiens thioredoxin-related transmembrane protein 3 (TMX3), mRNA [NM_019022]	0	0.0169105	1.03971	0.783312	825.938	858.732	0	0	0	0	0	0	0	0	0	0	1	1	1	1	2
915	A_23_P43119	PSKH2	NM_033126	ref|NM_033126|ens|ENST00000276616|gb|AY037806|gb|HQ258398	hs|chr8:87076316-87076257	729	ref|Homo sapiens protein serine kinase H2 (PSKH2), mRNA [NM_033126]	0	0	1	1	3.84622	3.07317	0	0	0	0	0	0	0	0	0	0	0	0	0	0	0
916	A_33_P3299525	KCTD21	NM_001029859	ref|NM_001029859|ens|ENST00000340067|ref|XM_006718516|ref|XM_006718517	hs|chr11:77882362-77882303	3313	ref|Homo sapiens potassium channel tetramerization domain containing 21 (KCTD21), mRNA [NM_001029859]	0	0.0443715	1.10757	0.485579	126.893	140.543	0	0	0	0	0	0	0	0	0	0	1	1	1	1	2
917	A_22_P00006071	DNAJC9-AS1	NR_038373	ref|NR_038373|linc|lnc-FAM149B1-2:1|gb|BC043233|tc|THC2497600	hs|chr10:75034590-75034649	705	ref|Homo sapiens DNAJC9 antisense RNA 1 (DNAJC9-AS1), long non-coding RNA [NR_038373]	0	0	1	1	3.84918	3.07448	0	0	0	0	0	0	0	0	0	0	0	0	0	0	0
918	A_24_P143324	SYT16	NM_031914	ref|NM_031914|ens|ENST00000430451|ens|ENST00000555409|ref|XM_006720272	hs|chr14:62567249-62567308	1958	ref|Homo sapiens synaptotagmin XVI (SYT16), mRNA [NM_031914]	0	0	1	1	3.85278	3.25981	0	0	0	0	0	0	0	0	0	0	0	1	0	0	0
919	A_22_P00014599	lnc-SLC15A1-1	lnc-SLC15A1-1:1	linc|lnc-SLC15A1-1:1|gb|AK026896|tc|THC2633641	hs|chr13:99155376-99155317	1712	gb|Homo sapiens cDNA: FLJ23243 fis, clone COL01757. [AK026896]	0	0.341863	2.19717	0.00359401	14.9224	32.7869	0	0	0	0	0	0	0	0	0	0	1	1	0	1	1
920	A_21_P0006628	LOC101927419	NR_120621	ref|NR_120621|ens|ENST00000422661|linc|lnc-LBX1-1:1|gb|AK092205	hs|chr10:103012921-103012862	1878	ref|Homo sapiens uncharacterized LOC101927419 (LOC101927419), long non-coding RNA [NR_120621]	0	0	1	1	3.85674	3.0792	0	0	0	0	0	0	0	0	0	0	0	0	0	0	0
921	A_33_P3397061	LINC00051	NR_024378	ref|NR_024378|linc|lnc-BAI1-2:2|linc|lnc-BAI1-2:1|linc|TCONS_00014471	hs|chr8:143290238-143290297	919	ref|Homo sapiens long intergenic non-protein coding RNA 51 (LINC00051), long non-coding RNA [NR_024378]	0	0	1	1	3.86026	3.08164	0	0	0	0	0	0	0	0	0	0	0	0	0	0	0
922	A_32_P2452	TMTC1	NM_175861	ref|NM_175861|ref|NM_001193451|ens|ENST00000256062|ref|XM_005253498	hs|chr12:29653922-29653863	8655	ref|Homo sapiens transmembrane and tetratricopeptide repeat containing 1 (TMTC1), transcript variant 2, mRNA [NM_175861]	0	0.015773	1.03699	0.798148	392.284	406.793	0	0	0	0	0	0	0	0	0	0	1	1	1	1	2
923	A_22_P00016635	lnc-TOR3A-1	lnc-TOR3A-1:1	linc|lnc-TOR3A-1:1	hs|chr1:179074826-179074885	3837	linc|LNCipedia lincRNA (lnc-TOR3A-1), lincRNA [lnc-TOR3A-1:1]	0	0	1	1	3.86706	3.08645	0	0	0	0	0	0	0	0	0	0	0	0	0	0	0
924	A_22_P00023529	lnc-PFKP-4	lnc-PFKP-4:1	linc|lnc-PFKP-4:1|linc|TCONS_00017762|gb|AW206525	hs|chr10:3027106-3027165	189	gb|UI-H-BI1-aez-f-02-0-UI.s1 NCI_CGAP_Sub3 Homo sapiens cDNA clone IMAGE:2721147 3', mRNA sequence [AW206525]	0	0	1	1	3.87239	3.09045	0	0	0	0	0	0	0	0	0	0	0	0	0	0	0
925	A_24_P136124	ENST00000623513	ENST00000623513	ens|ENST00000623513|gb|AF258585|tc|THC2487174	hs|chr20:16532283-16532224	1374	ens|HCG2019237 {ECO:0000313|EMBL:EAX10291.1}; PP5241 {ECO:0000313|EMBL:AAG23788.1} [Source:UniProtKB/TrEMBL;Acc:Q8WY65] [ENST00000623513]	0	0.576987	3.77561	0.000177345	7.93703	29.9671	0	0	0	0	0	0	0	0	0	0	1	1	0	1	1
926	A_32_P416161	XKRX	NM_212559	ref|NM_212559|ens|ENST00000372956|ref|XM_005262130|gb|BC137010	hs|chrX:100168965-100168906	2316	ref|Homo sapiens XK, Kell blood group complex subunit-related, X-linked (XKRX), mRNA [NM_212559]	0	-0.178017	1.50666	0.427894	12.2745	8.14679	0	0	0	0	0	0	0	0	0	0	1	1	0	0	0
927	A_33_P3359832	A_33_P3359832	A_33_P3359832		hs|chr15:028814365-028814306	0	Unknown	0	0	1	1	3.88763	3.10207	0	0	0	0	0	0	0	0	0	0	0	0	0	0	0
928	A_21_P0013534	FAM66E	NR_027424	ref|NR_027424|ref|NR_027423|ens|ENST00000529252|ens|ENST00000529456	hs|chr8:7866174-7866233	1330	ref|Homo sapiens family with sequence similarity 66, member E (FAM66E), long non-coding RNA [NR_027424]	0	0	1	1	3.89338	3.10654	0	0	0	0	0	0	0	0	0	0	0	0	0	0	0
929	A_23_P148150	NELFB	NM_015456	ref|NM_015456|ens|ENST00000343053|gb|AK022651|gb|AB033008	hs|chr9:140167572-140167631	2137	ref|Homo sapiens negative elongation factor complex member B (NELFB), mRNA [NM_015456]	0	-0.0140218	1.03281	0.819542	1139.12	1102.93	0	0	0	0	0	0	0	0	0	0	1	1	1	1	2
930	A_22_P00016050	ENST00000424257	ENST00000424257	ens|ENST00000424257|linc|lnc-TGFBRAP1-8:1|linc|TCONS_00003351|gb|BX104130	hs|chr2:105197341-105197282	374	gb|BX104130 Soares_testis_NHT Homo sapiens cDNA clone IMAGp998G054451, mRNA sequence [BX104130]	0	0	1	1	3.90572	3.11629	0	0	0	0	0	0	0	0	0	0	0	0	0	0	0
931	A_23_P94338	ENPP2	NM_006209	ref|NM_006209|ref|NM_001130863|ref|NM_001040092|ref|NR_045555	hs|chr8:120581567-120581508	2202	ref|Homo sapiens ectonucleotide pyrophosphatase/phosphodiesterase 2 (ENPP2), transcript variant 1, mRNA [NM_006209]	0	0.216797	1.64739	0.00425943	42.3658	69.7931	0	0	0	0	0	0	0	0	0	0	1	1	1	1	2
932	A_22_P00016432	lnc-TMEM35-1	lnc-TMEM35-1:1	linc|lnc-TMEM35-1:1	hs|chrX:100297695-100297754	122	linc|LNCipedia lincRNA (lnc-TMEM35-1), lincRNA [lnc-TMEM35-1:1]	0	0	1	1	3.91949	3.12734	0	0	0	0	0	0	0	0	0	0	0	0	0	0	0
933	A_19_P00811348	lnc-SNURF-1	lnc-SNURF-1:3	linc|lnc-SNURF-1:3|linc|lnc-SNURF-1:9|linc|lnc-SNURF-1:6|linc|lnc-SNURF-1:1	hs|chr15:25265843-25265902	340	linc|LNCipedia lincRNA (lnc-SNURF-1), lincRNA [lnc-SNURF-1:3]	0	0	1	1	3.92676	3.13323	0	0	0	0	0	0	0	0	0	0	0	0	0	0	0
934	A_23_P434809	S100A8	NM_002964	ref|NM_002964|ens|ENST00000368733|ens|ENST00000368732|gb|AK291328	hs|chr1:153362607-153362548	423	ref|Homo sapiens S100 calcium binding protein A8 (S100A8), mRNA [NM_002964]	0	0.356471	2.27233	0.327371	3.9565	8.99045	0	0	0	0	0	0	0	0	0	0	0	1	0	0	0
935	A_33_P3318960	POLR2F	NM_001301131	ref|NM_001301131|ens|ENST00000484894|ens|ENST00000483713|ref|XM_005261649	hs|chr22:38352789-38352848	154	ref|Homo sapiens polymerase (RNA) II (DNA directed) polypeptide F (POLR2F), transcript variant 4, mRNA [NM_001301131]	0	-0.0419802	1.10149	0.495132	5801.77	5267.2	0	0	0	0	0	0	0	0	0	0	1	1	1	1	2
936	A_21_P0010487	LOC102724558	NR_120328	ref|NR_120328|ref|NR_120331|ens|ENST00000616018|ens|ENST00000620213	hs|chr1_gl000192_random:438679-438620	721	ref|Homo sapiens uncharacterized LOC102724558 (LOC102724558), long non-coding RNA [NR_120328]	0	0	1	1	3.94869	3.15121	0	0	0	0	0	0	0	0	0	0	0	0	0	0	0
937	A_32_P29806	CRADD	NM_003805	ref|NM_003805|ens|ENST00000332896|ens|ENST00000542893|gb|U79115	hs|chr12:94244211-94244270	867	ref|Homo sapiens CASP2 and RIPK1 domain containing adaptor with death domain (CRADD), mRNA [NM_003805]	0	-0.0458035	1.11123	0.457168	1017.46	915.615	0	0	0	0	0	0	0	0	0	0	1	1	1	1	2
938	A_23_P212258	KNG1	NM_000893	ref|NM_000893|ref|NM_001166451|ens|ENST00000447445|ens|ENST00000287611	hs|chr3:186457190-186459356	1345	ref|Homo sapiens kininogen 1 (KNG1), transcript variant 2, mRNA [NM_000893]	0	0	1	1	3.96414	3.16406	0	0	0	0	0	0	0	0	0	0	0	0	0	0	0
939	A_23_P1352	SFRP5	NM_003015	ref|NM_003015|ens|ENST00000266066|gb|BC050435|gb|AF017988	hs|chr10:99527196-99527137	1194	ref|Homo sapiens secreted frizzled-related protein 5 (SFRP5), mRNA [NM_003015]	0	0	1	1	3.97254	3.1711	0	0	0	0	0	0	0	0	0	0	0	0	0	0	0
940	A_24_P941376	ZNF473	NM_015428	ref|NM_015428|ref|NM_001006656|ens|ENST00000391821|ens|ENST00000270617	hs|chr19:50551363-50551422	4021	ref|Homo sapiens zinc finger protein 473 (ZNF473), transcript variant 1, mRNA [NM_015428]	0	-0.00455023	1.01053	0.94264	148.722	147.172	0	0	0	0	0	0	0	0	0	0	1	1	1	1	2
941	A_33_P3338047	PNPLA7	NM_001098537	ref|NM_001098537|ref|NM_152286|ens|ENST00000491019|ens|ENST00000434090	hs|chr9:140437218-140437159	913	ref|Homo sapiens patatin-like phospholipase domain containing 7 (PNPLA7), transcript variant 1, mRNA [NM_001098537]	0	-0.140475	1.38189	0.344551	19.3802	14.0244	0	0	0	0	0	0	0	0	0	0	1	1	0	0	0
942	A_33_P3326904	LOC441268	AK125166	gb|AK125166	hs|chr7:97556709-97556650	2053	gb|Homo sapiens cDNA FLJ43176 fis, clone FCBBF3008944. [AK125166]	0	0.134073	1.36167	0.0336228	246.607	335.799	0	0	0	0	0	0	0	0	0	0	1	1	1	1	2
943	A_33_P3367301	GJD3	NM_152219	ref|NM_152219|gb|AK125254|tc|THC2476386|tc|THC2628997	hs|chr17:38516987-38516928	3958	ref|Homo sapiens gap junction protein, delta 3, 31.9kDa (GJD3), mRNA [NM_152219]	0	-0.310455	2.04388	0.520802	6.51947	3.18975	0	0	0	0	0	0	0	0	0	0	1	0	0	0	0
944	A_22_P00008789	lnc-KIF7-1	lnc-KIF7-1:1	linc|lnc-KIF7-1:1	hs|chr15:90123260-90123201	194	linc|LNCipedia lincRNA (lnc-KIF7-1), lincRNA [lnc-KIF7-1:1]	0	0	1	1	4.01282	3.20549	0	0	0	0	0	0	0	0	0	0	0	0	0	0	0
945	A_33_P3271301	TCF20	NM_181492	ref|NM_181492|ref|NM_005650|ens|ENST00000335626|ens|ENST00000576946	hs|chr22:42575675-42575616	5724	ref|Homo sapiens transcription factor 20 (AR1) (TCF20), transcript variant 2, mRNA [NM_181492]	0	-0.133175	1.35886	0.0934332	53.5624	39.4172	0	0	0	0	0	0	0	0	0	0	1	1	1	1	2
946	A_22_P00005190	lnc-DISP2-2	lnc-DISP2-2:1	linc|lnc-DISP2-2:1|gb|BC037537|tc|THC2496843	hs|chr15:40668129-40668188	1530	gb|Homo sapiens cDNA clone IMAGE:5284619. [BC037537]	0	-0.137337	1.37195	0.434736	15.9955	11.659	0	0	0	0	0	0	0	0	0	0	1	1	0	0	0
947	A_33_P3384942	A_33_P3384942	A_33_P3384942		hs|chr17:025322793-025322734	0	Unknown	0	0	1	1	4.03551	3.22545	0	0	0	0	0	0	0	0	0	0	0	0	0	0	0
948	A_22_P00019624	lnc-MFSD7-1	lnc-MFSD7-1:1	linc|lnc-MFSD7-1:1|gb|BX378805|tc|THC2616756	hs|chr4:716123-716064	509	gb|BX378805 Homo sapiens PLACENTA COT 25-NORMALIZED Homo sapiens cDNA clone CS0DI026YC23 5-PRIME, mRNA sequence [BX378805]	0	0.431537	2.70108	0.192992	4.06949	10.992	0	0	0	0	0	0	0	0	0	0	0	1	0	0	0
949	A_24_P59236	RESP18	NM_001007089	ref|NM_001007089|ens|ENST00000470719|gb|AF439399|gb|DQ227570	hs|chr2:220195507-220194442	322	ref|Homo sapiens regulated endocrine-specific protein 18 (RESP18), mRNA [NM_001007089]	0	0.458119	2.87157	0.129543	4.35459	12.5045	0	0	0	0	0	0	0	0	0	0	1	1	0	0	0
950	A_23_P112412	TEX10	NM_017746	ref|NM_017746|ref|NM_001161584|ens|ENST00000477648|ens|ENST00000374902	hs|chr9:103064570-103064511	2907	ref|Homo sapiens testis expressed 10 (TEX10), transcript variant 1, mRNA [NM_017746]	0	0.0288267	1.06863	0.639168	2333.13	2493.25	0	0	0	0	0	0	0	0	0	0	1	1	1	1	2
951	A_22_P00024215	LOC100507431	ENST00000533812	ens|ENST00000533812|ref|XR_429014|ref|XR_432768|ref|XR_424295	hs|chr11:130732241-130732182	512	ref|PREDICTED: Homo sapiens uncharacterized LOC100507431 (RP11-890B15.2), transcript variant X2, misc_RNA [XR_429014]	0	0	1	1	4.06425	3.25142	0	0	0	0	0	0	0	0	0	0	0	0	0	0	0
952	A_23_P388379	ATRNL1	NM_207303	ref|NM_207303|ens|ENST00000355044|gb|AB011106|gb|BC046219	hs|chr10:117707559-117707618	7794	ref|Homo sapiens attractin-like 1 (ATRNL1), transcript variant 1, mRNA [NM_207303]	0	-0.0989361	1.25585	0.873762	4.09055	3.25721	0	0	0	0	0	0	0	0	0	0	1	0	0	0	0
953	A_22_P00017595	ENST00000558920	ENST00000558920	ens|ENST00000558920|ens|ENST00000558866|ens|ENST00000557976|linc|lnc-WDR72-1:2	hs|chr15:54264928-54264869	204	Unknown	0	0	1	1	4.07681	3.2632	0	0	0	0	0	0	0	0	0	0	0	0	0	0	0
954	A_33_P3404525	ASGR1	ENST00000573596	ens|ENST00000573596|gb|AK308677|gb|AK124286|tc|THC2653358	hs|chr17:7080753-7080694	1341	ens|asialoglycoprotein receptor 1 [Source:HGNC Symbol;Acc:HGNC:742] [ENST00000573596]	0	0.0936833	1.24075	0.851847	4.09234	5.07756	0	0	0	0	0	0	0	0	0	0	0	1	0	0	0
955	A_21_P0007503	lnc-RNFT2-1	lnc-RNFT2-1:1	linc|lnc-RNFT2-1:1|linc|TCONS_00020237|gb|BF109685	hs|chr12:117150423-117150482	1796	gb|7l66g12.x1 Soares_NSF_F8_9W_OT_PA_P_S1 Homo sapiens cDNA clone IMAGE:3526486 3', mRNA sequence [BF109685]	0	0	1	1	4.08748	3.27366	0	0	0	0	0	0	0	0	0	0	0	0	0	0	0
956	A_21_P0008890	LOC102723536	ENST00000432973	ens|ENST00000432973|ens|ENST00000417476|linc|lnc-HS3ST4-1:7|linc|lnc-HS3ST4-1:2	hs|chr16:26345647-26345706	329	Unknown	0	0	1	1	4.09199	3.27828	0	0	0	0	0	0	0	0	0	0	0	0	0	0	0
957	A_33_P3302613	CENPM	XM_005261736	ref|XM_005261736	hs|chr22:42341380-42341321	307	ref|PREDICTED: Homo sapiens centromere protein M (CENPM), transcript variant X1, mRNA [XM_005261736]	0	-0.439977	2.75408	0.105185	13.9398	5.06152	0	0	0	0	0	0	0	0	0	0	1	1	0	0	0
958	A_33_P3266898	DSC3	NM_001941	ref|NM_001941|ref|NM_024423|ens|ENST00000434452|ens|ENST00000360428	hs|chr18:28576994-28576935	2410	ref|Homo sapiens desmocollin 3 (DSC3), transcript variant Dsc3a, mRNA [NM_001941]	0	-0.0445578	1.10805	0.472545	316.108	285.284	0	0	0	0	0	0	0	0	0	0	1	1	1	1	2
959	A_23_P311144	CCDC138	NM_144978	ref|NM_144978|ref|NM_001303105|ref|NM_001303106|ref|NR_130121	hs|chr2:109473349-109473408	1688	ref|Homo sapiens coiled-coil domain containing 138 (CCDC138), transcript variant 1, mRNA [NM_144978]	0	-0.0396425	1.09558	0.539059	123.395	112.63	0	0	0	0	0	0	0	0	0	0	1	1	1	1	2
960	A_22_P00018277	ENST00000568729	ENST00000568729	ens|ENST00000568729|linc|lnc-ZNF783-2:1|gb|AL832552|tc|THC2671286	hs|chr7:149121919-149121978	2153	gb|Homo sapiens mRNA; cDNA DKFZp547L2217 (from clone DKFZp547L2217). [AL832552]	0	0	1	1	4.10623	3.2941	0	0	0	0	0	0	0	0	0	0	0	0	0	0	0
961	A_24_P304723	PPIB	NM_000942	ref|NM_000942|ens|ENST00000558492|ens|ENST00000300026|ens|ENST00000561048	hs|chr15:64452396-64452337	418	ref|Homo sapiens peptidylprolyl isomerase B (cyclophilin B) (PPIB), mRNA [NM_000942]	0	0.0179002	1.04208	0.770802	3362.72	3504.22	0	0	0	0	0	0	0	0	0	0	1	1	1	1	2
962	A_24_P408457	NAGA	NM_000262	ref|NM_000262|ens|ENST00000396398|ref|XM_005261615|ref|XM_005261616	hs|chr22:42455043-42454984	3020	ref|Homo sapiens N-acetylgalactosaminidase, alpha- (NAGA), mRNA [NM_000262]	0	0.119853	1.31781	0.0972453	54.8065	72.2245	0	0	0	0	0	0	0	0	0	0	1	1	1	1	2
963	A_23_P360179	NEURL4	NM_032442	ref|NM_032442|ref|NM_001005408|ens|ENST00000573186|ens|ENST00000399464	hs|chr17:7219137-7219078	5000	ref|Homo sapiens neuralized E3 ubiquitin protein ligase 4 (NEURL4), transcript variant 1, mRNA [NM_032442]	0	0.00486884	1.01127	0.936945	586.507	593.12	0	0	0	0	0	0	0	0	0	0	1	1	1	1	2
964	A_24_P125335	CCL13	NM_005408	ref|NM_005408|ens|ENST00000225844|gb|X98306|gb|U59808	hs|chr17:32685309-32685365	530	ref|Homo sapiens chemokine (C-C motif) ligand 13 (CCL13), mRNA [NM_005408]	0	0	1	1	4.10659	3.29935	0	0	0	0	0	0	0	0	0	0	0	0	0	0	0
965	A_21_P0005202	LOC100507642	NR_108064	ref|NR_108064|ens|ENST00000479592|ens|ENST00000484550|linc|lnc-FAM20C-3:4	hs|chr7:152494-153414	468	ref|Homo sapiens uncharacterized LOC100507642 (LOC100507642), transcript variant 1, long non-coding RNA [NR_108064]	0	0.180688	1.51596	0.589877	5.62701	8.53033	0	0	0	0	0	0	0	0	0	0	1	1	0	0	0
966	A_33_P3236686	AF461897	AF461897	gb|AF461897|tc|NP1212814	hs|chr12:123436226-123436167	633	gb|Homo sapiens FP15331 mRNA, complete cds. [AF461897]	0	-0.0162556	1.03814	0.939947	11.3173	10.9015	0	0	0	0	0	0	0	0	0	0	1	1	0	0	0
967	A_33_P3337599	PRKDC	NM_006904	ref|NM_006904|ref|NM_001081640|ens|ENST00000338368|ens|ENST00000314191	hs|chr8:48686544-48686485	12633	ref|Homo sapiens protein kinase, DNA-activated, catalytic polypeptide (PRKDC), transcript variant 1, mRNA [NM_006904]	0	0.115091	1.30344	0.0892204	75.692	98.6599	0	0	0	0	0	0	0	0	0	0	1	1	1	1	2
968	A_23_P122775	RTN4IP1	NM_032730	ref|NM_032730|ens|ENST00000539449|ens|ENST00000498091|ens|ENST00000369063	hs|chr6:107031286-107031227	1476	ref|Homo sapiens reticulon 4 interacting protein 1 (RTN4IP1), mRNA [NM_032730]	0	0.031906	1.07623	0.606319	306.118	329.454	0	0	0	0	0	0	0	0	0	0	1	1	1	1	2
969	A_23_P171095	USP27X	NM_001145073	ref|NM_001145073|ens|ENST00000621775|tc|THC2624026	hs|chrX:49645828-49645887	1358	ref|Homo sapiens ubiquitin specific peptidase 27, X-linked (USP27X), mRNA [NM_001145073]	0	-0.150907	1.41549	0.0353017	79.1038	55.8844	0	0	0	0	0	0	0	0	0	0	1	1	1	1	2
970	A_22_P00011598	LBX2	ENST00000479098	ens|ENST00000479098|linc|lnc-PCGF1-1:1	hs|chr2:74725898-74725839	328	ens|ladybird homeobox 2 [Source:HGNC Symbol;Acc:HGNC:15525] [ENST00000479098]	0	-0.137188	1.37147	0.764609	5.86674	4.27768	0	0	0	0	0	0	0	0	0	0	1	1	0	0	0
971	A_33_P3285570	DA194689	DA194689	gb|DA194689	hs|chr13:110460515-110460574	433	gb|DA194689 BRAMY3 Homo sapiens cDNA clone BRAMY3019176 5', mRNA sequence [DA194689]	0	0	1	1	4.06999	3.28005	0	0	0	0	0	0	0	0	0	0	0	0	0	0	0
972	A_21_P0011972	XLOC_l2_008313	TCONS_l2_00014951	linc|TCONS_l2_00014951|tc|THC2651904	hs|chr2:154277099-154277040	1509	linc|BROAD Institute lincRNA (XLOC_l2_008313), lincRNA [TCONS_l2_00014951]	0	0.136868	1.37046	0.342179	14.9441	20.4804	0	0	0	0	0	0	0	0	0	0	1	1	0	1	1
973	ERCC-00154_60	DQ854997	DQ854997		unmapped	0	Unknown	1	0	1	1	4.052	3.56637	0	0	0	0	0	0	0	0	0	0	0	1	0	0	0
974	A_21_P0004858	lnc-BTN3A2-1	lnc-BTN3A2-1:1	linc|lnc-BTN3A2-1:1|linc|TCONS_00011744|tc|THC2768400	hs|chr6:26340367-26340426	684	linc|LNCipedia lincRNA (lnc-BTN3A2-1), lincRNA [lnc-BTN3A2-1:1]	0	0	1	1	4.04183	3.99372	0	0	0	0	0	0	0	0	0	0	0	1	0	0	0
975	A_21_P0000255	SNORD30	NR_002561	ref|NR_002561|tc|THC2516293	hs|chr11:62621194-62621135	10	ref|Homo sapiens small nucleolar RNA, C/D box 30 (SNORD30), small nucleolar RNA [NR_002561]	0	-0.0933072	1.23967	0.138471	227.886	183.828	0	0	0	0	0	0	0	0	0	0	1	1	1	1	2
976	A_33_P3378777	FAM99B	NR_026642	ref|NR_026642|ref|NR_026643|ens|ENST00000538190|ens|ENST00000382167	hs|chr11:1705196-1705137	369	ref|Homo sapiens family with sequence similarity 99, member B (non-protein coding) (FAM99B), long non-coding RNA [NR_026642]	0	0	1	1	4.00826	3.23833	0	0	0	0	0	0	0	0	0	0	0	0	0	0	0
977	A_23_P200780	TGFBR3	NM_003243	ref|NM_003243|ref|NM_001195683|ref|NM_001195684|ref|NR_036634	hs|chr1:92148947-92148888	3419	ref|Homo sapiens transforming growth factor, beta receptor III (TGFBR3), transcript variant 1, mRNA [NM_003243]	0	-0.0339051	1.0812	0.609192	93.9269	86.8731	0	0	0	0	0	0	0	0	0	0	1	1	1	1	2
978	A_22_P00013890	LOC101927060	ENST00000570314	ens|ENST00000570314|linc|lnc-RPRML-3:12	hs|chr17:45083043-45082984	194	Unknown	0	-0.0179694	1.04224	0.826619	41.9787	40.2772	0	0	0	0	0	0	0	0	0	0	1	1	1	1	2
979	ERCC-00054_84	DQ516731	DQ516731		unmapped	0	Unknown	1	-0.183592	1.52613	0.742919	4.87807	3.19636	0	0	0	0	0	0	0	0	0	0	1	0	0	0	0
980	A_21_P0012751	GUSBP5	ENST00000514475	ens|ENST00000514475|ens|ENST00000511042|ens|ENST00000396724|linc|TCONS_l2_00021734	hs|chr4:144493628-144493687	516	ens|glucuronidase, beta pseudogene 5 [Source:HGNC Symbol;Acc:HGNC:42319] [ENST00000514475]	0	0	1	1	3.93272	3.18415	0	0	0	0	0	0	0	0	0	0	0	0	0	0	0
981	A_21_P0013514	XLOC_l2_014504	TCONS_l2_00028188	linc|TCONS_l2_00028188	hs|chr8:47505181-47505122	592	linc|BROAD Institute lincRNA (XLOC_l2_014504), lincRNA [TCONS_l2_00028188]	0	0.0133647	1.03125	0.827789	2635.74	2718.12	0	0	0	0	0	0	0	0	0	0	1	1	1	1	2
982	3xSLv1	3xSLv1	3xSLv1			0		-1	0	1	1	3.88627	3.15002	0	0	0	0	0	0	0	0	0	0	0	0	0	0	0
983	A_33_P3251065	KLK13	ENST00000602090	ens|ENST00000602090|gb|AY923173|tc|NP1455502	hs|chr19:51567053-51566994	160	ens|kallikrein-related peptidase 13 [Source:HGNC Symbol;Acc:HGNC:6361] [ENST00000602090]	0	0	1	1	3.86017	3.13064	0	0	0	0	0	0	0	0	0	0	0	0	0	0	0
984	DarkCorner	DarkCorner	DarkCorner			0		1	0	1	1	3.83336	3.11065	0	0	0	0	0	0	0	0	0	0	0	0	0	0	0
985	A_23_P421175	FAM83H	NM_198488	ref|NM_198488|ens|ENST00000612192|ens|ENST00000388913|ref|XM_005250889	hs|chr8:144806611-144806552	5078	ref|Homo sapiens family with sequence similarity 83, member H (FAM83H), mRNA [NM_198488]	0	0.100863	1.26143	0.110062	179.322	226.202	0	0	0	0	0	0	0	0	0	0	1	1	1	1	2
986	A_24_P392480	MYPOP	ENST00000322217	ens|ENST00000322217|gb|BC044311|tc|THC2473467	hs|chr19:46393942-46393883	1225	ens|Myb-related transcription factor, partner of profilin [Source:HGNC Symbol;Acc:HGNC:20178] [ENST00000322217]	0	0.00236003	1.00545	0.973016	69.2654	69.6428	0	0	0	0	0	0	0	0	0	0	1	1	1	1	2
987	A_33_P6817399	LINC00482	NR_038080	ref|NR_038080|ens|ENST00000577000|ens|ENST00000332012|linc|lnc-LINC00482-1:2	hs|chr17:79281490-79281431	218	ref|Homo sapiens long intergenic non-protein coding RNA 482 (LINC00482), long non-coding RNA [NR_038080]	0	-0.14056	1.38217	0.160731	34.8093	25.1846	0	0	0	0	0	0	0	0	0	0	1	1	1	1	2
988	A_33_P3356220	STARD3	NM_001165937	ref|NM_001165937|ref|NM_006804|ref|NM_001165938|ens|ENST00000584850	hs|chr17:37819663-37819722	2042	ref|Homo sapiens StAR-related lipid transfer (START) domain containing 3 (STARD3), transcript variant 2, mRNA [NM_001165937]	0	-0.0429318	1.10391	0.485458	4070.18	3687.07	0	0	0	0	0	0	0	0	0	0	1	1	1	1	2
989	A_32_P32391	OR7E156P	NR_002171	ref|NR_002171|ens|ENST00000400311|ens|ENST00000400303|ens|ENST00000514144	hs|chr13:64316583-64316642	2528	ref|Homo sapiens olfactory receptor, family 7, subfamily E, member 156 pseudogene (OR7E156P), non-coding RNA [NR_002171]	0	0.11073	1.29042	0.0792331	202.182	260.899	0	0	0	0	0	0	0	0	0	0	1	1	1	1	2
990	A_23_P117683	HYPK	NM_016400	ref|NM_016400|ref|NM_001199885|ref|NR_037673|ens|ENST00000620261	hs|chr15:44093979-44094038	542	ref|Homo sapiens huntingtin interacting protein K (HYPK), transcript variant 1, mRNA [NM_016400]	0	0.0235855	1.05581	0.70117	2823.86	2981.46	0	0	0	0	0	0	0	0	0	0	1	1	1	1	2
991	A_23_P318860	APLNR	NM_005161	ref|NM_005161|ref|NR_027991|ens|ENST00000611099|ens|ENST00000257254	hs|chr11:57003412-57003353	1515	ref|Homo sapiens apelin receptor (APLNR), transcript variant 1, mRNA [NM_005161]	0	0	1	1	4.22843	3.50902	0	0	0	0	0	0	0	0	0	0	0	0	0	0	0
992	A_23_P118158	HS3ST2	NM_006043	ref|NM_006043|ens|ENST00000473392|ens|ENST00000261374|gb|AF105375	hs|chr16:22927193-22927252	1485	ref|Homo sapiens heparan sulfate (glucosamine) 3-O-sulfotransferase 2 (HS3ST2), mRNA [NM_006043]	0	0	1	1	4.25831	3.5328	0	0	0	0	0	0	0	0	0	0	0	0	0	0	0
993	A_33_P3808371	LOC283911	AL833480	gb|AL833480|gb|AK125186|tc|THC2502358|tc|THC2566333	hs|chr16:34388638-34388697	5632	gb|Homo sapiens mRNA; cDNA DKFZp686C2429 (from clone DKFZp686C2429). [AL833480]	0	-0.00173637	1.00401	0.977463	1033.18	1029.06	0	0	0	0	0	0	0	0	0	0	1	1	1	1	2
994	A_33_P3340180	PPIP5K1	NM_001190214	ref|NM_001190214|ref|NM_001130859|ref|NM_014659|ref|NM_001130858	hs|chr15:43865670-43865611	2538	ref|Homo sapiens diphosphoinositol pentakisphosphate kinase 1 (PPIP5K1), transcript variant 7, mRNA [NM_001190214]	0	-0.184167	1.52815	0.362611	15.6253	10.225	0	0	0	0	0	0	0	0	0	0	1	1	0	0	0
995	A_24_P299210	TTC39A	ENST00000262676	ens|ENST00000262676|gb|AB007921	hs|chr1:51763988-51763929	5188	ens|tetratricopeptide repeat domain 39A [Source:HGNC Symbol;Acc:HGNC:18657] [ENST00000262676]	0	0	1	1	4.33577	3.59368	0	0	0	0	0	0	0	0	0	0	0	0	0	0	0
996	A_21_P0011171	XLOC_l2_003886	TCONS_l2_00007050	linc|TCONS_l2_00007050	hs|chr13:19648173-19648114	762	linc|BROAD Institute lincRNA (XLOC_l2_003886), lincRNA [TCONS_l2_00007050]	0	0	1	1	4.35739	3.61038	0	0	0	0	0	0	0	0	0	0	0	0	0	0	0
997	A_22_P00002041	lnc-BHLHE41-2	lnc-BHLHE41-2:12	linc|lnc-BHLHE41-2:12|linc|lnc-BHLHE41-2:13|linc|lnc-BHLHE41-2:8|linc|TCONS_00020736	hs|chr12:26097862-26097803	1322	linc|LNCipedia lincRNA (lnc-BHLHE41-2), lincRNA [lnc-BHLHE41-2:12]	0	-0.0439175	1.10641	0.479554	312.416	282.369	0	0	0	0	0	0	0	0	0	0	1	1	1	1	2
998	A_23_P35293	GJB5	NM_005268	ref|NM_005268|ens|ENST00000338513|ref|XM_005270751|gb|AB463669	hs|chr1:35223309-35223368	550	ref|Homo sapiens gap junction protein, beta 5, 31.1kDa (GJB5), mRNA [NM_005268]	0	0	1	1	4.39563	3.63943	0	0	0	0	0	0	0	0	0	0	0	0	0	0	0
999	A_33_P3311711	A_33_P3311711	A_33_P3311711		hs|chr19_gl000209_random:000151244-000151303	0	Unknown	0	0	1	1	4.41241	3.65187	0	0	0	0	0	0	0	0	0	0	0	0	0	0	0
1000	A_33_P3319126	CR1L	NM_175710	ref|NM_175710|ens|ENST00000508064|ens|ENST00000294997|ens|ENST00000367050	hs|chr1:207874903-207874962	1388	ref|Homo sapiens complement component (3b/4b) receptor 1-like (CR1L), mRNA [NM_175710]	0	0	1	1	4.42629	3.66199	0	0	0	0	0	0	0	0	0	0	0	0	0	0	0
1001	A_19_P00322533	CRNDE	NR_110453	ref|NR_110453|ref|NR_034105|ref|NR_034106|ens|ENST00000560912	hs|chr16:54954269-54954210	739	ref|Homo sapiens colorectal neoplasia differentially expressed (non-protein coding) (CRNDE), transcript variant 3, long non-coding RNA [NR_110453]	0	-0.0371138	1.08922	0.546298	3558.33	3266.88	0	0	0	0	0	0	0	0	0	0	1	1	1	1	2
1002	A_33_P3403237	CCDC85C	NM_001144995	ref|NM_001144995|ens|ENST00000380243|gb|AK123840|ens|ENST00000554996	hs|chr14:99981606-99981547	1667	ref|Homo sapiens coiled-coil domain containing 85C (CCDC85C), mRNA [NM_001144995]	0	-0.160052	1.44561	0.77859	5.31315	3.67536	0	0	0	0	0	0	0	0	0	0	1	0	0	0	0
1003	A_33_P3372397	AK130111	AK130111	gb|AK130111|tc|NP852700	hs|chr19:19551005-19551064	194	gb|Homo sapiens cDNA FLJ26601 fis, clone LVR00207. [AK130111]	0	-0.0657448	1.16344	0.576742	27.1522	23.3378	0	0	0	0	0	0	0	0	0	0	1	1	1	1	2
1004	A_23_P37127	FOXA1	NM_004496	ref|NM_004496|ens|ENST00000250448|gb|BC033890|tc|THC2463841	hs|chr14:38059605-38059546	2531	ref|Homo sapiens forkhead box A1 (FOXA1), mRNA [NM_004496]	0	0.0958384	1.24692	0.149684	94.1909	117.448	0	0	0	0	0	0	0	0	0	0	1	1	1	1	2
1005	A_33_P3292208	ENST00000421282	ENST00000421282	ens|ENST00000421282	hs|chrX:146036670-146036727	77	Unknown	0	0	1	1	4.4737	3.69332	0	0	0	0	0	0	0	0	0	0	0	0	0	0	0
1006	A_22_P00020059	lnc-NDUFV1-1	lnc-NDUFV1-1:1	linc|lnc-NDUFV1-1:1|gb|DA667009	hs|chr11:67373079-67373138	87	gb|DA667009 NCRRP2 Homo sapiens cDNA clone NCRRP2000327 5', mRNA sequence [DA667009]	0	0.128664	1.34482	0.791544	4.49003	6.03828	0	0	0	0	0	0	0	0	0	0	0	1	0	0	0
1007	A_33_P3248231	LOC283028	XR_171099	ref|XR_171099|ref|XR_171851|ref|XR_172424|gb|AK092783	hs|chr10:43248938-43248879	1893	ref|PREDICTED: Homo sapiens uncharacterized LOC283028 (LOC283028), misc_RNA [XR_171099]	0	-0.0501814	1.12249	0.441167	126.46	112.661	0	0	0	0	0	0	0	0	0	0	1	1	1	1	2
1008	A_33_P3351693	LOC643733	ENST00000531371	ens|ENST00000531371|gb|BC122531|linc|TCONS_l2_00005391	hs|chr11:104789718-104789659	82	gb|Homo sapiens hypothetical LOC643733, mRNA (cDNA clone IMAGE:40030527), containing frame-shift errors. [BC122531]	0	0	1	1	4.4832	3.69617	0	0	0	0	0	0	0	0	0	0	0	0	0	0	0
1009	A_33_P3355703	LINC01588	NR_126498	ref|NR_126498|ref|NR_126497|ens|ENST00000399206|gb|AK091232	hs|chr14:50448817-50448758	2298	ref|Homo sapiens long intergenic non-protein coding RNA 1588 (LINC01588), transcript variant 3, long non-coding RNA [NR_126498]	0	-0.352681	2.25258	0.433675	8.29543	3.68263	0	0	0	0	0	0	0	0	0	0	1	0	0	0	0
1010	A_21_P0014609	THC2641466	THC2641466	tc|THC2641466	hs|chr11:111346015-111346074	971	Unknown	0	-0.146449	1.40104	0.800291	5.16922	3.68957	0	0	0	0	0	0	0	0	0	0	1	0	0	0	0
1011	A_21_P0002654	lnc-TRMT61B-4	lnc-TRMT61B-4:1	linc|lnc-TRMT61B-4:1|linc|TCONS_00005118	hs|chr2:28646291-28646232	177	linc|LNCipedia lincRNA (lnc-TRMT61B-4), lincRNA [lnc-TRMT61B-4:1]	0	-0.378103	2.38838	0.386329	8.78008	3.67617	0	0	0	0	0	0	0	0	0	0	1	0	0	0	0
1012	A_23_P254181	LINC01260	NR_034104	ref|NR_034104|linc|lnc-ADA-1:4|linc|lnc-ADA-1:6|gb|BC000849	hs|chr20:43285478-43285419	770	ref|Homo sapiens long intergenic non-protein coding RNA 1260 (LINC01260), long non-coding RNA [NR_034104]	0	0.0308997	1.07374	0.855178	15.4913	16.6337	0	0	0	0	0	0	0	0	0	0	1	1	0	0	0
1013	A_33_P3418209	ITGBL1	NM_004791	ref|NM_004791|ref|NM_001271755|ref|NM_001271756|ens|ENST00000376162	hs|chr13:102367945-102368004	1666	ref|Homo sapiens integrin, beta-like 1 (with EGF-like repeat domains) (ITGBL1), transcript variant 1, mRNA [NM_004791]	0	0.0404223	1.09755	0.940262	4.48152	4.91867	0	0	0	0	0	0	0	0	0	0	0	1	0	0	0
1014	A_21_P0008596	lnc-C15orf2-2	lnc-C15orf2-2:14	linc|lnc-C15orf2-2:14|linc|TCONS_00023314	hs|chr15:24779076-24780879	231	linc|LNCipedia lincRNA (lnc-C15orf2-2), lincRNA [lnc-C15orf2-2:14]	0	0	1	1	4.46948	3.67405	0	0	0	0	0	0	0	0	0	0	0	0	0	0	0
1015	A_21_P0005654	LOC101929248	XR_246645	ref|XR_246645|ref|XR_252371|linc|lnc-C8orf74-3:2|linc|TCONS_00014616	hs|chr8:10714039-10714576	341	ref|PREDICTED: Homo sapiens uncharacterized LOC101929248 (LOC101929248), ncRNA [XR_246645]	0	0.0744626	1.18703	0.885764	4.47251	5.30902	0	0	0	0	0	0	0	0	0	0	0	1	0	0	0
1016	A_22_P00001548	LINC00368	NR_120415	ref|NR_120415|ens|ENST00000422994|linc|lnc-ARHGEF7-1:1|linc|TCONS_l2_00007012	hs|chr13:111749082-111749141	122	ref|Homo sapiens long intergenic non-protein coding RNA 368 (LINC00368), long non-coding RNA [NR_120415]	0	-0.404542	2.53829	0.338941	9.25235	3.64511	0	0	0	0	0	0	0	0	0	0	1	0	0	0	0
1017	A_23_P99771	PNMA1	NM_006029	ref|NM_006029|ens|ENST00000316836|gb|BC039577|gb|AL834327	hs|chr14:74178623-74178564	2505	ref|Homo sapiens paraneoplastic Ma antigen 1 (PNMA1), mRNA [NM_006029]	0	0.0289052	1.06882	0.638239	3524.11	3766.64	0	0	0	0	0	0	0	0	0	0	1	1	1	1	2
1018	A_23_P65157	COX17	NM_005694	ref|NM_005694|ens|ENST00000468918|ens|ENST00000486606|ens|ENST00000261070	hs|chr3:119396074-119394045	169	ref|Homo sapiens COX17 cytochrome c oxidase copper chaperone (COX17), mRNA [NM_005694]	0	0.0129016	1.03015	0.833652	9230.9	9509.24	0	0	0	0	0	0	0	0	0	0	1	1	1	1	2
1019	A_23_P48816	SLC28A2	NM_004212	ref|NM_004212|ens|ENST00000560767|gb|BC112047|gb|BC093737	hs|chr15:45567686-45567745	2016	ref|Homo sapiens solute carrier family 28 (concentrative nucleoside transporter), member 2 (SLC28A2), mRNA [NM_004212]	0	0	1	1	4.43084	3.63284	0	0	0	0	0	0	0	0	0	0	0	0	0	0	0
1020	A_33_P3274189	A_33_P3274189	A_33_P3274189		hs|chr1:234744714-234744773	0	Unknown	0	0.077994	1.19672	0.533712	20.9194	25.0347	0	0	0	0	0	0	0	0	0	0	1	1	0	1	1
1021	A_22_P00013593	lnc-RP11-503N18.3.1-3	lnc-RP11-503N18.3.1-3:1	linc|lnc-RP11-503N18.3.1-3:1|gb|DB125444	hs|chr4:2308640-2308699	284	gb|DB125444 THYMU2 Homo sapiens cDNA clone THYMU2034973 5', mRNA sequence [DB125444]	0	0	1	1	4.41038	3.61226	0	0	0	0	0	0	0	0	0	0	0	0	0	0	0
1022	A_22_P00020442	lnc-RMND5A-1	lnc-RMND5A-1:2	linc|lnc-RMND5A-1:2|gb|BC066991	hs|chr2:86845827-86845886	1885	gb|Homo sapiens cDNA clone IMAGE:5268046. [BC066991]	0	0	1	1	4.39943	3.60137	0	0	0	0	0	0	0	0	0	0	0	0	0	0	0
1023	A_23_P21673	FOCAD	NM_017794	ref|NM_017794|ens|ENST00000380249|ens|ENST00000338382|ref|XM_005251494	hs|chr9:20995798-20995857	5939	ref|Homo sapiens focadhesin (FOCAD), mRNA [NM_017794]	0	0.00149425	1.00345	0.980592	3335.67	3347.17	0	0	0	0	0	0	0	0	0	0	1	1	1	1	2
1024	A_32_P78101	IGSF21	NM_032880	ref|NM_032880|ens|ENST00000251296|ens|ENST00000497331|gb|AK092618	hs|chr1:18704906-18704965	1872	ref|Homo sapiens immunoglobin superfamily, member 21 (IGSF21), mRNA [NM_032880]	0	-0.0221828	1.0524	0.718733	610.317	579.926	0	0	0	0	0	0	0	0	0	0	1	1	1	1	2
1025	A_24_P124973	NDNL2	NM_138704	ref|NM_138704|ens|ENST00000332303|gb|AK056957|gb|BC035458	hs|chr15:29561261-29561202	759	ref|Homo sapiens necdin-like 2 (NDNL2), mRNA [NM_138704]	0	0.0192799	1.04539	0.780056	76.4529	79.9234	0	0	0	0	0	0	0	0	0	0	1	1	1	1	2
1026	A_33_P3311056	SDHA	NM_004168	ref|NM_004168|ref|NM_001294332|ref|NR_003263|ens|ENST00000354559	hs|chr5:256725-256784	2317	ref|Homo sapiens succinate dehydrogenase complex, subunit A, flavoprotein (Fp) (SDHA), transcript variant 1, mRNA [NM_004168]	0	0.0150916	1.03536	0.805953	5808.89	6014.29	0	0	0	0	0	0	0	0	0	0	1	1	1	1	2
1027	A_23_P122815	CALU	NM_001219	ref|NM_001219|ref|NM_001199671|ref|NM_001199672|ref|NM_001130674	hs|chr7:128410369-128410428	2247	ref|Homo sapiens calumenin (CALU), transcript variant 1, mRNA [NM_001219]	0	0.0307445	1.07336	0.617095	2154.75	2312.82	0	0	0	0	0	0	0	0	0	0	1	1	1	1	2
1028	A_22_P00001117	LOC101929654	XR_244692	ref|XR_244692|ref|XR_249644|ref|XR_251631|linc|lnc-ALPK1-1:4	hs|chr4:113439166-113439225	399	ref|PREDICTED: Homo sapiens uncharacterized LOC101929654 (LOC101929654), ncRNA [XR_244692]	0	0.345178	2.214	0.354028	4.34607	9.6222	0	0	0	0	0	0	0	0	0	0	0	1	0	0	0
1029	A_23_P91619	MIF	NM_002415	ref|NM_002415|ens|ENST00000613839|ens|ENST00000215754|ens|ENST00000465752	hs|chr22:24237346-24237405	497	ref|Homo sapiens macrophage migration inhibitory factor (glycosylation-inhibiting factor) (MIF), mRNA [NM_002415]	0	-0.000143803	1.00033	0.998132	165292	165237	0	0	0	0	0	0	0	0	0	0	1	1	1	1	2
1030	A_21_P0010254	lnc-UMODL1-1	lnc-UMODL1-1:2	linc|lnc-UMODL1-1:2|linc|TCONS_00029032|tc|THC2660769	hs|chr21:43475157-43475216	383	linc|LNCipedia lincRNA (lnc-UMODL1-1), lincRNA [lnc-UMODL1-1:2]	0	0	1	1	4.29586	3.50154	0	0	0	0	0	0	0	0	0	0	0	0	0	0	0
1031	A_21_P0012606	LOC100996694	NR_121639	ref|NR_121639|ens|ENST00000505122|ref|XR_244706|ref|XR_249650	hs|chr4:120885332-120885391	525	ref|Homo sapiens uncharacterized LOC100996694 (LOC100996694), long non-coding RNA [NR_121639]	0	0	1	1	4.28016	3.48678	0	0	0	0	0	0	0	0	0	0	0	0	0	0	0
1032	A_24_P102895	WDTC1	NM_015023	ref|NM_015023|ref|NM_001276252|ens|ENST00000361771|ens|ENST00000491239	hs|chr1:27634323-27634382	4014	ref|Homo sapiens WD and tetratricopeptide repeats 1 (WDTC1), transcript variant 2, mRNA [NM_015023]	0	0.0573465	1.14116	0.372513	122.777	140.108	0	0	0	0	0	0	0	0	0	0	1	1	1	1	2
1033	A_33_P3358851	A_33_P3358851	A_33_P3358851		hs|chr1:068626754-068626695	0	Unknown	0	0.308377	2.03412	0.36066	4.96668	10.1028	0	0	0	0	0	0	0	0	0	0	1	1	0	0	0
1034	A_33_P3290249	OR2M5	NM_001004690	ref|NM_001004690|ref|NM_001004688|ref|NM_001004689|ref|NR_002141	hs|chr1:248309170-248309229	720	ref|Homo sapiens olfactory receptor, family 2, subfamily M, member 5 (OR2M5), mRNA [NM_001004690]	0	0	1	1	4.23644	3.44566	0	0	0	0	0	0	0	0	0	0	0	0	0	0	0
1035	A_22_P00022405	ENST00000448740	ENST00000448740	ens|ENST00000448740|linc|lnc-NT5DC1-1:1|gb|AK093256|gb|XR_133435	hs|chr6:116575476-116575535	106	gb|Homo sapiens cDNA FLJ35937 fis, clone TESTI2011480. [AK093256]	0	-0.537896	3.45061	0.134721	11.7786	3.41349	0	0	0	0	0	0	0	0	0	0	1	0	0	0	0
1036	A_23_P120822	UPB1	NM_016327	ref|NM_016327|ens|ENST00000326010|ens|ENST00000415388|ref|XR_244378	hs|chr22:24921819-24921878	1332	ref|Homo sapiens ureidopropionase, beta (UPB1), mRNA [NM_016327]	0	0.350613	2.24188	0.248112	5.20143	11.661	0	0	0	0	0	0	0	0	0	0	1	1	0	0	0
1037	A_22_P00014426	lnc-SGSH-1	lnc-SGSH-1:1	linc|lnc-SGSH-1:1|linc|lnc-SGSH-1:2|linc|lnc-SGSH-1:5|linc|lnc-SGSH-1:3	hs|chr17:78177691-78177632	690	linc|LNCipedia lincRNA (lnc-SGSH-1), lincRNA [lnc-SGSH-1:1]	0	0.186393	1.53601	0.275804	11.9	18.2785	0	0	0	0	0	0	0	0	0	0	1	1	0	1	1
1038	A_23_P54205	GPATCH2L	NM_017926	ref|NM_017926|ref|NM_017972|ref|NR_110314|ens|ENST00000312858	hs|chr14:76668539-76668598	1910	ref|Homo sapiens G patch domain containing 2-like (GPATCH2L), transcript variant 1, mRNA [NM_017926]	0	0.125386	1.33471	0.628959	8.04212	10.7339	0	0	0	0	0	0	0	0	0	0	1	1	0	0	0
1039	A_22_P00016512	ENST00000443479	ENST00000443479	ens|ENST00000443479|linc|lnc-TMPRSS15-7:1|linc|TCONS_00028878|gb|AA412132	hs|chr21:21265659-21265600	345	gb|zt97f01.r1 Soares_testis_NHT Homo sapiens cDNA clone IMAGE:730297 5', mRNA sequence [AA412132]	0	0	1	1	4.1631	3.37716	0	0	0	0	0	0	0	0	0	0	0	0	0	0	0
1040	A_22_P00018797	ENST00000414598	ENST00000414598	ens|ENST00000414598|linc|lnc-ZFP64-2:1|linc|TCONS_00028065|gb|BF062127	hs|chr20:51069065-51069006	43	gb|7k72d12.x1 NCI_CGAP_GC6 Homo sapiens cDNA clone IMAGE:3481007 3', mRNA sequence [BF062127]	0	0	1	1	4.14861	3.36368	0	0	0	0	0	0	0	0	0	0	0	0	0	0	0
1041	A_21_P0011950	ENST00000451884	ENST00000451884	ens|ENST00000451884|linc|lnc-AC108463.1-3:16|linc|TCONS_l2_00014787|linc|TCONS_l2_00015912	hs|chr2:112123203-112123144	88	ens|MIR4435-1 host gene (non-protein coding) [Source:HGNC Symbol;Acc:HGNC:35163] [ENST00000451884]	0	0.239998	1.73779	0.00487463	31.7554	55.1843	0	0	0	0	0	0	0	0	0	0	1	1	1	1	2
1042	A_23_P167497	EFNA5	NM_001962	ref|NM_001962|ens|ENST00000333274|ens|ENST00000611503|ref|XM_006714565	hs|chr5:106716478-106716419	1446	ref|Homo sapiens ephrin-A5 (EFNA5), mRNA [NM_001962]	0	-0.0352768	1.08462	0.640309	55.133	50.8318	0	0	0	0	0	0	0	0	0	0	1	1	1	1	2
1043	A_33_P3311353	NUTM1	NM_175741	ref|NM_175741|ref|NM_001284292|ref|NM_001284293|ens|ENST00000333756	hs|chr15:34647874-34647933	2131	ref|Homo sapiens NUT midline carcinoma, family member 1 (NUTM1), transcript variant 3, mRNA [NM_175741]	0	0	1	1	4.10617	3.32421	0	0	0	0	0	0	0	0	0	0	0	0	0	0	0
1044	A_22_P00000656	lnc-ACTG1-1	lnc-ACTG1-1:1	linc|lnc-ACTG1-1:1|gb|AI827283	hs|chr17:79428098-79428039	364	gb|wk90g03.x1 NCI_CGAP_Lu19 Homo sapiens cDNA clone IMAGE:2422708 3', mRNA sequence [AI827283]	0	0.35716	2.27593	0.00657112	13.3042	30.2796	0	0	0	0	0	0	0	0	0	0	1	1	0	1	1
1045	A_33_P3424489	ENST00000390305	ENST00000390305	ens|ENST00000390305|ens|ENST00000390311|gb|S73129|gb|KJ487074	hs|chr22:23029555-23029614	199	ens|immunoglobulin lambda variable 3-25 [Source:HGNC Symbol;Acc:HGNC:5908] [ENST00000390305]	0	0.140558	1.38216	0.768007	4.09142	5.65499	0	0	0	0	0	0	0	0	0	0	0	1	0	0	0
1046	A_23_P315122	EMX1	NM_004097	ref|NM_004097|ens|ENST00000491023|ens|ENST00000258106|gb|BC045762	hs|chr2:73161417-73161476	1584	ref|Homo sapiens empty spiracles homeobox 1 (EMX1), mRNA [NM_004097]	0	0.007418	1.01723	0.903927	1098.67	1117.59	0	0	0	0	0	0	0	0	0	0	1	1	1	1	2
1047	A_33_P3262475	SERP2	ENST00000474333	ens|ENST00000474333|tc|THC2670818	hs|chr13:44969943-44970002	300	ens|stress-associated endoplasmic reticulum protein family member 2 [Source:HGNC Symbol;Acc:HGNC:20607] [ENST00000474333]	0	-0.168565	1.47423	0.767582	4.82343	3.27183	0	0	0	0	0	0	0	0	0	0	1	0	0	0	0
1048	A_21_P0006867	lnc-C10orf136-1	lnc-C10orf136-1:11	linc|lnc-C10orf136-1:11|linc|lnc-C10orf136-1:13|linc|TCONS_00018188|linc|TCONS_00018189	hs|chr10:44478296-44478355	2517	linc|LNCipedia lincRNA (lnc-C10orf136-1), lincRNA [lnc-C10orf136-1:11]	0	-0.111429	1.2925	0.855176	4.21607	3.26196	0	0	0	0	0	0	0	0	0	0	1	0	0	0	0
1049	A_22_P00021123	lnc-CHAC1-2	lnc-CHAC1-2:1	linc|lnc-CHAC1-2:1	hs|chr15:41296979-41297038	415	linc|LNCipedia lincRNA (lnc-CHAC1-2), lincRNA [lnc-CHAC1-2:1]	0	0.496751	3.13871	0.10563	4.05581	12.73	0	0	0	0	0	0	0	0	0	0	0	1	0	0	0
1050	A_23_P143374	NINL	NM_025176	ref|NM_025176|ens|ENST00000464285|ens|ENST00000422516|ens|ENST00000278886	hs|chr20:25433543-25433484	4766	ref|Homo sapiens ninein-like (NINL), mRNA [NM_025176]	0	-0.0224692	1.0531	0.715113	640.324	608.038	0	0	0	0	0	0	0	0	0	0	1	1	1	1	2
1051	A_33_P3220113	ZNF816-ZNF321P	NM_001202473	ref|NM_001202473|ref|NR_037805|ens|ENST00000313956|gb|BC046449	hs|chr19:53431101-53431042	1966	ref|Homo sapiens ZNF816-ZNF321P readthrough (ZNF816-ZNF321P), mRNA [NM_001202473]	0	-0.329584	2.13591	0.297675	10.3646	4.85254	0	0	0	0	0	0	0	0	0	0	1	1	0	0	0
1052	A_22_P00008722	lnc-KIAA1609-1	lnc-KIAA1609-1:1	linc|lnc-KIAA1609-1:1|gb|AL137668|tc|THC2616217	hs|chr16:84495373-84495314	1290	gb|Homo sapiens mRNA; cDNA DKFZp434L231 (from clone DKFZp434L231). [AL137668]	0	0	1	1	3.99284	3.21879	0	0	0	0	0	0	0	0	0	0	0	0	0	0	0
1053	A_24_P203298	IQUB	NM_178827	ref|NM_178827|ref|NM_001282855|ref|NR_104244|ref|NR_104245	hs|chr7:123097463-123092949	2341	ref|Homo sapiens IQ motif and ubiquitin domain containing (IQUB), transcript variant 1, mRNA [NM_178827]	0	-0.565621	3.67808	0.104927	11.7339	3.19023	0	0	0	0	0	0	0	0	0	0	1	0	0	0	0
1054	A_22_P00013658	ENST00000519248	ENST00000519248	ens|ENST00000519248|linc|lnc-RP11-67H2.1.1-1:5|tc|THC2620717	hs|chr8:115300164-115300223	668	tc|U92818 unnamed HERV-H protein {Homo sapiens} (exp=-1; wgp=0; cg=0), partial (84%) [THC2620717]	0	0	1	1	3.97124	3.19857	0	0	0	0	0	0	0	0	0	0	0	0	0	0	0
1055	A_21_P0005160	lnc-CCHCR1-1	lnc-CCHCR1-1:4	linc|lnc-CCHCR1-1:4|linc|TCONS_00012690	hs|chr6:31139616-31139557	4778	linc|LNCipedia lincRNA (lnc-CCHCR1-1), lincRNA [lnc-CCHCR1-1:4]	0	0	1	1	3.96096	3.18894	0	0	0	0	0	0	0	0	0	0	0	0	0	0	0
1056	A_22_P00018405	LOC101929680	NR_110260	ref|NR_110260|linc|lnc-CSRNP3-4:2|gb|BC051759|tc|THC2499055	hs|chr2:167158141-167158200	2151	ref|Homo sapiens uncharacterized LOC101929680 (LOC101929680), long non-coding RNA [NR_110260]	0	0	1	1	3.95108	3.17966	0	0	0	0	0	0	0	0	0	0	0	0	0	0	0
1057	ERCC-00097_63	ERCC-00097_63	ERCC-00097_63			0		1	0	1	1	3.94165	3.17077	0	0	0	0	0	0	0	0	0	0	0	0	0	0	0
1058	A_21_P0012859	LOC255187	ENST00000507373	ens|ENST00000507373|linc|lnc-ABLIM3-1:5|linc|TCONS_l2_00023571|linc|TCONS_l2_00022571	hs|chr5:148486428-148486487	163	Unknown	0	0	1	1	3.9327	3.1623	0	0	0	0	0	0	0	0	0	0	0	0	0	0	0
1059	A_23_P23719	VPS45	NM_007259	ref|NM_007259|ref|NM_001279354|ref|NM_001279353|ref|NM_001279355	hs|chr1:150117022-150117081	2325	ref|Homo sapiens vacuolar protein sorting 45 homolog (S. cerevisiae) (VPS45), transcript variant 1, mRNA [NM_007259]	0	0.0265255	1.06298	0.667081	433.492	460.793	0	0	0	0	0	0	0	0	0	0	1	1	1	1	2
1060	A_33_P3413384	A_33_P3413384	A_33_P3413384		hs|chr5:065892367-065892308	0	Unknown	0	-0.0754039	1.18961	0.800039	8.20029	6.89327	0	0	0	0	0	0	0	0	0	0	1	1	0	0	0
1061	A_33_P3212909	ZFHX2	NM_033400	ref|NM_033400|ens|ENST00000419474|ref|XM_005268134|gb|AB384095	hs|chr14:24001836-24001777	2854	ref|Homo sapiens zinc finger homeobox 2 (ZFHX2), mRNA [NM_033400]	0	0	1	1	3.9083	3.13906	0	0	0	0	0	0	0	0	0	0	0	0	0	0	0
1062	A_21_P0002570	lnc-RNF144A-3	lnc-RNF144A-3:1	linc|lnc-RNF144A-3:1|linc|TCONS_00004689	hs|chr2:7870395-7870454	180	linc|LNCipedia lincRNA (lnc-RNF144A-3), lincRNA [lnc-RNF144A-3:1]	0	0	1	1	3.90106	3.13209	0	0	0	0	0	0	0	0	0	0	0	0	0	0	0
1063	A_33_P3407013	IL6	XM_005249745	ref|XM_005249745|gb|AK298077|gb|AK298013|gb|AK301141	hs|chr7:22769363-22769422	816	ref|PREDICTED: Homo sapiens interleukin 6 (interferon, beta 2) (IL6), transcript variant X1, mRNA [XM_005249745]	0	0	1	1	3.89433	3.12557	0	0	0	0	0	0	0	0	0	0	0	0	0	0	0
1064	A_24_P201531	ARCN1	NM_001655	ref|NM_001655|ref|NM_001142281|ens|ENST00000614498|ens|ENST00000264028	hs|chr11:118472982-118473041	3249	ref|Homo sapiens archain 1 (ARCN1), transcript variant 1, mRNA [NM_001655]	0	0.0466724	1.11345	0.448752	854.202	951.114	0	0	0	0	0	0	0	0	0	0	1	1	1	1	2
1065	A_21_P0002423	lnc-HNRPLL-1	lnc-HNRPLL-1:1	linc|lnc-HNRPLL-1:1|linc|TCONS_00004212	hs|chr2:38767182-38767123	1931	linc|LNCipedia lincRNA (lnc-HNRPLL-1), lincRNA [lnc-HNRPLL-1:1]	0	-0.149291	1.41023	0.661337	7.65846	5.43063	0	0	0	0	0	0	0	0	0	0	1	1	0	0	0
1066	A_24_P136211	ENST00000460876	ENST00000460876	ens|ENST00000460876|ref|XM_006709980|ref|XM_006720360|ref|XM_006725173	hs|chr15:22440666-22440607	182	ref|PREDICTED: Homo sapiens 40S ribosomal protein S8-like (LOC102724737), mRNA [XM_006709980]	0	-0.00408349	1.00945	0.946992	94424	93540.3	0	0	0	0	0	0	0	0	0	0	1	1	1	1	2
1067	A_21_P0003226	lnc-TRAK1-1	lnc-TRAK1-1:1	linc|lnc-TRAK1-1:1|linc|TCONS_00006818	hs|chr3:42055576-42075355	452	linc|LNCipedia lincRNA (lnc-TRAK1-1), lincRNA [lnc-TRAK1-1:1]	0	0.372373	2.35707	0.0259442	9.027	21.2773	0	0	0	0	0	0	0	0	0	0	1	1	0	1	1
1068	A_21_P0004921	LOC102724646	XR_426101	ref|XR_426101|ref|XR_428005|ref|XR_432053|linc|lnc-WISP3-2:1	hs|chr6:112197386-112197726	198	ref|PREDICTED: Homo sapiens uncharacterized LOC102724646 (LOC102724646), ncRNA [XR_426101]	0	-0.0200802	1.04732	0.832857	30.5452	29.165	0	0	0	0	0	0	0	0	0	0	1	1	1	1	2
1069	A_21_P0007218	BCAS4	ENST00000463943	ens|ENST00000463943|linc|lnc-LGALS12-1:1|linc|TCONS_00019319|gb|BC056883	hs|chr20:49457165-49457214	358	ens|breast carcinoma amplified sequence 4 [Source:HGNC Symbol;Acc:HGNC:14367] [ENST00000463943]	0	0.106213	1.27706	0.255389	27.4416	35.0447	0	0	0	0	0	0	0	0	0	0	1	1	1	1	2
1070	A_33_P3276856	HYDIN	NM_001198542	ref|NM_001198542|ref|NM_001198543|ref|NM_017558|ens|ENST00000543639	hs|chr16:71113848-71113789	1793	ref|Homo sapiens HYDIN, axonemal central pair apparatus protein (HYDIN), transcript variant 3, mRNA [NM_001198542]	0	0.132439	1.35656	0.73061	4.86015	6.5931	0	0	0	0	0	0	0	0	0	0	1	1	0	0	0
1071	A_23_P115137	LAMTOR5	NM_006402	ref|NM_006402|ens|ENST00000614544|ens|ENST00000256644|ens|ENST00000464240	hs|chr1:110944166-110944107	558	ref|Homo sapiens late endosomal/lysosomal adaptor, MAPK and MTOR activator 5 (LAMTOR5), mRNA [NM_006402]	0	-0.0648161	1.16096	0.293519	5966.45	5139.25	0	0	0	0	0	0	0	0	0	0	1	1	1	1	2
1072	A_24_P383581	C19orf70	NM_205767	ref|NM_205767|ens|ENST00000309324|gb|BC009557|gb|BC042386	hs|chr19:5679386-5678631	642	ref|Homo sapiens chromosome 19 open reading frame 70 (C19orf70), mRNA [NM_205767]	0	0.0195587	1.04607	0.750261	3092.71	3235.18	0	0	0	0	0	0	0	0	0	0	1	1	1	1	2
1073	A_24_P169386	ENST00000610442	ENST00000610442	ens|ENST00000610442|ens|ENST00000456591|gb|AK055413|gb|HQ448633	hs|chr2:24406202-24406382	2065	ens|family with sequence similarity 228, member A [Source:HGNC Symbol;Acc:HGNC:34418] [ENST00000456591]	0	0.214148	1.63737	0.147916	12.5215	20.5024	0	0	0	0	0	0	0	0	0	0	1	1	0	1	1
1074	A_23_P121686	AIMP1	NM_004757	ref|NM_004757|ref|NM_001142416|ref|NM_001142415|ens|ENST00000358008	hs|chr4:107258100-107258159	1351	ref|Homo sapiens aminoacyl tRNA synthetase complex-interacting multifunctional protein 1 (AIMP1), transcript variant 1, mRNA [NM_004757]	0	-0.0604871	1.14944	0.326699	2713.83	2361	0	0	0	0	0	0	0	0	0	0	1	1	1	1	2
1075	A_23_P205216	UTP14A	NM_006649	ref|NM_006649|ref|NM_001166221|ens|ENST00000394422|ens|ENST00000425117	hs|chrX:129059066-129059125	1733	ref|Homo sapiens UTP14, U3 small nucleolar ribonucleoprotein, homolog A (yeast) (UTP14A), transcript variant 1, mRNA [NM_006649]	0	-0.00232364	1.00536	0.969984	337.809	336.006	0	0	0	0	0	0	0	0	0	0	1	1	1	1	2
1076	A_23_P170534	FUT7	NM_004479	ref|NM_004479|ens|ENST00000314412|gb|AK313124|gb|BC074746	hs|chr9:139925373-139925314	1666	ref|Homo sapiens fucosyltransferase 7 (alpha (1,3) fucosyltransferase) (FUT7), mRNA [NM_004479]	0	0.243034	1.74999	0.561505	3.86643	6.76619	0	0	0	0	0	0	0	0	0	0	0	1	0	0	0
1077	A_33_P3230841	DUPD1	NM_001003892	ref|NM_001003892|ens|ENST00000338487|ref|XM_005269762|gb|AY686755	hs|chr10:76797776-76797717	480	ref|Homo sapiens dual specificity phosphatase and pro isomerase domain containing 1 (DUPD1), mRNA [NM_001003892]	0	0	1	1	3.8486	3.07661	0	0	0	0	0	0	0	0	0	0	0	0	0	0	0
1078	A_33_P3317998	SPINK9	NM_001040433	ref|NM_001040433|ens|ENST00000377906|gb|AY396740|tc|NP1476203	hs|chr5:147719353-147719412	393	ref|Homo sapiens serine peptidase inhibitor, Kazal type 9 (SPINK9), mRNA [NM_001040433]	0	0	1	1	3.84885	3.07618	0	0	0	0	0	0	0	0	0	0	0	0	0	0	0
1079	A_33_P3393331	MFSD6L	NM_152599	ref|NM_152599|ens|ENST00000329805|gb|JF432415|gb|AK093092	hs|chr17:8700757-8700698	1910	ref|Homo sapiens major facilitator superfamily domain containing 6-like (MFSD6L), mRNA [NM_152599]	0	0	1	1	3.84949	3.0761	0	0	0	0	0	0	0	0	0	0	0	0	0	0	0
1080	A_21_P0000856	IL10RB-AS1	NR_038974	ref|NR_038974	hs|chr21:34637999-34637940	406	ref|Homo sapiens IL10RB antisense RNA 1 (head to head) (IL10RB-AS1), long non-coding RNA [NR_038974]	0	0	1	1	3.85082	3.07659	0	0	0	0	0	0	0	0	0	0	0	0	0	0	0
1081	A_23_P111811	ING3	NM_019071	ref|NM_019071|ens|ENST00000427726|gb|AF074968|gb|BC010851	hs|chr7:120615261-120615320	1753	ref|Homo sapiens inhibitor of growth family, member 3 (ING3), transcript variant 1, mRNA [NM_019071]	0	0.0789451	1.19935	0.201833	1593.53	1911.19	0	0	0	0	0	0	0	0	0	0	1	1	1	1	2
1082	A_33_P3407384	ZSCAN20	ENST00000373413	ens|ENST00000373413|gb|BC011404	hs|chr1:33958004-33958063	2134	ens|zinc finger and SCAN domain containing 20 [Source:HGNC Symbol;Acc:HGNC:13093] [ENST00000373413]	0	-0.151821	1.41847	0.0488775	57.5159	40.5478	0	0	0	0	0	0	0	0	0	0	1	1	1	1	2
1083	A_33_P3381097	OR10V1	NM_001005324	ref|NM_001005324|ens|ENST00000307552|gb|AB529286|tc|THC2611859	hs|chr11:59480448-59480389	870	ref|Homo sapiens olfactory receptor, family 10, subfamily V, member 1 (OR10V1), mRNA [NM_001005324]	0	0	1	1	3.85641	3.07959	0	0	0	0	0	0	0	0	0	0	0	0	0	0	0
1084	A_23_P113523	GTPBP6	NM_012227	ref|NM_012227|ens|ENST00000326153|ens|ENST00000485332|ref|XM_006724447	hs|chrX:221516-221457	1807	ref|Homo sapiens GTP binding protein 6 (putative) (GTPBP6), mRNA [NM_012227]	0	-0.0116709	1.02724	0.849316	5532.6	5385.9	0	0	0	0	0	0	0	0	0	0	1	1	1	1	2
1085	ERCC-00028_121	ERCC-00028_121	ERCC-00028_121			0		1	0	1	1	3.86239	3.08354	0	0	0	0	0	0	0	0	0	0	0	0	0	0	0
1086	A_22_P00011766	PITRM1-AS1	NR_038284	ref|NR_038284|linc|lnc-PFKP-1:2|linc|lnc-PFKP-1:1|linc|lnc-PFKP-1:3	hs|chr10:3186050-3186109	288	ref|Homo sapiens PITRM1 antisense RNA 1 (PITRM1-AS1), long non-coding RNA [NR_038284]	0	0	1	1	3.86598	3.08607	0	0	0	0	0	0	0	0	0	0	0	0	0	0	0
1087	A_23_P61466	CD163L1	NM_174941	ref|NM_174941|ref|NM_001297650|ens|ENST00000546182|ens|ENST00000313599	hs|chr12:7521549-7520755	4109	ref|Homo sapiens CD163 molecule-like 1 (CD163L1), transcript variant 2, mRNA [NM_174941]	0	-0.178092	1.50693	0.753897	4.64979	3.08561	0	0	0	0	0	0	0	0	0	0	1	0	0	0	0
1088	A_33_P3464438	LINC00221	ENST00000619530	ens|ENST00000619530|linc|lnc-KIAA0125-3:1|gb|AK058096|tc|THC2772312	hs|chr14:106976765-106976824	1263	ens|long intergenic non-protein coding RNA 221 [Source:HGNC Symbol;Acc:HGNC:20169] [ENST00000619530]	0	0	1	1	3.87479	3.09252	0	0	0	0	0	0	0	0	0	0	0	0	0	0	0
1089	A_32_P151366	SIRT5	NM_012241	ref|NM_012241|ref|NM_001193267|ref|NM_001242827|ens|ENST00000606117	hs|chr6:13614629-13614688	3776	ref|Homo sapiens sirtuin 5 (SIRT5), transcript variant 1, mRNA [NM_012241]	0	0.000396847	1.00091	0.994858	500.127	500.585	0	0	0	0	0	0	0	0	0	0	1	1	1	1	2
1090	A_33_P3401169	ENST00000331828	ENST00000331828	ens|ENST00000331828|tc|THC2565247	hs|chr9:33629473-33629532	255	ens|T cell receptor beta variable 21/OR9-2 (pseudogene) [Source:HGNC Symbol;Acc:HGNC:12199] [ENST00000331828]	0	0.0217199	1.05128	0.964351	4.3817	4.6064	0	0	0	0	0	0	0	0	0	0	1	1	0	0	0
1091	A_33_P3337831	HEATR1	ENST00000366579	ens|ENST00000366579|gb|BC062442|tc|THC2480447	hs|chr1:236766319-236766260	598	ens|HEAT repeat containing 1 [Source:HGNC Symbol;Acc:HGNC:25517] [ENST00000366579]	0	0	1	1	3.88993	3.104	0	0	0	0	0	0	0	0	0	0	0	0	0	0	0
1092	A_24_P874052	lnc-IDS-2	lnc-IDS-2:1	linc|lnc-IDS-2:1|ref|XM_005276115|ref|XM_005274773|ref|XM_005276721	hs|chrX:148630075-148630016	846	ref|PREDICTED: Homo sapiens heat shock transcription factor, X-linked-like (LOC101927685), mRNA [XM_005276115]	0	-0.163472	1.45704	0.276944	19.1532	13.1453	0	0	0	0	0	0	0	0	0	0	1	1	0	0	0
1093	A_23_P17354	GDAP1L1	NM_024034	ref|NM_024034|ref|NM_001256737|ref|NM_001256738|ref|NM_001256739	hs|chr20:42907725-42907784	965	ref|Homo sapiens ganglioside induced differentiation associated protein 1-like 1 (GDAP1L1), transcript variant 2, mRNA [NM_024034]	0	0.0299236	1.07133	0.633177	171.446	183.676	0	0	0	0	0	0	0	0	0	0	1	1	1	1	2
1094	A_33_P3210223	ZCCHC6	ENST00000375948	ens|ENST00000375948|tc|THC2603005	hs|chr9:88951866-88951807	885	ens|zinc finger, CCHC domain containing 6 [Source:HGNC Symbol;Acc:HGNC:25817] [ENST00000375948]	0	0	1	1	3.90769	3.11791	0	0	0	0	0	0	0	0	0	0	0	0	0	0	0
1095	A_33_P3410806	CLDN10	NM_182848	ref|NM_182848|ref|NM_001160100|ref|NM_006984|ens|ENST00000376873	hs|chr13:96231847-96231906	2494	ref|Homo sapiens claudin 10 (CLDN10), transcript variant a, mRNA [NM_182848]	0	0.12827	1.3436	0.248708	20.4705	27.5042	0	0	0	0	0	0	0	0	0	0	1	1	1	1	2
1096	A_32_P72940	RPL35	NM_007209	ref|NM_007209|ens|ENST00000348462|ens|ENST00000495728|ens|ENST00000493018	hs|chr9:127624207-127623794	33	ref|Homo sapiens ribosomal protein L35 (RPL35), mRNA [NM_007209]	0	-0.0497327	1.12133	0.419361	65194.9	58140.8	0	0	0	0	0	0	0	0	0	0	1	1	1	1	2
1097	A_21_P0003339	ENST00000514401	ENST00000514401	ens|ENST00000514401|linc|lnc-CPEB2-1:1|linc|TCONS_00007484|tc|THC2637715	hs|chr4:14395554-14395613	528	Unknown	0	-0.302089	2.00488	0.536522	6.26702	3.12588	0	0	0	0	0	0	0	0	0	0	1	0	0	0	0
1098	A_23_P91619	MIF	NM_002415	ref|NM_002415|ens|ENST00000613839|ens|ENST00000215754|ens|ENST00000465752	hs|chr22:24237346-24237405	497	ref|Homo sapiens macrophage migration inhibitory factor (glycosylation-inhibiting factor) (MIF), mRNA [NM_002415]	0	-0.00517847	1.012	0.932808	153698	151877	0	0	0	0	0	0	0	0	0	0	1	1	1	1	2
1099	(+)E1A_r60_3	E1A_r60_3	E1A_r60_3			0		1	0.486796	3.06758	1.47331e-10	3120.28	9571.7	0	0	0	0	0	0	0	0	0	0	1	1	1	1	2
1100	A_22_P00014754	ENST00000424612	ENST00000424612	ens|ENST00000424612|linc|lnc-SLC35F5-1:1|gb|AA446035	hs|chr2:114435360-114435301	479	gb|zw66a03.r1 Soares_testis_NHT Homo sapiens cDNA clone IMAGE:781132 5' similar to contains Alu repetitive element;contains PTR5.b1 PTR5 repetitive element ;, mRNA sequence [AA446035]	0	0.406704	2.55096	0.233992	3.9755	10.1413	0	0	0	0	0	0	0	0	0	0	0	1	0	0	0
1101	A_23_P83634	ALOX12B	NM_001139	ref|NM_001139|ens|ENST00000319144|gb|AB590845|gb|BC041058	hs|chr17:7978975-7978916	1852	ref|Homo sapiens arachidonate 12-lipoxygenase, 12R type (ALOX12B), mRNA [NM_001139]	0	-0.114557	1.30184	0.494105	16.1877	12.4345	0	0	0	0	0	0	0	0	0	0	1	1	0	0	0
1102	A_32_P48825	KRT72	NM_080747	ref|NM_080747|ref|NM_001146226|ens|ENST00000354310|ens|ENST00000293745	hs|chr12:52979630-52979571	1757	ref|Homo sapiens keratin 72, type II (KRT72), transcript variant 1, mRNA [NM_080747]	0	0	1	1	3.96649	3.16582	0	0	0	0	0	0	0	0	0	0	0	0	0	0	0
1103	A_21_P0000014	FAN1	NM_001146096	ref|NM_001146096|ref|NM_001146094|ref|NM_001146095|ens|ENST00000561594	hs|chr15:31203933-31203992	2795	ref|Homo sapiens FANCD2/FANCI-associated nuclease 1 (FAN1), transcript variant 4, mRNA [NM_001146096]	0	0.159221	1.44285	0.645539	5.39514	7.78437	0	0	0	0	0	0	0	0	0	0	1	1	0	0	0
1104	A_23_P373799	CWC22	NM_020943	ref|NM_020943|ens|ENST00000410053|ref|XM_005246726|gb|AB385487	hs|chr2:180810231-180810172	2651	ref|Homo sapiens CWC22 spliceosome-associated protein (CWC22), mRNA [NM_020943]	0	-0.0418285	1.1011	0.50775	164.781	149.651	0	0	0	0	0	0	0	0	0	0	1	1	1	1	2
1105	A_33_P3255544	RNF130	NM_001280801	ref|NM_001280801|ref|NM_018434|ens|ENST00000519708|ens|ENST00000520911	hs|chr5:179397470-179397411	1300	ref|Homo sapiens ring finger protein 130 (RNF130), transcript variant 2, mRNA [NM_001280801]	0	0.0107035	1.02495	0.861743	1096.07	1123.41	0	0	0	0	0	0	0	0	0	0	1	1	1	1	2
1106	A_21_P0006216	lnc-PAPPA-3	lnc-PAPPA-3:1	linc|lnc-PAPPA-3:1|linc|TCONS_00016140	hs|chr9:118509947-118660973	163	linc|LNCipedia lincRNA (lnc-PAPPA-3), lincRNA [lnc-PAPPA-3:1]	0	0	1	1	3.99875	3.19302	0	0	0	0	0	0	0	0	0	0	0	0	0	0	0
1107	A_33_P3391090	LOC100131763	AK094921	gb|AK094921|tc|THC2485499	hs|chr2:242808694-242808753	327	gb|Homo sapiens cDNA FLJ37602 fis, clone BRCOC2009380. [AK094921]	0	0	1	1	4.00702	3.20009	0	0	0	0	0	0	0	0	0	0	0	0	0	0	0
1108	A_21_P0005761	lnc-ZNF572-1	lnc-ZNF572-1:7	linc|lnc-ZNF572-1:7|linc|TCONS_00014851	hs|chr8:125963491-125963550	926	linc|LNCipedia lincRNA (lnc-ZNF572-1), lincRNA [lnc-ZNF572-1:7]	0	0	1	1	4.01511	3.20705	0	0	0	0	0	0	0	0	0	0	0	0	0	0	0
1109	A_22_P00022877	lnc-IL15RA-1	lnc-IL15RA-1:1	linc|lnc-IL15RA-1:1|gb|BM906553	hs|chr10:5979399-5979340	319	gb|AGENCOURT_6621625 NIH_MGC_125 Homo sapiens cDNA clone IMAGE:5722280 5', mRNA sequence [BM906553]	0	0.0548713	1.13467	0.387789	136.551	154.941	0	0	0	0	0	0	0	0	0	0	1	1	1	1	2
1110	A_32_P141969	NTRK3	ENST00000394480	ens|ENST00000394480|ref|XR_253443|ref|XR_243227|ref|XR_248162	hs|chr15:88403151-88403092	19814	ens|neurotrophic tyrosine kinase, receptor, type 3 [Source:HGNC Symbol;Acc:HGNC:8033] [ENST00000394480]	0	0	1	1	4.03099	3.22086	0	0	0	0	0	0	0	0	0	0	0	0	0	0	0
1111	A_33_P3777584	SERAC1	NM_032861	ref|NM_032861|ens|ENST00000607742|ens|ENST00000367104|ref|XM_006715586	hs|chr6:158530984-158530925	3520	ref|Homo sapiens serine active site containing 1 (SERAC1), transcript variant 1, mRNA [NM_032861]	0	-0.090592	1.23195	0.176271	98.4434	79.9088	0	0	0	0	0	0	0	0	0	0	1	1	1	1	2
1112	A_21_P0005231	ENST00000436266	ENST00000436266	ens|ENST00000436266|linc|lnc-IGFBP1-5:1|linc|TCONS_00013006	hs|chr7:46383139-46383198	158	Unknown	0	0.300214	1.99624	0.264626	6.01915	12.0157	0	0	0	0	0	0	0	0	0	0	1	1	0	0	0
1113	A_22_P00021224	lnc-PARN-7	lnc-PARN-7:2	linc|lnc-PARN-7:2|linc|lnc-PARN-7:1|gb|BC036408|tc|THC2503922	hs|chr16:14024596-14024537	4871	gb|Homo sapiens cDNA clone IMAGE:5266573. [BC036408]	0	0.929159	8.49491	9.98595e-07	4.1	34.8292	0	0	0	0	0	0	0	0	0	0	0	1	0	1	1
1114	A_22_P00014842	lnc-SLC48A1-1	lnc-SLC48A1-1:4	linc|lnc-SLC48A1-1:4|tc|THC2749072	hs|chr12:48113840-48113899	254	tc|Q49AT5_HUMAN (Q49AT5) CPXM2 protein, partial (12%) [THC2749072]	0	0.037891	1.09117	0.903557	7.08205	7.72769	0	0	0	0	0	0	0	0	0	0	1	1	0	0	0
1115	A_33_P3260964	LINC01300	NR_024441	ref|NR_024441|linc|lnc-PTP4A3-2:2|linc|lnc-PTP4A3-2:1|linc|lnc-PTP4A3-2:3	hs|chr8:142354660-142354719	735	ref|Homo sapiens long intergenic non-protein coding RNA 1300 (LINC01300), long non-coding RNA [NR_024441]	0	0	1	1	4.06798	3.25396	0	0	0	0	0	0	0	0	0	0	0	0	0	0	0
1116	A_22_P00010262	LOC102724659	NR_126000	ref|NR_126000|linc|lnc-MTHFR-1:1|gb|BC034298|tc|THC2502234	hs|chr1:11837830-11837771	1171	ref|Homo sapiens uncharacterized LOC102724659 (LOC102724659), long non-coding RNA [NR_126000]	0	0	1	1	4.07482	3.26025	0	0	0	0	0	0	0	0	0	0	0	0	0	0	0
1117	A_33_P3339212	TRIP13	NM_004237	ref|NM_004237|ens|ENST00000166345|ref|XM_005248388|gb|BC000404	hs|chr5:918002-918061	2227	ref|Homo sapiens thyroid hormone receptor interactor 13 (TRIP13), transcript variant 1, mRNA [NM_004237]	0	0.0263165	1.06247	0.668576	2409.22	2559.72	0	0	0	0	0	0	0	0	0	0	1	1	1	1	2
1118	A_23_P146811	FBXO38	NM_030793	ref|NM_030793|ref|NM_001271723|ens|ENST00000296701|ens|ENST00000513826	hs|chr5:147821610-147821669	3409	ref|Homo sapiens F-box protein 38 (FBXO38), transcript variant 1, mRNA [NM_030793]	0	0.0996247	1.25784	0.11329	201.111	252.965	0	0	0	0	0	0	0	0	0	0	1	1	1	1	2
1119	A_33_P3235004	MYH10	NM_001256012	ref|NM_001256012|ref|NM_001256095|ref|NM_005964|ens|ENST00000269243	hs|chr17:8377599-8377540	7685	ref|Homo sapiens myosin, heavy chain 10, non-muscle (MYH10), transcript variant 1, mRNA [NM_001256012]	0	0.0119678	1.02794	0.845779	644.862	662.88	0	0	0	0	0	0	0	0	0	0	1	1	1	1	2
1120	A_23_P89249	ERBB2	NM_001005862	ref|NM_001005862|ref|NM_001289936|ref|NM_004448|ref|NM_001289937	hs|chr17:37884829-37884888	4785	ref|Homo sapiens erb-b2 receptor tyrosine kinase 2 (ERBB2), transcript variant 2, mRNA [NM_001005862]	0	-0.0271212	1.06444	0.659237	1137.15	1068.31	0	0	0	0	0	0	0	0	0	0	1	1	1	1	2
1121	A_22_P00003766	ENST00000615852	ENST00000615852	ens|ENST00000615852|ref|XR_429898|linc|lnc-CDK12-1:5|linc|lnc-CDK12-1:3	hs|chr17:37723584-37723643	416	ref|PREDICTED: Homo sapiens cyclin-dependent kinase 12 (CDK12), transcript variant X6, misc_RNA [XR_429898]	0	-0.0837027	1.21256	0.195329	135.583	111.816	0	0	0	0	0	0	0	0	0	0	1	1	1	1	2
1122	A_24_P287473	SAV1	NM_021818	ref|NM_021818|ens|ENST00000324679|gb|AK023071|tc|THC2467223	hs|chr14:51100478-51100419	2960	ref|Homo sapiens salvador family WW domain containing protein 1 (SAV1), mRNA [NM_021818]	0	0.0394901	1.09519	0.521129	1269.16	1389.97	0	0	0	0	0	0	0	0	0	0	1	1	1	1	2
1123	ETG09_35454	ETG09_35454	ETG09_35454			0		1	0	1	1	4.1095	3.29494	0	0	0	0	0	0	0	0	0	0	0	0	0	0	0
1124	A_23_P359214	LINC00842	NR_033957	ref|NR_033957|ens|ENST00000610809|ens|ENST00000614356|ref|XM_005276385	hs|chr10:47151178-47151119	222	ref|Homo sapiens long intergenic non-protein coding RNA 842 (LINC00842), long non-coding RNA [NR_033957]	0	-0.199272	1.58224	0.578217	8.13069	5.13872	0	0	0	0	0	0	0	0	0	0	1	1	0	0	0
1125	A_24_P10226	SEMA6D	NM_024966	ref|NM_024966|ens|ENST00000389425|gb|AF389426|gb|AK021660	hs|chr15:48056173-48056232	1312	ref|Homo sapiens sema domain, transmembrane domain (TM), and cytoplasmic domain, (semaphorin) 6D (SEMA6D), transcript variant 6, mRNA [NM_024966]	0	0	1	1	4.11397	3.30083	0	0	0	0	0	0	0	0	0	0	0	0	0	0	0
1126	A_21_P0003632	lnc-RAP1GDS1-3	lnc-RAP1GDS1-3:4	linc|lnc-RAP1GDS1-3:4|linc|lnc-RAP1GDS1-3:1|linc|TCONS_00008172|linc|TCONS_00008170	hs|chr4:99594434-99594493	1114	linc|LNCipedia lincRNA (lnc-RAP1GDS1-3), lincRNA [lnc-RAP1GDS1-3:4]	0	0	1	1	4.11521	3.30303	0	0	0	0	0	0	0	0	0	0	0	0	0	0	0
1127	ERCC-00051_60	DQ516740	DQ516740		unmapped	0	Unknown	1	-0.230007	1.69827	0.66549	5.60246	3.29892	0	0	0	0	0	0	0	0	0	0	1	0	0	0	0
1128	A_21_P0012863	LINC01411	ENST00000511707	ens|ENST00000511707|linc|lnc-MSX2-4:5|linc|TCONS_l2_00022639|linc|TCONS_l2_00023590	hs|chr5:173930955-173944782	137	ens|long intergenic non-protein coding RNA 1411 [Source:HGNC Symbol;Acc:HGNC:50703] [ENST00000511707]	0	0	1	1	4.11922	3.91268	0	0	0	0	0	0	0	0	0	0	0	1	0	0	0
1129	A_21_P0012529	GRM7-AS3	NR_110123	ref|NR_110123|ens|ENST00000458713|ens|ENST00000412629|ens|ENST00000445675	hs|chr3:6676801-6674235	233	ref|Homo sapiens GRM7 antisense RNA 3 (GRM7-AS3), transcript variant 1, long non-coding RNA [NR_110123]	0	0	1	1	4.11377	3.30573	0	0	0	0	0	0	0	0	0	0	0	0	0	0	0
1130	A_23_P34741	ZNF593	NM_015871	ref|NM_015871|gb|D45213|gb|U38444|gb|BC002580	hs|chr1:26497166-26497225	450	ref|Homo sapiens zinc finger protein 593 (ZNF593), mRNA [NM_015871]	0	-0.00476223	1.01103	0.938199	5801.82	5738.55	0	0	0	0	0	0	0	0	0	0	1	1	1	1	2
1131	A_21_P0006087	LINC01508	ENST00000436671	ens|ENST00000436671|linc|lnc-DIRAS2-2:3|linc|lnc-DIRAS2-2:1|linc|TCONS_00016826	hs|chr9:93147336-93145983	604	ens|long intergenic non-protein coding RNA 1508 [Source:HGNC Symbol;Acc:HGNC:51190] [ENST00000436671]	0	0	1	1	4.10814	3.30396	0	0	0	0	0	0	0	0	0	0	0	0	0	0	0
1132	A_33_P3260322	NR6A1	NM_033334	ref|NM_033334|ref|NM_001278546|ref|NM_001489|ens|ENST00000487099	hs|chr9:127279618-127279559	6999	ref|Homo sapiens nuclear receptor subfamily 6, group A, member 1 (NR6A1), transcript variant 1, mRNA [NM_033334]	0	0.0713314	1.1785	0.24968	423.411	498.992	0	0	0	0	0	0	0	0	0	0	1	1	1	1	2
1133	A_22_P00007180	lnc-GNS-1	lnc-GNS-1:1	linc|lnc-GNS-1:1	hs|chr12:65047899-65047840	422	linc|LNCipedia lincRNA (lnc-GNS-1), lincRNA [lnc-GNS-1:1]	0	0.0507292	1.1239	0.826052	9.73326	10.9392	0	0	0	0	0	0	0	0	0	0	1	1	0	0	0
1134	A_23_P45970	C1orf109	NM_017850	ref|NM_017850|ref|NM_001303031|ref|NM_001303030|ens|ENST00000609516	hs|chr1:38148026-38147967	1645	ref|Homo sapiens chromosome 1 open reading frame 109 (C1orf109), transcript variant 3, mRNA [NM_017850]	0	0.00585642	1.01358	0.92439	384.779	390.003	0	0	0	0	0	0	0	0	0	0	1	1	1	1	2
1135	A_33_P3223495	ENST00000602645	ENST00000602645	ens|ENST00000602645|gb|BX537670|tc|THC2554887|tc|THC2497595	hs|chr13:32852873-32852932	5501	ens|furry homolog (Drosophila) [Source:HGNC Symbol;Acc:HGNC:20367] [ENST00000602645]	0	-0.145453	1.39783	0.804378	4.59626	3.28815	0	0	0	0	0	0	0	0	0	0	1	0	0	0	0
1136	A_23_P148584	DOCK11	NM_144658	ref|NM_144658|ens|ENST00000276202|ref|XM_005262368|ref|XM_005262369	hs|chrX:117819952-117820011	6466	ref|Homo sapiens dedicator of cytokinesis 11 (DOCK11), mRNA [NM_144658]	0	0.0282845	1.0673	0.645689	920.479	982.423	0	0	0	0	0	0	0	0	0	0	1	1	1	1	2
1137	A_23_P419795	SBF2	NM_030962	ref|NM_030962|ens|ENST00000525040|ens|ENST00000256190|ens|ENST00000617179	hs|chr11:9800909-9800850	6743	ref|Homo sapiens SET binding factor 2 (SBF2), mRNA [NM_030962]	0	0.0814913	1.2064	0.193706	204.067	246.187	0	0	0	0	0	0	0	0	0	0	1	1	1	1	2
1138	A_21_P0008739	lnc-MYEF2-3	lnc-MYEF2-3:1	linc|lnc-MYEF2-3:1|linc|TCONS_00023673	hs|chr15:48297754-48297695	628	linc|LNCipedia lincRNA (lnc-MYEF2-3), lincRNA [lnc-MYEF2-3:1]	0	0	1	1	4.05351	3.27052	0	0	0	0	0	0	0	0	0	0	0	0	0	0	0
1139	A_22_P00010873	lnc-NPAS3-1	lnc-NPAS3-1:1	linc|lnc-NPAS3-1:1|gb|BF223154	hs|chr14:34528447-34528506	248	gb|7q29g04.x1 NCI_CGAP_GC6 Homo sapiens cDNA clone IMAGE:3700014 3', mRNA sequence [BF223154]	0	-0.172904	1.48903	0.761108	4.85385	3.25973	0	0	0	0	0	0	0	0	0	0	1	0	0	0	0
1140	A_33_P3332135	PHOSPHO1	NM_001143804	ref|NM_001143804|ref|NM_178500|ens|ENST00000413580|ens|ENST00000310544	hs|chr17:47300802-47300743	2102	ref|Homo sapiens phosphatase, orphan 1 (PHOSPHO1), transcript variant 1, mRNA [NM_001143804]	0	0.0282846	1.0673	0.647803	296.471	316.422	0	0	0	0	0	0	0	0	0	0	1	1	1	1	2
1141	A_22_P00002641	lnc-C1orf186-1	lnc-C1orf186-1:2	linc|lnc-C1orf186-1:2|linc|lnc-C1orf186-1:1|linc|TCONS_00000717|gb|CD684123	hs|chr1:206299750-206299691	99	gb|EST643 human nasopharynx Homo sapiens cDNA, mRNA sequence [CD684123]	0	-0.436713	2.73346	0.286774	8.81967	3.22656	0	0	0	0	0	0	0	0	0	0	1	0	0	0	0
1142	A_32_P196115	ZSCAN25	NM_145115	ref|NM_145115|ens|ENST00000485586|ens|ENST00000481424|ens|ENST00000394152	hs|chr7:99229296-99229355	3614	ref|Homo sapiens zinc finger and SCAN domain containing 25 (ZSCAN25), mRNA [NM_145115]	0	0.0138343	1.03237	0.850771	54.6946	56.4649	0	0	0	0	0	0	0	0	0	0	1	1	1	1	2
1143	A_22_P00010273	ENST00000564469	ENST00000564469	ens|ENST00000564469|ens|ENST00000565473|linc|lnc-MTL5-1:1|linc|lnc-MTL5-1:2	hs|chr11:68383379-68383320	443	Unknown	0	0	1	1	3.97425	3.21488	0	0	0	0	0	0	0	0	0	0	0	0	0	0	0
1144	A_22_P00014526	CFAP44-AS1	NR_046728	ref|NR_046728|linc|lnc-SIDT1-1:2|tc|THC2731666	hs|chr3:113152458-113152517	424	ref|Homo sapiens CFAP44 antisense RNA 1 (CFAP44-AS1), long non-coding RNA [NR_046728]	0	0	1	1	3.95431	3.20045	0	0	0	0	0	0	0	0	0	0	0	0	0	0	0
1145	A_22_P00009450	lnc-MAB21L1-1	lnc-MAB21L1-1:1	linc|lnc-MAB21L1-1:1	hs|chr13:35623339-35623280	62	linc|LNCipedia lincRNA (lnc-MAB21L1-1), lincRNA [lnc-MAB21L1-1:1]	0	0	1	1	3.93249	3.18453	0	0	0	0	0	0	0	0	0	0	0	0	0	0	0
1146	A_21_P0010679	XLOC_l2_001362	TCONS_l2_00001843	linc|TCONS_l2_00001843|linc|TCONS_l2_00001844|linc|TCONS_l2_00001845	hs|chr1:230020277-230020218	1085	linc|BROAD Institute lincRNA (XLOC_l2_001362), lincRNA [TCONS_l2_00001843]	0	-0.029738	1.07087	0.751488	32.0852	29.9618	0	0	0	0	0	0	0	0	0	0	1	1	1	1	2
1147	A_33_P3294002	A4GALT	NM_017436	ref|NM_017436|ens|ENST00000381278|ens|ENST00000401850|ens|ENST00000249005	hs|chr22:43088187-43088128	2031	ref|Homo sapiens alpha 1,4-galactosyltransferase (A4GALT), mRNA [NM_017436]	0	-0.027744	1.06597	0.652393	583.773	547.646	0	0	0	0	0	0	0	0	0	0	1	1	1	1	2
1148	A_21_P0006492	lnc-MAOA-2	lnc-MAOA-2:1	linc|lnc-MAOA-2:1|linc|TCONS_00017157	hs|chrX:43297748-43297807	206	linc|LNCipedia lincRNA (lnc-MAOA-2), lincRNA [lnc-MAOA-2:1]	0	0	1	1	3.85736	3.21375	0	0	0	0	0	0	0	0	0	0	0	1	0	0	0
1149	A_21_P0008407	ENST00000554526	ENST00000554526	ens|ENST00000554526|linc|lnc-JPH4-1:7|linc|lnc-JPH4-1:1|linc|TCONS_00022676	hs|chr14:24198304-24198247	514	Unknown	0	0	1	1	4.03573	3.35291	0	0	0	0	0	0	0	0	0	0	0	0	0	0	0
1150	ERCC-00012_90	ERCC-00012_90	ERCC-00012_90			0		1	0.44912	2.81268	0.0558307	5.91936	16.6493	0	0	0	0	0	0	0	0	0	0	1	1	0	0	0
1151	A_23_P106998	MRPS23	NM_016070	ref|NM_016070|gb|AK312729|gb|AF161447|gb|BC000242	hs|chr17:55926606-55918568	271	ref|Homo sapiens mitochondrial ribosomal protein S23 (MRPS23), mRNA [NM_016070]	0	-0.0299046	1.07128	0.62792	462.436	431.665	0	0	0	0	0	0	1	1	0	0	1	1	1	1	2
1152	A_21_P0010520	ENST00000544155	ENST00000544155	ens|ENST00000544155|ens|ENST00000497359|ens|ENST00000498021|ens|ENST00000481930	hs|chr1:17084648-17084589	491	ens|macrophage stimulating 1-like [Source:HGNC Symbol;Acc:HGNC:7390] [ENST00000544155]	0	-0.22764	1.68904	0.00366634	68.9463	40.8198	0	0	0	0	0	0	0	0	0	0	1	1	1	1	2
1153	A_32_P131367	RNF13	NM_007282	ref|NM_007282|ref|NM_183381|ens|ENST00000467996|ens|ENST00000474348	hs|chr3:149629843-149638952	1362	ref|Homo sapiens ring finger protein 13 (RNF13), transcript variant 1, mRNA [NM_007282]	0	0.0400954	1.09672	0.519718	235.344	258.106	0	0	0	0	0	0	0	0	0	0	1	1	1	1	2
1154	A_22_P00015438	ENST00000555655	ENST00000555655	ens|ENST00000555655|linc|lnc-SSTR1-1:1|gb|CD247929	hs|chr14:38672038-38672097	440	gb|AGENCOURT_14064986 NIH_MGC_172 Homo sapiens cDNA 5', mRNA sequence [CD247929]	0	-0.599078	3.97263	0.0684543	13.8316	3.48172	0	0	0	0	0	0	0	0	0	0	1	0	0	0	0
1155	A_33_P3842770	LOC101928669	XR_424064	ref|XR_424064|ref|XR_424062|gb|BC022881	hs|chrUn_gl000221:61087-61035	1328	ref|PREDICTED: Homo sapiens uncharacterized LOC101928669 (LOC101928669), transcript variant X4, ncRNA [XR_424064]	0	-0.0571273	1.14058	0.361485	235.798	206.734	0	0	0	0	0	0	0	0	0	0	1	1	1	1	2
1156	A_24_P406986	SLC43A3	NM_199329	ref|NM_199329|ref|NM_017611|ref|NM_014096|ref|NM_001278206	hs|chr11:57176654-57175317	1696	ref|Homo sapiens solute carrier family 43, member 3 (SLC43A3), transcript variant 3, mRNA [NM_199329]	0	0	1	1	4.28045	3.55018	0	0	0	0	0	0	0	0	0	0	0	0	0	0	0
1157	A_21_P0011917	XLOC_l2_008014	TCONS_l2_00014569	linc|TCONS_l2_00014569	hs|chr2:51452688-51448903	17	linc|BROAD Institute lincRNA (XLOC_l2_008014), lincRNA [TCONS_l2_00014569]	0	0	1	1	4.30701	3.57113	0	0	0	0	0	0	0	0	0	0	0	0	0	0	0
1158	A_23_P38446	TNFAIP1	NM_021137	ref|NM_021137|ens|ENST00000226225|gb|M80783|gb|BC003694	hs|chr17:26673908-26673967	3681	ref|Homo sapiens tumor necrosis factor, alpha-induced protein 1 (endothelial) (TNFAIP1), mRNA [NM_021137]	0	-0.0131328	1.0307	0.830763	1690.4	1640.05	0	0	0	0	0	0	0	0	0	0	1	1	1	1	2
1159	A_23_P313652	AKAP14	NM_178813	ref|NM_178813|ref|NM_001008534|ens|ENST00000371425|ens|ENST00000371431	hs|chrX:119053875-119054478	580	ref|Homo sapiens A kinase (PRKA) anchor protein 14 (AKAP14), transcript variant 1, mRNA [NM_178813]	0	-0.361069	2.29651	0.244233	12.0185	5.23339	0	0	0	0	0	0	0	0	0	0	1	1	0	0	0
1160	A_23_P25019	PRIM1	NM_000946	ref|NM_000946|ens|ENST00000338193|ens|ENST00000552590|gb|AK314866	hs|chr12:57133111-57132284	1082	ref|Homo sapiens primase, DNA, polypeptide 1 (49kDa) (PRIM1), mRNA [NM_000946]	0	-0.0312329	1.07457	0.611496	3349.04	3116.65	0	0	0	0	0	0	0	0	0	0	1	1	1	1	2
1161	A_24_P555510	PCM1	NM_006197	ref|NM_006197|ens|ENST00000327578|ref|XM_006716336|ref|XM_006716339	hs|chr8:17887294-17887353	8619	ref|Homo sapiens pericentriolar material 1 (PCM1), mRNA [NM_006197]	0	0.0356976	1.08567	0.565253	285.072	309.494	0	0	0	0	0	0	0	0	0	0	1	1	1	1	2
1162	A_33_P3414137	GRID2IP	NM_001145118	ref|NM_001145118	hs|chr7:6536468-6536409	4572	ref|Homo sapiens glutamate receptor, ionotropic, delta 2 (Grid2) interacting protein (GRID2IP), mRNA [NM_001145118]	0	0.13753	1.37256	0.685636	6.35667	8.72489	0	0	0	0	0	0	0	0	0	0	1	1	0	0	0
1163	A_22_P00008704	ENST00000567253	ENST00000567253	ens|ENST00000567253|linc|lnc-KIAA1257-2:1|gb|BX354304|tc|THC2604753	hs|chr3:128579059-128579000	310	gb|BX354304 Homo sapiens NEUROBLASTOMA COT 25-NORMALIZED Homo sapiens cDNA clone CS0DC017YK06 5-PRIME, mRNA sequence [BX354304]	0	-0.587278	3.86614	0.0422391	16.479	4.26238	0	0	0	0	0	0	0	0	0	0	1	1	0	0	0
1164	A_33_P3832680	FAM25C	BC127791	gb|BC127791|gb|BF062320	hs|chr10:48249050-48248991	885	gb|Homo sapiens cDNA clone IMAGE:40133024. [BC127791]	0	-0.0678441	1.16908	0.829192	8.8029	7.52977	0	0	0	0	0	0	0	0	0	0	1	1	0	0	0
1165	A_33_P3214052	lnc-SHPRH-2	lnc-SHPRH-2:6	linc|lnc-SHPRH-2:6|linc|TCONS_l2_00025508|linc|TCONS_l2_00024970|linc|TCONS_l2_00025507	hs|chr6:147183134-147183075	373	linc|LNCipedia lincRNA (lnc-SHPRH-2), lincRNA [lnc-SHPRH-2:6]	0	-0.350101	2.23924	0.433436	8.21371	3.66807	0	0	0	0	0	0	0	0	0	0	1	0	0	0	0
1166	A_33_P3312730	BHLHA15	NM_177455	ref|NM_177455|ens|ENST00000314018|ens|ENST00000609256|gb|AB464465	hs|chr7:97841965-97842024	399	ref|Homo sapiens basic helix-loop-helix family, member a15 (BHLHA15), mRNA [NM_177455]	0	0.00528772	1.01225	0.992504	4.46603	4.52074	0	0	0	0	0	0	0	0	0	0	0	1	0	0	0
1167	A_21_P0013792	LINC00086	ENST00000417443	ens|ENST00000417443|linc|TCONS_l2_00030365|gb|BQ189783|tc|THC2665466	hs|chrX:134561661-134561720	4891	ens|long intergenic non-protein coding RNA 86 [Source:HGNC Symbol;Acc:HGNC:34499] [ENST00000417443]	0	0.000950062	1.00219	0.98779	280.745	281.36	0	0	0	0	0	0	0	0	0	0	1	1	1	1	2
1168	A_21_P0008358	lnc-C14orf118-1	lnc-C14orf118-1:1	linc|lnc-C14orf118-1:1|linc|lnc-C14orf118-1:5|linc|lnc-C14orf118-1:4|linc|TCONS_00022560	hs|chr14:76729725-76729784	427	linc|LNCipedia lincRNA (lnc-C14orf118-1), lincRNA [lnc-C14orf118-1:1]	0	-0.0299874	1.07149	0.930931	7.69481	7.18143	0	0	0	0	0	0	0	0	0	0	1	1	0	0	0
1169	A_33_P3385870	CCNG2	NM_004354	ref|NM_004354|ens|ENST00000316355|ens|ENST00000395640|ens|ENST00000502280	hs|chr4:78087157-78087216	1417	ref|Homo sapiens cyclin G2 (CCNG2), mRNA [NM_004354]	0	-0.018498	1.04351	0.829527	43.2086	41.4068	0	0	0	0	0	0	0	0	0	0	1	1	1	1	2
1170	A_23_P111978	KCNK9	NM_001282534	ref|NM_001282534|ens|ENST00000303015|ens|ENST00000520439|gb|AF212829	hs|chr8:140631179-140631120	510	ref|Homo sapiens potassium channel, two pore domain subfamily K, member 9 (KCNK9), transcript variant 1, mRNA [NM_001282534]	0	0	1	1	4.48609	3.70073	0	0	0	0	0	0	0	0	0	0	0	0	0	0	0
1171	A_22_P00003974	ENST00000556519	ENST00000556519	ens|ENST00000556519|linc|lnc-CHD2-4:4|linc|lnc-CHD2-4:7|linc|TCONS_00023519	hs|chr15:94041817-94041876	455	Unknown	0	0.0600898	1.14839	0.397614	67.1774	77.1459	0	0	0	0	0	0	0	0	0	0	1	1	1	1	2
1172	A_24_P401870	C9orf139	NM_207511	ref|NM_207511|ens|ENST00000314330|gb|AK124899|gb|AK093587	hs|chr9:139930882-139930941	3462	ref|Homo sapiens chromosome 9 open reading frame 139 (C9orf139), mRNA [NM_207511]	0	-0.460061	2.88444	0.242877	10.6245	3.68338	0	0	0	0	0	0	0	0	0	0	1	0	0	0	0
1173	A_21_P0005815	lnc-DUSP26-1	lnc-DUSP26-1:1	linc|lnc-DUSP26-1:1|linc|TCONS_00014968	hs|chr8:33462513-33462454	293	linc|LNCipedia lincRNA (lnc-DUSP26-1), lincRNA [lnc-DUSP26-1:1]	0	0	1	1	4.4887	3.69759	0	0	0	0	0	0	0	0	0	0	0	0	0	0	0
1174	A_22_P00005815	lnc-EPHB6-1	lnc-EPHB6-1:1	linc|lnc-EPHB6-1:1|gb|BU568025	hs|chr7:142573628-142573687	39	gb|AGENCOURT_10399124 NIH_MGC_82 Homo sapiens cDNA clone IMAGE:6614805 5', mRNA sequence [BU568025]	0	0	1	1	4.48768	3.69512	0	0	0	0	0	0	0	0	0	0	0	0	0	0	0
1175	A_33_P3277407	KMT2E	NM_182931	ref|NM_182931|ref|NM_018682|ens|ENST00000473063|ens|ENST00000334914	hs|chr7:104751253-104751312	4539	ref|Homo sapiens lysine (K)-specific methyltransferase 2E (KMT2E), transcript variant 1, mRNA [NM_182931]	0	0.0208034	1.04907	0.876867	20.7549	21.7733	0	0	0	0	0	0	0	0	0	0	1	1	0	1	1
1176	A_22_P00019710	lnc-ADRB1-1	lnc-ADRB1-1:1	linc|lnc-ADRB1-1:1|linc|TCONS_00018344|gb|AA928102	hs|chr10:115802377-115802436	406	gb|on86d04.s1 Soares_NFL_T_GBC_S1 Homo sapiens cDNA clone IMAGE:1563559 3', mRNA sequence [AA928102]	0	-0.135053	1.36475	0.818099	5.02767	3.68395	0	0	0	0	0	0	0	0	0	0	1	0	0	0	0
1177	A_22_P00015463	ENST00000434540	ENST00000434540	ens|ENST00000434540|linc|lnc-ST6GALNAC3-1:1	hs|chr1:76531832-76531891	317	Unknown	0	-0.123287	1.32827	0.179457	43.2189	32.5377	0	0	0	0	0	0	0	0	0	0	1	1	1	1	2
1178	A_22_P00023197	lnc-HSPA4-1	lnc-HSPA4-1:2	linc|lnc-HSPA4-1:2|tc|THC2778526	hs|chr5:132560038-132560097	502	linc|LNCipedia lincRNA (lnc-HSPA4-1), lincRNA [lnc-HSPA4-1:2]	0	0	1	1	4.47043	3.67359	0	0	0	0	0	0	0	0	0	0	0	0	0	0	0
1179	A_33_P3271930	PYCR1	NM_153824	ref|NM_153824|ens|ENST00000581271|ens|ENST00000579698|ens|ENST00000585215	hs|chr17:79893301-79893242	672	ref|Homo sapiens pyrroline-5-carboxylate reductase 1 (PYCR1), transcript variant 2, mRNA [NM_153824]	0	-0.0518049	1.12669	0.408288	234.933	208.516	0	0	0	0	0	0	0	0	0	0	1	1	1	1	2
1180	A_22_P00006065	LOC101928353	NR_125857	ref|NR_125857|ens|ENST00000418403|ref|XR_241859|ref|XR_250018	hs|chr6:71108995-71109054	547	ref|Homo sapiens uncharacterized LOC101928353 (LOC101928353), long non-coding RNA [NR_125857]	0	-0.283638	1.92149	0.564693	7.01373	3.65016	0	0	0	0	0	0	0	0	0	0	1	0	0	0	0
1181	A_22_P00020217	ENST00000425153	ENST00000425153	ens|ENST00000425153|linc|lnc-FAM125B-2:1|linc|TCONS_00015754|tc|THC2776424	hs|chr9:129290007-129290066	110	Unknown	0	-0.00166788	1.00385	0.986179	32.963	32.8367	0	0	0	0	0	0	0	0	0	0	1	1	1	1	2
1182	A_22_P00007842	lnc-HRASLS-2	lnc-HRASLS-2:1	linc|lnc-HRASLS-2:1	hs|chr3:192234741-192234800	121	linc|LNCipedia lincRNA (lnc-HRASLS-2), lincRNA [lnc-HRASLS-2:1]	0	0	1	1	4.44013	3.64119	0	0	0	0	0	0	0	0	0	0	0	0	0	0	0
1183	A_22_P00024979	LOC101927041	ENST00000512927	ens|ENST00000512927|ref|XR_246559|ref|XR_249855|ref|XR_251843	hs|chr5:113392812-113392871	510	ref|PREDICTED: Homo sapiens uncharacterized LOC101927041 (RP11-371M22.1), ncRNA [XR_246559]	0	0	1	1	4.43055	3.63137	0	0	0	0	0	0	0	0	0	0	0	0	0	0	0
1184	A_21_P0012462	XLOC_l2_010370	TCONS_l2_00019558	linc|TCONS_l2_00019558	hs|chr3:140311155-140311096	1374	linc|BROAD Institute lincRNA (XLOC_l2_010370), lincRNA [TCONS_l2_00019558]	0	0	1	1	4.42053	3.6213	0	0	0	0	0	0	0	0	0	0	0	0	0	0	0
1185	A_33_P3533377	ZNF847P	DA571583	gb|DA571583	hs|chr1:227885599-227885658	743	gb|DA571583 HEMBA1 Homo sapiens cDNA clone HEMBA1006880 5', mRNA sequence [DA571583]	0	0	1	1	4.409	3.60989	0	0	0	0	0	0	0	0	0	0	0	0	0	0	0
1186	A_23_P110492	MARCH6	NM_005885	ref|NM_005885|ref|NM_001270660|ref|NM_001270661|ens|ENST00000274140	hs|chr5:10435312-10435371	4508	ref|Homo sapiens membrane-associated ring finger (C3HC4) 6, E3 ubiquitin protein ligase (MARCH6), transcript variant 1, mRNA [NM_005885]	0	0.0172497	1.04052	0.779032	1102.21	1146.87	0	0	0	0	0	0	0	0	0	0	1	1	1	1	2
1187	A_33_P3327470	THC2606816	THC2606816	tc|THC2606816	hs|chr19:049542303-049542244	206	tc|Q6I984_HUMAN (Q6I984) Acidic neurotrophin 6 alpha (Fragment), complete [THC2606816]	0	0.18048	1.51524	0.692157	4.40023	6.66739	0	0	0	0	0	0	0	0	0	0	0	1	0	0	0
1188	A_21_P0013018	XLOC_l2_012418	TCONS_l2_00024063	linc|TCONS_l2_00024063|linc|TCONS_l2_00024064	hs|chr6:17131581-17131640	1439	linc|BROAD Institute lincRNA (XLOC_l2_012418), lincRNA [TCONS_l2_00024063]	0	0	1	1	4.37301	3.57472	0	0	0	0	0	0	0	0	0	0	0	0	0	0	0
1189	A_23_P202602	SEC23IP	NM_007190	ref|NM_007190|ref|NR_037771|ens|ENST00000369075|ref|XR_246061	hs|chr10:121700786-121700845	3921	ref|Homo sapiens SEC23 interacting protein (SEC23IP), transcript variant 1, mRNA [NM_007190]	0	0.101987	1.2647	0.101286	571.5	722.776	0	0	0	0	0	0	0	0	0	0	1	1	1	1	2
1190	A_33_P3362326	FHL2	CR936682	gb|CR936682	hs|chr2:105974230-105974171	4821	gb|Homo sapiens mRNA; cDNA DKFZp781J01103 (from clone DKFZp781J01103). [CR936682]	0	0.112103	1.2945	0.106584	69.7746	90.3233	0	0	0	0	0	0	0	0	0	0	1	1	1	1	2
1191	A_24_P349616	UBTF	NM_001076683	ref|NM_001076683|ref|NM_014233|ref|NM_001076684|ref|NR_045058	hs|chr17:42282767-42282708	4236	ref|Homo sapiens upstream binding transcription factor, RNA polymerase I (UBTF), transcript variant 2, mRNA [NM_001076683]	0	-0.0827165	1.20981	0.191684	197.779	163.48	0	0	0	0	0	0	0	0	0	0	1	1	1	1	2
1192	A_33_P3283813	SLC30A8	NM_001172813	ref|NM_001172813|ref|NM_001172815|ref|NM_001172814|ref|NM_173851	hs|chr8:118188850-118188909	5457	ref|Homo sapiens solute carrier family 30 (zinc transporter), member 8 (SLC30A8), transcript variant 4, mRNA [NM_001172813]	0	0	1	1	4.32324	4.13779	0	0	0	0	0	0	0	0	0	0	0	1	0	0	0
1193	A_22_P00003805	lnc-CDKN2A-1	lnc-CDKN2A-1:1	linc|lnc-CDKN2A-1:1|gb|BX648047|tc|THC2624390	hs|chr9:21859280-21859221	2645	gb|Homo sapiens mRNA; cDNA DKFZp686O20193 (from clone DKFZp686O20193). [BX648047]	0	0.371235	2.35091	0.302318	4.32904	10.1772	0	0	0	0	0	0	0	0	0	0	0	1	0	0	0
1194	A_22_P00018817	SP140	NM_001005176	ref|NM_001005176|ens|ENST00000543928|ens|ENST00000473711|linc|lnc-SP140-1:1	hs|chr2:231090504-231090563	59	ref|Homo sapiens SP140 nuclear body protein (SP140), transcript variant 2, mRNA [NM_001005176]	0	-0.138594	1.37592	0.813677	4.80739	3.49394	0	0	0	0	0	0	0	0	0	0	1	0	0	0	0
1195	A_23_P435941	SAMD1	NM_138352	ref|NM_138352|gb|AY453840|gb|BC007384|gb|BC080588	hs|chr19:14199590-14199531	1350	ref|Homo sapiens sterile alpha motif domain containing 1 (SAMD1), mRNA [NM_138352]	0	-0.0360523	1.08656	0.560163	370.181	340.692	0	0	0	0	0	0	0	0	0	0	1	1	1	1	2
1196	A_21_P0009654	DKFZp434J0226	ENST00000593980	ens|ENST00000593980|linc|lnc-IGFL1-1:2|linc|lnc-IGFL1-1:3|linc|TCONS_00026793	hs|chr19:46713508-46715413	837	ens|uncharacterized LOC93429 [Source:EntrezGene;Acc:93429] [ENST00000593980]	0	0	1	1	4.26183	3.46895	0	0	0	0	0	0	0	0	0	0	0	0	0	0	0
1197	A_23_P342053	RBBP6	NM_032626	ref|NM_032626|ens|ENST00000568015|ens|ENST00000567686|gb|HQ447789	hs|chr16:24557545-24560286	1267	ref|Homo sapiens retinoblastoma binding protein 6 (RBBP6), transcript variant 3, mRNA [NM_032626]	0	-0.0190293	1.04479	0.763091	168.728	161.494	0	0	0	0	0	0	0	0	0	0	1	1	1	1	2
1198	A_22_P00018444	ENST00000512464	ENST00000512464	ens|ENST00000512464|linc|lnc-TRIML2-5:1|linc|TCONS_00007931|gb|BF984331	hs|chr4:188437408-188437349	597	gb|602306621F1 NIH_MGC_88 Homo sapiens cDNA clone IMAGE:4398029 5', mRNA sequence [BF984331]	0	0	1	1	4.23184	3.44077	0	0	0	0	0	0	0	0	0	0	0	0	0	0	0
1199	A_32_P191503	LINC00265	NR_026999	ref|NR_026999|ref|NR_037596|ref|XR_171646|linc|lnc-RALA-1:8	hs|chr7:39834139-39834198	4560	ref|Homo sapiens long intergenic non-protein coding RNA 265 (LINC00265), long non-coding RNA [NR_026999]	0	-0.048486	1.11811	0.432788	469.811	420.182	0	0	0	0	0	0	0	0	0	0	1	1	1	1	2
1200	A_21_P0005037	LOC102724168	XR_426066	ref|XR_426066|ref|XR_427990|ref|XR_432044|linc|lnc-FAM46A-2:1	hs|chr6:82648044-82555619	94	ref|PREDICTED: Homo sapiens uncharacterized LOC102724168 (LOC102724168), ncRNA [XR_426066]	0	0.0779124	1.1965	0.87958	4.21197	5.03962	0	0	0	0	0	0	0	0	0	0	0	1	0	0	0
1201	A_33_P3344264	DUS3L	NM_020175	ref|NM_020175|ref|NM_001161619|ens|ENST00000589085|ens|ENST00000309061	hs|chr19:5785214-5785155	2049	ref|Homo sapiens dihydrouridine synthase 3-like (S. cerevisiae) (DUS3L), transcript variant 1, mRNA [NM_020175]	0	0.0148766	1.03485	0.8087	1795.08	1857.64	0	0	0	0	0	0	0	0	0	0	1	1	1	1	2
1202	A_23_P9056	RB1CC1	NM_014781	ref|NM_014781|ref|NM_001083617|ens|ENST00000435644|ens|ENST00000025008	hs|chr8:53536078-53536019	5606	ref|Homo sapiens RB1-inducible coiled-coil 1 (RB1CC1), transcript variant 1, mRNA [NM_014781]	0	-0.0115146	1.02687	0.851491	777.792	757.441	0	0	0	0	0	0	0	0	0	0	1	1	1	1	2
1203	A_22_P00013415	LINC01550	NR_015430	ref|NR_015430|ens|ENST00000499006|linc|lnc-RP11-204N11.1.1-3:16|linc|lnc-RP11-204N11.1.1-3:2	hs|chr14:98392940-98392881	464	ref|Homo sapiens long intergenic non-protein coding RNA 1550 (LINC01550), long non-coding RNA [NR_015430]	0	0	1	1	4.15875	3.37265	0	0	0	0	0	0	0	0	0	0	0	0	0	0	0
1204	A_23_P58482	MGAT1	NM_002406	ref|NM_002406|ref|NM_001114618|ref|NM_001114617|ref|NM_001114620	hs|chr5:180218078-180218019	2388	ref|Homo sapiens mannosyl (alpha-1,3-)-glycoprotein beta-1,2-N-acetylglucosaminyltransferase (MGAT1), transcript variant 2, mRNA [NM_002406]	0	-0.0414688	1.10019	0.500591	1247.66	1134.04	0	0	0	0	0	0	0	0	0	0	1	1	1	1	2
1205	A_23_P78563	UBL5	NM_024292	ref|NM_024292|ref|NM_001048241|ens|ENST00000588141|ens|ENST00000586895	hs|chr19:9939311-9939531	283	ref|Homo sapiens ubiquitin-like 5 (UBL5), transcript variant 1, mRNA [NM_024292]	0	-0.0478159	1.11639	0.437416	13710	12280.6	0	0	0	0	0	0	0	0	0	0	1	1	1	1	2
1206	A_23_P210131	ENST00000619511	ENST00000619511	ens|ENST00000619511|tc|THC2568531	hs|chr2:96657375-96657316	204	ens|ankyrin repeat domain 36C [Source:HGNC Symbol;Acc:HGNC:32946] [ENST00000619511]	0	-0.0645665	1.16029	0.299045	326.225	281.158	0	0	0	0	0	0	0	0	0	0	1	1	1	1	2
1207	A_33_P3416649	A_33_P3416649	A_33_P3416649		hs|chr11:037370331-037370390	0	Unknown	0	0	1	1	4.10255	3.32042	0	0	0	0	0	0	0	0	0	0	0	0	0	0	0
1208	A_23_P8801	CYP3A5	NM_000777	ref|NM_000777|ref|NM_001291829|ref|NM_001291830|ref|NR_033807	hs|chr7:99245958-99245899	1608	ref|Homo sapiens cytochrome P450, family 3, subfamily A, polypeptide 5 (CYP3A5), transcript variant 1, mRNA [NM_000777]	0	-0.195272	1.56773	0.160458	23.0968	14.7326	0	0	0	0	0	0	0	0	0	0	1	1	1	0	1
1209	A_24_P62367	DLGAP1	NM_004746	ref|NM_004746|ref|NM_001242761|ref|NM_001242765|ref|NM_001242763	hs|chr18:3502551-3502492	3190	ref|Homo sapiens discs, large (Drosophila) homolog-associated protein 1 (DLGAP1), transcript variant 1, mRNA [NM_004746]	0	0	1	1	4.07995	3.92096	0	0	0	0	0	0	0	0	0	0	0	1	0	0	0
1210	A_21_P0002965	lnc-SYNPR-1	lnc-SYNPR-1:1	linc|lnc-SYNPR-1:1|linc|TCONS_00006041	hs|chr3:63134413-63134472	240	linc|LNCipedia lincRNA (lnc-SYNPR-1), lincRNA [lnc-SYNPR-1:1]	0	0	1	1	4.0621	3.28287	0	0	0	0	0	0	0	0	0	0	0	0	0	0	0
1211	A_21_P0000420	SNORD114-23	NR_003216	ref|NR_003216	hs|chr14:101450221-101450280	8	ref|Homo sapiens small nucleolar RNA, C/D box 114-23 (SNORD114-23), small nucleolar RNA [NR_003216]	0	0	1	1	4.04931	3.27099	0	0	0	0	0	0	0	0	0	0	0	0	0	0	0
1212	A_33_P3284533	ENST00000390440	ENST00000390440	ens|ENST00000390440|gb|L06884|gb|S51029|gb|AB306064	hs|chr14:22392730-22392789	327	ens|T cell receptor alpha variable 14/delta variable 4 [Source:HGNC Symbol;Acc:HGNC:12110] [ENST00000390440]	0	0	1	1	4.03685	3.2594	0	0	0	0	0	0	0	0	0	0	0	0	0	0	0
1213	A_33_P3213419	LOC100129447	AK054946	gb|AK054946|tc|THC2483097	hs|chr12:113528430-113528489	173	gb|Homo sapiens cDNA FLJ30384 fis, clone BRACE2008114. [AK054946]	0	-0.034871	1.08361	0.572037	462.19	426.53	0	0	0	0	0	0	0	0	0	1	1	1	1	1	2
1214	A_22_P00001551	lnc-ARID1B-1	lnc-ARID1B-1:1	linc|lnc-ARID1B-1:1|linc|TCONS_00012002	hs|chr6:156693500-156693559	330	linc|LNCipedia lincRNA (lnc-ARID1B-1), lincRNA [lnc-ARID1B-1:1]	0	-0.0729392	1.18288	0.879153	5.13139	4.33806	0	0	0	0	0	0	0	0	0	0	1	1	0	0	0
1215	ERCC-00061_161	DQ459426	DQ459426		unmapped	0	Unknown	1	0	1	1	4.00122	3.22622	0	0	0	0	0	0	0	0	0	0	0	0	0	0	0
1216	A_33_P3220090	ZNF391	NM_001076781	ref|NM_001076781|gb|AK294965|gb|BC156667|tc|THC2524851	hs|chr6:27369168-27369227	1536	ref|Homo sapiens zinc finger protein 391 (ZNF391), mRNA [NM_001076781]	0	-0.0125126	1.02923	0.852102	84.0646	81.6772	0	0	0	0	0	0	0	0	0	0	1	1	1	1	2
1217	A_21_P0002911	LOC102724604	ENST00000460993	ens|ENST00000460993|linc|lnc-DNAJC19-2:4|linc|lnc-DNAJC19-2:2|linc|TCONS_00005897	hs|chr3:181138946-181138887	764	Unknown	0	0	1	1	3.97923	3.2057	0	0	0	0	0	0	0	0	0	0	0	0	0	0	0
1218	A_33_P3388192	GTSF1	NM_144594	ref|NM_144594|ens|ENST00000552336|ens|ENST00000552395|ens|ENST00000305879	hs|chr12:54849804-54849745	743	ref|Homo sapiens gametocyte specific factor 1 (GTSF1), mRNA [NM_144594]	0	0	1	1	3.96875	3.19587	0	0	0	0	0	0	0	0	0	0	0	0	0	0	0
1219	A_23_P19134	GPR98	NM_032119	ref|NM_032119|ref|NR_003149|ens|ENST00000405460|gb|AF055084	hs|chr5:90459768-90459826	19067	ref|Homo sapiens G protein-coupled receptor 98 (GPR98), transcript variant 1, mRNA [NM_032119]	0	0.0714784	1.1789	0.256472	165.475	195.079	0	0	0	0	0	0	0	0	0	0	1	1	1	1	2
1220	A_21_P0001548	lnc-TGFBR3-1	lnc-TGFBR3-1:1	linc|lnc-TGFBR3-1:1|linc|TCONS_00001584	hs|chr1:92011009-92010950	1944	linc|LNCipedia lincRNA (lnc-TGFBR3-1), lincRNA [lnc-TGFBR3-1:1]	0	0	1	1	3.94904	3.17734	0	0	0	0	0	0	0	0	0	0	0	0	0	0	0
1221	A_22_P00007562	lnc-HBEGF-1	lnc-HBEGF-1:1	linc|lnc-HBEGF-1:1|gb|DA331166	hs|chr5:139737194-139737135	185	gb|DA331166 BRHIP3 Homo sapiens cDNA clone BRHIP3028838 5', mRNA sequence [DA331166]	0	0	1	1	3.9399	3.16872	0	0	0	0	0	0	0	0	0	0	0	0	0	0	0
1222	A_22_P00025517	TLX1NB	ENST00000425505	ens|ENST00000425505|linc|lnc-PDZD7-4:2|linc|lnc-PDZD7-4:3|gb|BC019674	hs|chr10:102850143-102850084	825	ens|TLX1 neighbor [Source:HGNC Symbol;Acc:HGNC:37183] [ENST00000425505]	0	-0.253084	1.79095	0.144764	18.0969	10.1046	0	0	0	0	0	0	0	0	0	0	1	1	0	0	0
1223	A_21_P0012500	ENST00000514145	ENST00000514145	ens|ENST00000514145|ens|ENST00000507856|ens|ENST00000608488|ens|ENST00000609352	hs|chr3:129837925-129837984	476	Unknown	0	-0.22765	1.68908	0.669322	5.31549	3.14697	0	0	0	0	0	0	0	0	0	0	1	0	0	0	0
1224	A_21_P0013106	XLOC_l2_013151	TCONS_l2_00024960	linc|TCONS_l2_00024960	hs|chr6:144589111-144551481	146	linc|BROAD Institute lincRNA (XLOC_l2_013151), lincRNA [TCONS_l2_00024960]	0	0	1	1	3.91496	3.145	0	0	0	0	0	0	0	0	0	0	0	0	0	0	0
1225	A_33_P3251148	TSPO	NM_001256530	ref|NM_001256530|ref|NM_001256531|ref|NM_000714|ref|NR_046308	hs|chr22:43559157-43559216	984	ref|Homo sapiens translocator protein (18kDa) (TSPO), transcript variant 3, mRNA [NM_001256530]	0	-0.0193299	1.04551	0.75307	16301.6	15592	0	0	0	0	0	0	0	0	0	0	1	1	1	1	2
1226	A_23_P67646	GAPDHS	NM_014364	ref|NM_014364|ens|ENST00000586334|ens|ENST00000222286|ref|XM_005258732	hs|chr19:36029273-36029505	425	ref|Homo sapiens glyceraldehyde-3-phosphate dehydrogenase, spermatogenic (GAPDHS), mRNA [NM_014364]	0	0	1	1	3.89972	3.13043	0	0	0	0	0	0	0	0	0	0	0	0	0	0	0
1227	A_32_P20367	RPS7	NM_001011	ref|NM_001011|ens|ENST00000443360|ens|ENST00000464254|ens|ENST00000406376	hs|chr2:3627728-3627787	490	ref|Homo sapiens ribosomal protein S7 (RPS7), mRNA [NM_001011]	0	-0.0264655	1.06283	0.66678	82985.6	78079.6	0	0	0	0	0	0	0	0	0	0	1	1	1	1	2
1228	A_22_P00016869	LOC101927550	NR_110102	ref|NR_110102|linc|lnc-TRRAP-1:2|linc|lnc-TRRAP-1:1|gb|AK001533	hs|chr7:98630603-98630662	2277	ref|Homo sapiens uncharacterized LOC101927550 (LOC101927550), long non-coding RNA [NR_110102]	0	0.148634	1.4081	0.461413	9.51941	13.4043	0	0	0	0	0	0	0	0	0	0	1	1	0	0	0
1229	A_21_P0005709	lnc-NKAIN3-1	lnc-NKAIN3-1:1	linc|lnc-NKAIN3-1:1|linc|TCONS_00014734	hs|chr8:63925643-63925702	275	linc|LNCipedia lincRNA (lnc-NKAIN3-1), lincRNA [lnc-NKAIN3-1:1]	0	0	1	1	3.88528	3.52508	0	0	0	0	0	0	0	0	0	0	0	1	0	0	0
1230	A_33_P3384652	ERCC5	AK294708	gb|AK294708|gb|AK303558|tc|NP228308	hs|chr13:103501740-103504471	503	gb|Homo sapiens cDNA FLJ51835 complete cds, highly similar to DNA-repair protein complementing XP-G cells. [AK294708]	0	-0.131805	1.35458	0.825785	4.20834	3.10675	0	0	0	0	0	0	0	0	0	0	1	0	0	0	0
1231	A_21_P0001590	lnc-PIGM-3	lnc-PIGM-3:1	linc|lnc-PIGM-3:1|linc|TCONS_00001704|tc|THC2740754	hs|chr1:159969004-159968945	374	linc|LNCipedia lincRNA (lnc-PIGM-3), lincRNA [lnc-PIGM-3:1]	0	-0.516743	3.28657	0.165121	10.1466	3.08728	0	0	0	0	0	0	0	0	0	0	1	0	0	0	0
1232	A_21_P0005740	lnc-SPAG1-2	lnc-SPAG1-2:1	linc|lnc-SPAG1-2:1|linc|TCONS_00014806	hs|chr8:101468449-101468508	161	linc|LNCipedia lincRNA (lnc-SPAG1-2), lincRNA [lnc-SPAG1-2:1]	0	0	1	1	3.86861	3.09937	0	0	0	0	0	0	0	0	0	0	0	0	0	0	0
1233	A_33_P3270742	THC2492043	THC2492043	tc|THC2492043	hs|chr9:000011630-000011571	5179	tc|BC050522 DDX11 protein {Homo sapiens} (exp=-1; wgp=0; cg=0), partial (17%) [THC2492043]	0	0	1	1	3.86554	3.096	0	0	0	0	0	0	0	0	0	0	0	0	0	0	0
1234	A_23_P46429	CYR61	NM_001554	ref|NM_001554|ens|ENST00000617517|ens|ENST00000451137|gb|Z98053	hs|chr1:86048953-86049012	1597	ref|Homo sapiens cysteine-rich, angiogenic inducer, 61 (CYR61), mRNA [NM_001554]	0	-0.00115585	1.00266	0.984997	917.185	914.747	0	0	0	0	0	0	0	0	0	0	1	1	1	1	2
1235	A_21_P0005147	lnc-FAM120B-3	lnc-FAM120B-3:1	linc|lnc-FAM120B-3:1|linc|TCONS_00012633	hs|chr6:170483285-170488101	119	linc|LNCipedia lincRNA (lnc-FAM120B-3), lincRNA [lnc-FAM120B-3:1]	0	0.0202306	1.04768	0.874145	18.8544	19.7535	0	0	0	0	0	0	0	0	0	0	1	1	0	1	1
1236	A_21_P0006611	lnc-PFKP-11	lnc-PFKP-11:1	linc|lnc-PFKP-11:1|linc|TCONS_00017697	hs|chr10:3791265-3791324	547	linc|LNCipedia lincRNA (lnc-PFKP-11), lincRNA [lnc-PFKP-11:1]	0	-0.142303	1.38772	0.566118	10.5397	7.59494	0	0	0	0	0	0	0	0	0	0	1	1	0	0	0
1237	A_33_P3408221	SEC14L1P1	NR_026952	ref|NR_026952|ens|ENST00000534767|tc|THC2535144	hs|chr11:43920782-43920841	1929	ref|Homo sapiens SEC14-like 1 pseudogene 1 (SEC14L1P1), non-coding RNA [NR_026952]	0	0.0391964	1.09445	0.553027	85.5937	93.6782	0	0	0	0	0	0	0	0	0	0	1	1	1	1	2
1238	A_23_P331092	C9orf163	NM_152571	ref|NM_152571|ens|ENST00000354376|ens|ENST00000624034|gb|AK094098	hs|chr9:139380078-139380137	2131	ref|Homo sapiens chromosome 9 open reading frame 163 (C9orf163), mRNA [NM_152571]	0	-0.0513237	1.12544	0.405691	579.816	515.188	0	0	0	0	0	0	0	0	0	0	1	1	1	1	2
1239	A_22_P00003118	LOC101928525	NR_121579	ref|NR_121579|linc|lnc-C9orf116-1:1|gb|BC015688|tc|THC2607478	hs|chr9:138395407-138395348	828	ref|Homo sapiens uncharacterized LOC101928525 (LOC101928525), long non-coding RNA [NR_121579]	0	-0.103134	1.26804	0.816704	5.48375	4.32458	0	0	0	0	0	0	0	0	0	0	1	1	0	0	0
1240	A_33_P3261869	NPM2	NM_001286680	ref|NM_001286680|ref|NM_182795|ref|NM_001286681|ens|ENST00000397940	hs|chr8:21894337-21894396	1442	ref|Homo sapiens nucleophosmin/nucleoplasmin 2 (NPM2), transcript variant 2, mRNA [NM_001286680]	0	0.0181854	1.04276	0.781879	90.9363	94.825	0	0	0	0	0	0	0	0	0	0	1	1	1	1	2
1241	A_33_P3361771	TPR	NM_003292	ref|NM_003292|ens|ENST00000367478|tc|THC2681577	hs|chr1:186280923-186280864	9568	ref|Homo sapiens translocated promoter region, nuclear basket protein (TPR), mRNA [NM_003292]	0	-0.0347672	1.08335	0.74779	25.2428	23.3008	0	0	0	0	0	0	0	0	0	0	1	1	1	1	2
1242	A_21_P0010395	lnc-GNAZ-1	lnc-GNAZ-1:1	linc|lnc-GNAZ-1:1|linc|TCONS_00029526	hs|chr22:23396878-23396937	560	linc|LNCipedia lincRNA (lnc-GNAZ-1), lincRNA [lnc-GNAZ-1:1]	0	0	1	1	3.85293	3.07916	0	0	0	0	0	0	0	0	0	0	0	0	0	0	0
1243	A_22_P00016827	lnc-TRIP4-2	lnc-TRIP4-2:1	linc|lnc-TRIP4-2:1	hs|chr15:64666250-64666309	1317	linc|LNCipedia lincRNA (lnc-TRIP4-2), lincRNA [lnc-TRIP4-2:1]	0	-0.390643	2.45835	0.372381	7.5415	3.06771	0	0	0	0	0	0	0	0	0	0	1	0	0	0	0
1244	A_33_P3351999	THC2642375	THC2642375	tc|THC2642375	hs|chr14:052043659-052043718	1499	tc|XM_363028 predicted protein {Magnaporthe grisea 70-15} (exp=0; wgp=1; cg=0), partial (4%) [THC2642375]	0	0.144421	1.39451	0.759847	3.86733	5.39302	0	0	0	0	0	0	0	0	0	0	0	1	0	0	0
1245	A_23_P118516	TVP23B	NM_016078	ref|NM_016078|ref|NM_001135036|ens|ENST00000482741|ens|ENST00000307767	hs|chr17:18709283-18709342	1045	ref|Homo sapiens trans-golgi network vesicle protein 23 homolog B (S. cerevisiae) (TVP23B), mRNA [NM_016078]	0	0.0263481	1.06255	0.669529	364.669	387.478	0	0	0	0	0	0	0	0	0	0	1	1	1	1	2
1246	A_33_P3333089	ENST00000619172	ENST00000619172	ens|ENST00000619172|linc|lnc-XXbac-B461K10.4.1-3:3|linc|lnc-AC007663.1-2:2|linc|lnc-USP41-1:2	hs|chr22:20639891-20639832	1669	Unknown	0	0	1	1	3.86172	3.41786	0	0	0	0	0	0	0	0	0	0	0	1	0	0	0
1247	A_23_P215505	RAPGEF5	NM_012294	ref|NM_012294|ens|ENST00000620335|ens|ENST00000344041|ens|ENST00000401957	hs|chr7:22158392-22158333	6137	ref|Homo sapiens Rap guanine nucleotide exchange factor (GEF) 5 (RAPGEF5), mRNA [NM_012294]	0	0.12568	1.33561	0.148729	30.7808	41.1111	0	0	0	0	0	0	0	0	0	0	1	1	1	1	2
1248	A_21_P0011789	XLOC_l2_007176	TCONS_l2_00013434	linc|TCONS_l2_00013434	hs|chr2:3527110-3527169	696	linc|BROAD Institute lincRNA (XLOC_l2_007176), lincRNA [TCONS_l2_00013434]	0	0.291112	1.95484	0.403333	4.43012	8.66018	0	0	0	0	0	0	0	0	0	0	1	1	0	0	0
1249	A_33_P3364811	PTPRC	NM_002838	ref|NM_002838|ref|NM_080921|ens|ENST00000367379|ens|ENST00000573298	hs|chr1:198676021-198676080	1056	ref|Homo sapiens protein tyrosine phosphatase, receptor type, C (PTPRC), transcript variant 1, mRNA [NM_002838]	0	0	1	1	3.86822	3.08807	0	0	0	0	0	0	0	0	0	0	0	0	0	0	0
1250	A_21_P0005410	lnc-ZKSCAN1-1	lnc-ZKSCAN1-1:6	linc|lnc-ZKSCAN1-1:6|linc|TCONS_00013555	hs|chr7:99606436-99606495	508	linc|LNCipedia lincRNA (lnc-ZKSCAN1-1), lincRNA [lnc-ZKSCAN1-1:6]	0	0	1	1	3.87209	3.09085	0	0	0	0	0	0	0	0	0	0	0	0	0	0	0
1251	A_21_P0006035	ENST00000450399	ENST00000450399	ens|ENST00000450399|linc|lnc-TGFBR1-1:1|linc|TCONS_00015723	hs|chr9:101947114-101947173	379	Unknown	0	0.156814	1.43487	0.638511	5.48165	7.86548	0	0	0	0	0	0	0	0	0	0	1	1	0	0	0
1252	A_33_P3220410	BX107671	BX107671	gb|BX107671|tc|THC2767277	hs|chr18:46200041-46199982	369	gb|BX107671 Soares_testis_NHT Homo sapiens cDNA clone IMAGp998M084458, mRNA sequence [BX107671]	0	0	1	1	3.88115	3.09751	0	0	0	0	0	0	0	0	0	0	0	0	0	0	0
1253	(+)E1A_r60_1	E1A_r60_1	E1A_r60_1			0		1	0.0937398	1.24091	0.130631	6287.76	7802.54	0	0	0	0	0	0	0	0	0	0	1	1	1	1	2
1254	A_22_P00023760	ENST00000425194	ENST00000425194	ens|ENST00000425194|linc|lnc-C1orf174-1:2|linc|lnc-C1orf174-1:1|linc|TCONS_00002282	hs|chr1:4008275-4008216	498	Unknown	0	0	1	1	3.89136	3.10526	0	0	0	0	0	0	0	0	0	0	0	0	0	0	0
1255	A_22_P00007614	lnc-HEBP1-1	lnc-HEBP1-1:1	linc|lnc-HEBP1-1:1	hs|chr12:13192715-13192656	898	linc|LNCipedia lincRNA (lnc-HEBP1-1), lincRNA [lnc-HEBP1-1:1]	0	0	1	1	3.89703	3.10963	0	0	0	0	0	0	0	0	0	0	0	0	0	0	0
1256	A_22_P00009914	lnc-MGMT-4	lnc-MGMT-4:1	linc|lnc-MGMT-4:1	hs|chr10:131703155-131703214	354	linc|LNCipedia lincRNA (lnc-MGMT-4), lincRNA [lnc-MGMT-4:1]	0	-0.118946	1.31506	0.845239	4.09445	3.11351	0	0	0	0	0	0	0	0	0	0	1	0	0	0	0
1257	A_22_P00006710	HGC6.3	NM_001129895	ref|NM_001129895|ens|ENST00000441716|ens|ENST00000538528|linc|lnc-FRMD1-2:1	hs|chr6:168377321-168377262	298	ref|Homo sapiens uncharacterized LOC100128124 (HGC6.3), mRNA [NM_001129895]	0	-0.0465422	1.11312	0.450033	928	833.692	0	0	0	0	0	0	0	0	0	0	1	1	1	1	2
1258	A_33_P3292650	TMPRSS11F	NM_207407	ref|NM_207407|ens|ENST00000356291|gb|AK122625|tc|THC2481950	hs|chr4:68918975-68918916	2017	ref|Homo sapiens transmembrane protease, serine 11F (TMPRSS11F), mRNA [NM_207407]	0	0	1	1	3.91607	3.12462	0	0	0	0	0	0	0	0	0	0	0	0	0	0	0
1259	A_22_P00013801	lnc-RP4-604K5.1.1-3	lnc-RP4-604K5.1.1-3:1	linc|lnc-RP4-604K5.1.1-3:1	hs|chr1:87115992-87115933	113	linc|LNCipedia lincRNA (lnc-RP4-604K5.1.1-3), lincRNA [lnc-RP4-604K5.1.1-3:1]	0	-0.107721	1.28151	0.861516	4.0106	3.1296	0	0	0	0	0	0	0	0	0	0	1	0	0	0	0
1260	A_22_P00002070	ENST00000560376	ENST00000560376	ens|ENST00000560376|linc|lnc-BMF-1:1	hs|chr15:40367654-40367595	614	Unknown	0	-0.173554	1.49126	0.0106467	109.424	73.3771	0	0	0	0	0	0	0	0	0	0	1	1	1	1	2
1261	A_21_P0004352	lnc-IRX4-2	lnc-IRX4-2:1	linc|lnc-IRX4-2:1|linc|TCONS_00010246	hs|chr5:1929066-1929007	1237	linc|LNCipedia lincRNA (lnc-IRX4-2), lincRNA [lnc-IRX4-2:1]	0	0.0918404	1.23549	0.787352	5.89397	7.28196	0	0	0	0	0	0	0	0	0	0	1	1	0	0	0
1262	A_23_P386888	LPA	NM_005577	ref|NM_005577|ref|NR_028093|ref|NR_028092|ens|ENST00000435757	hs|chr6:160952549-160952515	4848	ref|Homo sapiens lipoprotein, Lp(a) (LPA), mRNA [NM_005577]	0	-0.251367	1.78389	0.345848	11.2253	6.29261	0	0	0	0	0	0	0	0	0	0	1	1	0	0	0
1263	A_24_P461238	LINC00114	NR_027066	ref|NR_027066|ref|NR_027065|ref|NR_027067|ens|ENST00000411989	hs|chr21:40111206-40111147	633	ref|Homo sapiens long intergenic non-protein coding RNA 114 (LINC00114), transcript variant 2, long non-coding RNA [NR_027066]	0	0	1	1	3.9523	3.15395	0	0	0	0	0	0	0	0	0	0	0	0	0	0	0
1264	ERCC-00104_60	ERCC-00104_60	ERCC-00104_60			0		1	-0.238761	1.73285	0.651192	5.46555	3.15408	0	0	0	0	0	0	0	0	0	0	1	0	0	0	0
1265	A_22_P00003829	LOC102723873	ENST00000563079	ens|ENST00000563079|linc|lnc-CDYL-2:1|linc|lnc-CDYL-2:2|linc|TCONS_00011659	hs|chr6:4495645-4495704	1913	Unknown	0	0	1	1	3.96807	3.16697	0	0	0	0	0	0	0	0	0	0	0	0	0	0	0
1266	A_33_P3380992	AKR1B15	NM_001080538	ref|NM_001080538|ref|NM_020299|ens|ENST00000423958|ens|ENST00000359579	hs|chr7:134262468-134262527	1220	ref|Homo sapiens aldo-keto reductase family 1, member B15 (AKR1B15), mRNA [NM_001080538]	0	-0.104531	1.27213	0.712581	9.0232	7.093	0	0	0	0	0	0	0	0	0	0	1	1	0	0	0
1267	A_33_P3399911	A_33_P3399911	A_33_P3399911		hs|chr3:015174985-015174926	0	Unknown	0	-0.272151	1.87133	0.342725	10.7292	5.73344	0	0	0	0	0	0	0	0	0	0	1	1	0	0	0
1268	A_23_P117424	DCAF11	NM_025230	ref|NM_025230|ref|NM_001163484|ref|NM_181357|ref|NR_028099	hs|chr14:24592811-24592870	2663	ref|Homo sapiens DDB1 and CUL4 associated factor 11 (DCAF11), transcript variant 1, mRNA [NM_025230]	0	0.0242298	1.05738	0.695528	291.264	307.976	0	0	0	0	0	0	0	0	0	0	1	1	1	1	2
1269	A_33_P3267380	SGCD	NM_172244	ref|NM_172244|ens|ENST00000517913|gb|U58331|tc|THC2476725	hs|chr5:156184876-156184935	1378	ref|Homo sapiens sarcoglycan, delta (35kDa dystrophin-associated glycoprotein) (SGCD), transcript variant 2, mRNA [NM_172244]	0	0	1	1	3.99983	3.19366	0	0	0	0	0	0	0	0	0	0	0	0	0	0	0
1270	A_23_P119907	ANKZF1	NM_018089	ref|NM_018089|ref|NM_001282792|ref|NM_001042410|ens|ENST00000483188	hs|chr2:220100233-220100292	1902	ref|Homo sapiens ankyrin repeat and zinc finger domain containing 1 (ANKZF1), transcript variant 1, mRNA [NM_018089]	0	-0.0896646	1.22932	0.151856	285.59	232.316	0	0	0	0	0	0	0	0	0	0	1	1	1	1	2
1271	A_33_P3398091	ZNF562	NM_001130031	ref|NM_001130031|ref|NM_001300885|ref|NM_001130032|ref|NM_017656	hs|chr19:9763360-9763301	1761	ref|Homo sapiens zinc finger protein 562 (ZNF562), transcript variant 1, mRNA [NM_001130031]	0	-0.0891716	1.22792	0.153621	304.175	247.715	0	0	0	0	0	0	0	0	0	0	1	1	1	1	2
1272	A_33_P3335935	HN1L	NM_144570	ref|NM_144570|ens|ENST00000248098|gb|BC014438|gb|AK296898	hs|chr16:1749826-1749885	1435	ref|Homo sapiens hematological and neurological expressed 1-like (HN1L), mRNA [NM_144570]	0	-0.0345394	1.08278	0.585819	152.712	141.037	0	0	0	0	0	0	0	0	0	0	1	1	1	1	2
1273	A_23_P11224	MMGT1	NM_173470	ref|NM_173470|ens|ENST00000305963|gb|AL157477|gb|BC033588	hs|chrX:135044415-135044356	3463	ref|Homo sapiens membrane magnesium transporter 1 (MMGT1), mRNA [NM_173470]	0	0.0390767	1.09415	0.525332	4682.14	5122.96	0	0	0	0	0	0	0	0	0	0	1	1	1	1	2
1274	A_33_P3296582	ARSJ	NM_024590	ref|NM_024590|ens|ENST00000315366|ref|XM_005263211|ref|XM_005263212	hs|chr4:114821697-114821638	4420	ref|Homo sapiens arylsulfatase family, member J (ARSJ), mRNA [NM_024590]	0	-0.243806	1.7531	0.642073	5.6511	3.2235	0	0	0	0	0	0	0	0	0	0	1	0	0	0	0
1275	A_22_P00022030	TTC39C-AS1	NR_110796	ref|NR_110796|linc|lnc-OSBPL1A-5:1|gb|BX102499|tc|THC2668873	hs|chr18:21574350-21574291	764	ref|Homo sapiens TTC39C antisense RNA 1 (TTC39C-AS1), long non-coding RNA [NR_110796]	0	0.00128149	1.00296	0.998167	4.05365	4.06563	0	0	0	0	0	0	0	0	0	0	0	1	0	0	0
1276	A_33_P3321564	A_33_P3321564	A_33_P3321564		hs|chr9:075754198-075754257	0	Unknown	0	0	1	1	4.05818	3.24425	0	0	0	0	0	0	0	0	0	0	0	0	0	0	0
1277	A_21_P0002153	lnc-ACP1-6	lnc-ACP1-6:1	linc|lnc-ACP1-6:1|linc|TCONS_00003529	hs|chr2:470708-470767	665	linc|LNCipedia lincRNA (lnc-ACP1-6), lincRNA [lnc-ACP1-6:1]	0	0	1	1	4.06453	3.25001	0	0	0	0	0	0	0	0	0	0	0	0	0	0	0
1278	A_32_P496893	C14orf183	NM_001014830	ref|NM_001014830|ens|ENST00000305273|ens|ENST00000623502|gb|AF390030	hs|chr14:50551906-50550727	557	ref|Homo sapiens chromosome 14 open reading frame 183 (C14orf183), mRNA [NM_001014830]	0	0	1	1	4.07296	3.25752	0	0	0	0	0	0	0	0	0	0	0	0	0	0	0
1279	A_33_P3305243	PSMD5	ENST00000373903	ens|ENST00000373903|gb|AK001065|tc|THC2496703	hs|chr9:123586467-123586408	626	ens|proteasome (prosome, macropain) 26S subunit, non-ATPase, 5 [Source:HGNC Symbol;Acc:HGNC:9563] [ENST00000373903]	0	0	1	1	4.07898	3.26314	0	0	0	0	0	0	0	0	0	0	0	0	0	0	0
1280	A_22_P00002025	lnc-BEST4-1	lnc-BEST4-1:1	linc|lnc-BEST4-1:1|linc|lnc-BEST4-1:2	hs|chr1:45224909-45224850	466	linc|LNCipedia lincRNA (lnc-BEST4-1), lincRNA [lnc-BEST4-1:1]	0	-0.190795	1.55166	0.619699	7.4385	4.79391	0	0	0	0	0	0	0	0	0	0	1	1	0	0	0
1281	A_23_P1145	MTPAP	NM_018109	ref|NM_018109|ens|ENST00000488290|ens|ENST00000263063|gb|AY364242	hs|chr10:30602535-30602476	1814	ref|Homo sapiens mitochondrial poly(A) polymerase (MTPAP), mRNA [NM_018109]	0	0.022378	1.05288	0.718221	268.066	282.241	0	0	0	0	0	0	0	0	0	0	1	1	1	1	2
1282	A_22_P00021084	lnc-KANSL3-1	lnc-KANSL3-1:1	linc|lnc-KANSL3-1:1|linc|lnc-KANSL3-1:2|linc|TCONS_00002757|tc|THC2660371	hs|chr2:97193736-97193677	380	linc|LNCipedia lincRNA (lnc-KANSL3-1), lincRNA [lnc-KANSL3-1:1]	0	0.0184716	1.04345	0.812194	47.1916	49.2421	0	0	0	0	0	0	0	0	0	0	1	1	1	1	2
1283	A_23_P258493	LMNB1	NM_005573	ref|NM_005573|ref|NM_001198557|ens|ENST00000460265|ens|ENST00000261366	hs|chr5:126172483-126172542	3173	ref|Homo sapiens lamin B1 (LMNB1), transcript variant 1, mRNA [NM_005573]	0	-0.00257485	1.00595	0.966571	1490.46	1481.65	0	0	0	0	0	0	0	0	0	0	1	1	1	1	2
1284	ETG04_27747	ETG04_27747	ETG04_27747			0		1	0	1	1	4.10813	3.29109	0	0	0	0	0	0	0	0	0	0	0	0	0	0	0
1285	A_23_P120710	TTC3	NM_003316	ref|NM_003316|ref|NM_001001894|ens|ENST00000355666|ens|ENST00000399017	hs|chr21:38574855-38574914	8453	ref|Homo sapiens tetratricopeptide repeat domain 3 (TTC3), transcript variant 1, mRNA [NM_003316]	0	0.121958	1.32421	0.0511538	525.263	695.56	0	0	0	0	0	0	0	0	0	0	1	1	1	1	2
1286	A_23_P163161	SDR39U1	NM_020195	ref|NM_020195|ref|NM_001290292|ref|NM_001290293|ens|ENST00000556707	hs|chr14:24909270-24909211	932	ref|Homo sapiens short chain dehydrogenase/reductase family 39U, member 1 (SDR39U1), transcript variant 1, mRNA [NM_020195]	0	-0.0442732	1.10732	0.472007	2811.82	2539.3	0	0	0	0	0	0	0	0	0	0	1	1	1	1	2
1287	A_21_P0002189	lnc-SLC4A1AP-1	lnc-SLC4A1AP-1:8	linc|lnc-SLC4A1AP-1:8|linc|TCONS_00003617	hs|chr2:27980408-27980467	249	linc|LNCipedia lincRNA (lnc-SLC4A1AP-1), lincRNA [lnc-SLC4A1AP-1:8]	0	0.250221	1.77919	0.547632	4.1373	7.36103	0	0	0	0	0	0	0	0	0	0	0	1	0	0	0
1288	A_22_P00003573	lnc-CCT7-1	lnc-CCT7-1:1	linc|lnc-CCT7-1:1|gb|AK125051|tc|THC2710455	hs|chr2:73518030-73518089	5043	gb|Homo sapiens cDNA FLJ43061 fis, clone BRTHA3008143. [AK125051]	0	0	1	1	4.1216	3.30627	0	0	0	0	0	0	0	0	0	0	0	0	0	0	0
1289	A_22_P00016698	lnc-TRAF3IP2-1	lnc-TRAF3IP2-1:1	linc|lnc-TRAF3IP2-1:1	hs|chr6:111682803-111682744	7	linc|LNCipedia lincRNA (lnc-TRAF3IP2-1), lincRNA [lnc-TRAF3IP2-1:1]	0	0	1	1	4.12323	3.30876	0	0	0	0	0	0	0	0	0	0	0	0	0	0	0
1290	A_21_P0000859	LOC100506207	NR_038980	ref|NR_038980|ens|ENST00000429060|linc|lnc-BMP6-6:1|tc|THC2654603	hs|chr6:8785619-8785678	1123	ref|Homo sapiens uncharacterized LOC100506207 (LOC100506207), transcript variant 2, long non-coding RNA [NR_038980]	0	-0.0769288	1.19379	0.568891	21.0113	17.6004	0	0	0	0	0	0	0	0	0	0	1	1	1	1	2
1291	A_23_P110811	COX7C	NM_001867	ref|NM_001867|ens|ENST00000509578|ens|ENST00000513124|ens|ENST00000505430	hs|chr5:85916510-85916569	333	ref|Homo sapiens cytochrome c oxidase subunit VIIc (COX7C), mRNA [NM_001867]	0	-0.0301416	1.07187	0.623946	53610.6	50016	0	0	0	0	0	0	0	0	0	0	1	1	1	1	2
1292	A_21_P0007822	lnc-EIF2S3L.1-2	lnc-EIF2S3L.1-2:1	linc|lnc-EIF2S3L.1-2:1|linc|TCONS_00021064	hs|chr12:10727472-10727531	253	linc|LNCipedia lincRNA (lnc-EIF2S3L.1-2), lincRNA [lnc-EIF2S3L.1-2:1]	0	-0.346604	2.22129	0.451785	7.33615	3.30266	0	0	0	0	0	0	0	0	0	0	1	0	0	0	0
1293	A_24_P181672	B3GNTL1	NM_001009905	ref|NM_001009905|ens|ENST00000571394|ens|ENST00000621596|ens|ENST00000320865	hs|chr17:80915095-80914625	905	ref|Homo sapiens UDP-GlcNAc:betaGal beta-1,3-N-acetylglucosaminyltransferase-like 1 (B3GNTL1), mRNA [NM_001009905]	0	0.0122873	1.0287	0.844122	198.82	204.525	0	0	0	0	0	0	0	0	0	0	1	1	1	1	2
1294	A_23_P144020	CNTN4	NM_175613	ref|NM_175613|ref|NM_001206955|ref|NM_175607|ref|NM_001206956	hs|chr3:3095585-3095644	2011	ref|Homo sapiens contactin 4 (CNTN4), transcript variant 3, mRNA [NM_175613]	0	0	1	1	4.11889	3.31177	0	0	0	0	0	0	0	0	0	0	0	0	0	0	0
1295	A_33_P3267769	OR2G3	NM_001001914	ref|NM_001001914|ens|ENST00000320002|gb|BC136713|gb|BC136712	hs|chr1:247769758-247769817	870	ref|Homo sapiens olfactory receptor, family 2, subfamily G, member 3 (OR2G3), mRNA [NM_001001914]	0	0	1	1	4.11519	3.3102	0	0	0	0	0	0	0	0	0	0	0	0	0	0	0
1296	A_33_P3282840	RPS29	NM_001030001	ref|NM_001030001|gb|BC015974|gb|AK307833|gb|DB155525	hs|chr14:50044133-50044074	670	ref|Homo sapiens ribosomal protein S29 (RPS29), transcript variant 2, mRNA [NM_001030001]	0	-0.00590158	1.01368	0.923579	662.187	653.249	0	0	0	0	0	0	0	0	0	0	1	1	1	1	2
1297	A_21_P0009753	LINC00662	ENST00000590677	ens|ENST00000590677|linc|lnc-UQCRFS1-9:11|linc|lnc-UQCRFS1-9:16|linc|lnc-UQCRFS1-9:15	hs|chr19:28283927-28237209	375	ens|long intergenic non-protein coding RNA 662 [Source:HGNC Symbol;Acc:HGNC:27122] [ENST00000590677]	0	-0.0670938	1.16706	0.286701	199.069	170.572	0	0	0	0	0	0	0	0	0	0	1	1	1	1	2
1298	A_21_P0005753	lnc-UTP23-2	lnc-UTP23-2:1	linc|lnc-UTP23-2:1|linc|TCONS_00014836	hs|chr8:117544899-117544958	362	linc|LNCipedia lincRNA (lnc-UTP23-2), lincRNA [lnc-UTP23-2:1]	0	0	1	1	4.09774	3.30054	0	0	0	0	0	0	0	0	0	0	0	0	0	0	0
1299	A_23_P83073	HIATL1	NM_032558	ref|NM_032558|ens|ENST00000428393|ens|ENST00000375344|ref|XM_006717305	hs|chr9:97222444-97222503	2539	ref|Homo sapiens hippocampus abundant transcript-like 1 (HIATL1), mRNA [NM_032558]	0	0.0520603	1.12735	0.399727	416.85	469.938	0	0	0	0	0	0	0	0	0	0	1	1	1	1	2
1300	A_23_P62605	RPL11	NM_000975	ref|NM_000975|ref|NM_001199802|ens|ENST00000482370|ens|ENST00000374550	hs|chr1:24021173-24021232	332	ref|Homo sapiens ribosomal protein L11 (RPL11), transcript variant 1, mRNA [NM_000975]	0	-0.0502134	1.12257	0.414904	139556	124318	0	0	0	0	0	0	0	0	0	0	1	1	1	1	2
1301	A_33_P3345011	ACTL9	NM_178525	ref|NM_178525|ens|ENST00000324436|ens|ENST00000612068|gb|AK292258	hs|chr19:8807860-8807801	1320	ref|Homo sapiens actin-like 9 (ACTL9), mRNA [NM_178525]	0	-0.112945	1.29702	0.75893	7.13945	5.50453	0	0	0	0	0	0	0	0	0	0	1	1	0	0	0
1302	A_33_P3349840	ENST00000437531	ENST00000437531	ens|ENST00000437531	hs|chr2:24553470-24553529	199	ens|high mobility group nucleosomal binding domain 2 pseudogene 20 [Source:HGNC Symbol;Acc:HGNC:39385] [ENST00000437531]	0	0.00957932	1.0223	0.876178	883.202	902.899	0	0	0	0	0	0	0	0	0	0	1	1	1	1	2
1303	A_24_P548060	ENST00000419499	ENST00000419499	ens|ENST00000419499|linc|lnc-KLF5-3:1|gb|AK056689|gb|XR_110128	hs|chr13:74833872-74833931	3100	ens|long intergenic non-protein coding RNA 402 [Source:HGNC Symbol;Acc:HGNC:42732] [ENST00000419499]	0	0	1	1	4.04394	3.26504	0	0	0	0	0	0	0	0	0	0	0	0	0	0	0
1304	A_23_P256455	RPA3	NM_002947	ref|NM_002947|ens|ENST00000483031|ens|ENST00000396682|ens|ENST00000223129	hs|chr7:7676682-7676623	1486	ref|Homo sapiens replication protein A3, 14kDa (RPA3), mRNA [NM_002947]	0	-0.056845	1.13984	0.356402	11017.3	9665.61	0	0	0	0	0	0	0	0	0	0	1	1	1	1	2
1305	A_22_P00007771	lnc-HNRNPA1-1	lnc-HNRNPA1-1:1	linc|lnc-HNRNPA1-1:1	hs|chr12:54670757-54670816	342	linc|LNCipedia lincRNA (lnc-HNRNPA1-1), lincRNA [lnc-HNRNPA1-1:1]	0	0	1	1	4.01334	3.24365	0	0	0	0	0	0	0	0	0	0	0	0	0	0	0
1306	A_22_P00016768	LOC101927078	XR_251845	ref|XR_251845|ref|XR_246561|ref|XR_249854|linc|lnc-TRIM36-4:1	hs|chr5:114003864-114003805	143	ref|PREDICTED: Homo sapiens uncharacterized LOC101927078 (RP11-492A10.1), ncRNA [XR_251845]	0	-0.141192	1.38418	0.810522	4.46771	3.2277	0	0	0	0	0	0	0	0	0	0	1	0	0	0	0
1307	A_22_P00016720	lnc-TRAPPC4-1	lnc-TRAPPC4-1:1	linc|lnc-TRAPPC4-1:1	hs|chr11:118915086-118915145	187	linc|LNCipedia lincRNA (lnc-TRAPPC4-1), lincRNA [lnc-TRAPPC4-1:1]	0	0.0280792	1.06679	0.697372	57.1362	60.9524	0	0	0	0	0	0	0	0	0	0	1	1	1	1	2
1308	A_23_P436618	GABRA5	NM_000810	ref|NM_000810|ref|NM_001165037|ens|ENST00000355395|ens|ENST00000335625	hs|chr15:27193239-27193298	1779	ref|Homo sapiens gamma-aminobutyric acid (GABA) A receptor, alpha 5 (GABRA5), transcript variant 1, mRNA [NM_000810]	0	-0.19692	1.57369	0.720683	5.0309	3.19687	0	0	0	0	0	0	0	0	0	0	1	0	0	0	0
1309	A_33_P3345210	TLCD2	NM_001164407	ref|NM_001164407|ens|ENST00000611774|ens|ENST00000330676	hs|chr17:1611129-1611070	855	ref|Homo sapiens TLC domain containing 2 (TLCD2), mRNA [NM_001164407]	0	0.0180532	1.04245	0.93236	10.6216	11.0724	0	0	0	0	0	0	0	0	0	0	1	1	0	0	0
1310	A_22_P00002244	LOC102724002	XR_424156	ref|XR_424156|ref|XR_428787|ref|XR_432623|linc|lnc-C10orf12-1:1	hs|chr10:98755657-98755713	3260	ref|PREDICTED: Homo sapiens uncharacterized LOC102724002 (LOC102724002), ncRNA [XR_424156]	0	0.0967709	1.2496	0.119293	661.035	826.03	0	0	0	0	0	0	0	0	0	0	1	1	1	1	2
1311	A_23_P69941	EPB41L4A-AS2	NR_027706	ref|NR_027706|gb|AK002097|tc|THC2478301	hs|chr5:111756497-111756556	1217	ref|Homo sapiens EPB41L4A antisense RNA 2 (head to head) (EPB41L4A-AS2), long non-coding RNA [NR_027706]	0	-0.00327115	1.00756	0.985855	12.5912	12.4967	0	0	0	0	0	0	0	0	0	0	1	1	0	0	0
1312	A_19_P00810982	lnc-MACROD1-1	lnc-MACROD1-1:1	linc|lnc-MACROD1-1:1|linc|TCONS_00020073	hs|chr11:63946324-63946265	40	linc|LNCipedia lincRNA (lnc-MACROD1-1), lincRNA [lnc-MACROD1-1:1]	0	-0.00937212	1.02181	0.918217	32.4979	31.8041	0	0	0	0	0	0	0	0	0	0	1	1	1	1	2
1313	A_23_P392076	STRN3	NM_014574	ref|NM_014574|ref|NM_001083893|ens|ENST00000555358|ens|ENST00000357479	hs|chr14:31364628-31364569	2346	ref|Homo sapiens striatin, calmodulin binding protein 3 (STRN3), transcript variant 2, mRNA [NM_014574]	0	-0.0343402	1.08228	0.648547	54.6131	50.4611	0	0	0	0	0	0	0	0	0	0	1	1	1	1	2
1314	A_22_P00003761	lnc-CDIPT-1	lnc-CDIPT-1:7	linc|lnc-CDIPT-1:7|linc|lnc-CDIPT-1:6|gb|AK097472|gb|XR_158893	hs|chr16:29820029-29819970	434	gb|Homo sapiens cDNA FLJ40153 fis, clone TESTI2014324. [AK097472]	0	-0.0804982	1.20364	0.195019	444.831	369.57	0	0	0	0	0	0	0	0	0	0	1	1	1	1	2
1315	A_22_P00003103	LOC158435	NR_033838	ref|NR_033838|ens|ENST00000432783|linc|lnc-C9orf102-2:4|linc|lnc-C9orf102-2:1	hs|chr9:98862571-98862630	1681	ref|Homo sapiens uncharacterized LOC158435 (LOC158435), long non-coding RNA [NR_033838]	0	-0.125774	1.3359	0.322647	24.2508	18.1532	0	0	0	0	0	0	0	0	0	0	1	1	1	1	2
1316	A_21_P0011474	CHEK2	NM_001005735	ref|NM_001005735|ref|NM_001257387|ref|NM_007194|ref|NM_145862	hs|chr22:29085185-29085126	1680	ref|Homo sapiens checkpoint kinase 2 (CHEK2), transcript variant 3, mRNA [NM_001005735]	0	-0.0244494	1.05791	0.691148	772.874	730.566	0	0	0	0	0	0	0	0	0	0	1	1	1	1	2
1317	A_23_P217178	MAGEC1	NM_005462	ref|NM_005462|ens|ENST00000285879|ref|XM_003846772|gb|AF056334	hs|chrX:140996897-140996956	4030	ref|Homo sapiens melanoma antigen family C, 1 (MAGEC1), mRNA [NM_005462]	0	-0.0498815	1.12171	0.882573	7.55051	6.73124	0	0	0	0	0	0	0	0	0	0	1	1	0	0	0
1318	A_33_P3311646	A_33_P3311646	A_33_P3311646		hs|chr7:101286790-101286849	0	Unknown	0	0.0931429	1.2392	0.133086	2443.98	3028.59	0	0	0	0	0	0	0	0	0	0	1	1	1	1	2
1319	A_21_P0012698	XLOC_l2_011399	TCONS_l2_00021455	linc|TCONS_l2_00021455	hs|chr4:185545567-185545508	762	linc|BROAD Institute lincRNA (XLOC_l2_011399), lincRNA [TCONS_l2_00021455]	0	0	1	1	4.24361	3.52074	0	0	0	0	0	0	0	0	0	0	0	0	0	0	0
1320	A_22_P00016696	lnc-TRA2A-1	lnc-TRA2A-1:1	linc|lnc-TRA2A-1:1|tc|THC2615536	hs|chr7:23719873-23719814	83	tc|Q4G0Q7_HUMAN (Q4G0Q7) MGC72075 protein, partial (22%) [THC2615536]	0	-0.00416598	1.00964	0.945924	5704.43	5649.97	0	0	0	0	0	0	0	0	0	0	1	1	1	1	2
1321	A_24_P32935	FOLR2	NM_000803	ref|NM_000803|ref|NM_001113534|ref|NM_001113535|ref|NM_001113536	hs|chr11:71929635-71929694	181	ref|Homo sapiens folate receptor 2 (fetal) (FOLR2), transcript variant 1, mRNA [NM_000803]	0	0.174711	1.49524	0.705209	4.31553	6.45275	0	0	0	0	0	0	0	0	0	0	0	1	0	0	0
1322	A_22_P00022068	ENST00000440455	ENST00000440455	ens|ENST00000440455|linc|lnc-VWC2-2:1|linc|TCONS_00013009	hs|chr7:49294353-49294412	632	Unknown	0	-0.234533	1.71606	0.651349	6.14299	3.57971	0	0	0	0	0	0	0	0	0	0	1	0	0	0	0
1323	A_24_P140608	HBEGF	NM_001945	ref|NM_001945|ens|ENST00000230990|gb|AK222688|gb|M60278	hs|chr5:139713111-139713052	1674	ref|Homo sapiens heparin-binding EGF-like growth factor (HBEGF), mRNA [NM_001945]	0	0.130863	1.35165	0.162723	30.3214	40.9837	0	0	0	0	0	0	0	0	0	0	1	1	1	1	2
1324	A_33_P3373885	NAA35	ENST00000416045	ens|ENST00000416045|tc|THC2535340	hs|chr9:88581526-88581585	628	ens|N(alpha)-acetyltransferase 35, NatC auxiliary subunit [Source:HGNC Symbol;Acc:HGNC:24340] [ENST00000416045]	0	0	1	1	4.37201	3.62163	0	0	0	0	0	0	0	0	0	0	0	0	0	0	0
1325	A_23_P115762	ECD	NM_007265	ref|NM_007265|ref|NM_001135752|ref|NM_001135753|ref|NR_024203	hs|chr10:74894380-74894321	2138	ref|Homo sapiens ecdysoneless homolog (Drosophila) (ECD), transcript variant 1, mRNA [NM_007265]	0	0.00484376	1.01122	0.937284	598.709	605.424	0	0	0	0	0	0	0	0	0	0	1	1	1	1	2
1326	A_23_P169887	GTF3C2	NM_001521	ref|NM_001521|ref|NM_001035521|ens|ENST00000359541|ens|ENST00000264720	hs|chr2:27548721-27548698	3692	ref|Homo sapiens general transcription factor IIIC, polypeptide 2, beta 110kDa (GTF3C2), transcript variant 1, mRNA [NM_001521]	0	0.0156425	1.03667	0.799042	2564.58	2658.63	0	0	0	0	0	0	0	0	0	0	1	1	1	1	2
1327	ERCC-00043_129	ERCC-00043_129	ERCC-00043_129			0		1	0	1	1	4.42513	3.66165	0	0	0	0	0	0	0	0	0	0	0	0	0	0	0
1328	A_22_P00016682	lnc-TPR-1	lnc-TPR-1:1	linc|lnc-TPR-1:1	hs|chr1:186146007-186145948	291	linc|LNCipedia lincRNA (lnc-TPR-1), lincRNA [lnc-TPR-1:1]	0	0	1	1	4.44376	4.3827	0	0	0	0	0	0	0	0	0	0	0	1	0	0	0
1329	A_22_P00005013	lnc-DDX20-2	lnc-DDX20-2:3	linc|lnc-DDX20-2:3|linc|lnc-DDX20-2:2|tc|THC2724726	hs|chr1:112453440-112453499	270	linc|LNCipedia lincRNA (lnc-DDX20-2), lincRNA [lnc-DDX20-2:3]	0	0	1	1	4.45036	3.67977	0	0	0	0	0	0	0	0	0	0	0	0	0	0	0
1330	A_22_P00012139	POLR2C	NM_032940	ref|NM_032940|ens|ENST00000564651|ens|ENST00000562599|ens|ENST00000562953	hs|chr16:57496590-57496649	39	ref|Homo sapiens polymerase (RNA) II (DNA directed) polypeptide C, 33kDa (POLR2C), mRNA [NM_032940]	0	-0.0332602	1.07959	0.678133	51.1375	47.3674	0	0	0	0	0	0	0	0	0	0	1	1	1	1	2
1331	A_33_P3321263	ENST00000328113	ENST00000328113	ens|ENST00000328113|ens|ENST00000588632|ens|ENST00000492842|tc|THC2612260	hs|chr15:102467247-102467188	663	ens|olfactory receptor, family 4, subfamily G, member 2 pseudogene [Source:HGNC Symbol;Acc:HGNC:8303] [ENST00000328113]	0	0	1	1	4.4711	3.69379	0	0	0	0	0	0	0	0	0	0	0	0	0	0	0
1332	A_22_P00010716	LOC102724596	ENST00000510360	ens|ENST00000510360|linc|lnc-NGFR-3:2	hs|chr17:47447300-47447359	243	Unknown	0	-0.254996	1.79886	0.0713102	26.7968	14.8966	0	0	0	0	0	0	0	0	0	0	1	1	1	0	1
1333	A_33_P3268989	THC2581013	THC2581013	tc|THC2581013	hs|chr10:073964231-073964172	587	tc|ASCC1_HUMAN (Q8N9N2) Activating signal cointegrator 1 complex subunit 1 (ASC-1 complex subunit p50) (Trip4 complex subunit p50), complete [THC2581013]	0	0	1	1	4.48479	3.70188	0	0	0	0	0	0	0	0	0	0	0	0	0	0	0
1334	A_23_P364613	HOGA1	NM_138413	ref|NM_138413|ref|NM_001134670|ens|ENST00000370646|ens|ENST00000370647	hs|chr10:99372173-99372232	2099	ref|Homo sapiens 4-hydroxy-2-oxoglutarate aldolase 1 (HOGA1), transcript variant 1, mRNA [NM_138413]	0	-0.105044	1.27363	0.430636	24.2803	19.0638	0	0	0	0	0	0	0	0	0	0	1	1	1	1	2
1335	A_33_P3406998	DYRK1A	NM_130438	ref|NM_130438|ref|NM_130436|ref|NM_001396|ref|NM_101395	hs|chr21:38852987-38853046	450	ref|Homo sapiens dual-specificity tyrosine-(Y)-phosphorylation regulated kinase 1A (DYRK1A), transcript variant 5, mRNA [NM_130438]	0	-0.095319	1.24543	0.1995	69.3037	55.6465	0	0	0	0	0	0	0	0	0	0	1	1	1	1	2
1336	A_33_P3290602	MMP24-AS1	NR_102705	ref|NR_102705|ref|NR_102706|linc|lnc-EIF6-1:10|tc|THC2558921	hs|chr20:33864829-33864770	1055	ref|Homo sapiens MMP24 antisense RNA 1 (MMP24-AS1), transcript variant 1, long non-coding RNA [NR_102705]	0	0.0250715	1.05943	0.683471	1310.96	1388.87	0	0	0	0	0	0	0	0	0	0	1	1	1	1	2
1337	A_33_P3215848	BC044628	BC044628	gb|BC044628	hs|chr16:2016359-2016300	1505	gb|Homo sapiens mRNA similar to collagen, type XVII, alpha 1 (cDNA clone IMAGE:5431129). [BC044628]	0	-0.168993	1.47568	0.194408	26.99	18.2898	0	0	0	0	0	0	0	0	0	0	1	1	1	1	2
1338	A_23_P27207	SCGB1C1	NM_145651	ref|NM_145651|ref|NM_001097610|ens|ENST00000613221|ens|ENST00000595228	hs|chr11:193820-193879	183	ref|Homo sapiens secretoglobin, family 1C, member 1 (SCGB1C1), mRNA [NM_145651]	0	0.130725	1.35122	0.787598	4.50511	6.08739	0	0	0	0	0	0	0	0	0	0	0	1	0	0	0
1339	A_23_P36647	TMUB2	NM_177441	ref|NM_177441|ref|NM_001076674|ref|NM_024107|ens|ENST00000587630	hs|chr17:42268651-42268710	1974	ref|Homo sapiens transmembrane and ubiquitin-like domain containing 2 (TMUB2), transcript variant 2, mRNA [NM_177441]	0	0.0112932	1.02634	0.854469	599.036	614.818	0	0	0	0	0	0	0	0	0	0	1	1	1	1	2
1340	A_22_P00005426	lnc-DTWD2-1	lnc-DTWD2-1:2	linc|lnc-DTWD2-1:2|tc|THC2714040	hs|chr5:118355719-118355660	272	linc|LNCipedia lincRNA (lnc-DTWD2-1), lincRNA [lnc-DTWD2-1:2]	0	0	1	1	4.48814	3.6925	0	0	0	0	0	0	0	0	0	0	0	0	0	0	0
1341	A_22_P00024948	lnc-CTIF-2	lnc-CTIF-2:1	linc|lnc-CTIF-2:1|tc|THC2669960	hs|chr18:46652774-46652833	426	tc|NM_070967 K10C9.4 {Caenorhabditis elegans} (exp=-1; wgp=0; cg=0), partial (5%) [THC2669960]	0	0	1	1	4.48391	3.68719	0	0	0	0	0	0	0	0	0	0	0	0	0	0	0
1342	A_22_P00009778	ENST00000584649	ENST00000584649	ens|ENST00000584649|ens|ENST00000583462|linc|lnc-MED24-1:1|linc|lnc-MED24-1:2	hs|chr17:38170872-38170813	86	Unknown	0	0	1	1	4.47867	3.68105	0	0	0	0	0	0	0	0	0	0	0	0	0	0	0
1343	A_22_P00003695	ENST00000567058	ENST00000567058	ens|ENST00000567058|linc|lnc-CDH11-2:1	hs|chr16:65237948-65237889	947	Unknown	0	0	1	1	4.47248	3.67412	0	0	0	0	0	0	0	0	0	0	0	0	0	0	0
1344	A_21_P0008597	ENST00000567647	ENST00000567647	ens|ENST00000567647|ref|XR_424580|ref|XR_245830|ref|XR_253341	hs|chr15:24811912-24814953	383	ens|Prader-Willi region non-protein coding RNA 1 [Source:HGNC Symbol;Acc:HGNC:33235] [ENST00000567647]	0	0	1	1	4.46561	3.66667	0	0	0	0	0	0	0	0	0	0	0	0	0	0	0
1345	A_33_P3212274	F2R	BC016059	gb|BC016059|gb|BG744398	hs|chr5:76012549-76012608	377	gb|Homo sapiens coagulation factor II (thrombin) receptor, mRNA (cDNA clone IMAGE:4849569), with apparent retained intron. [BC016059]	0	0.10503	1.27359	0.368096	22.8142	29.056	0	0	0	0	0	0	0	0	0	0	1	1	1	1	2
1346	A_33_P3258146	LOC100130539	NM_001258000	ref|NM_001258000|ens|ENST00000619243|ens|ENST00000624008|gb|AK295550	hs|chr10:44789941-44790000	953	ref|Homo sapiens uncharacterized LOC100130539 (LOC100130539), mRNA [NM_001258000]	0	0.278205	1.8976	0.229178	8.08729	15.3465	0	0	0	0	0	0	0	0	0	0	1	1	0	0	0
1347	A_23_P65189	PDX1	NM_000209	ref|NM_000209|ens|ENST00000381033|gb|U30329|gb|X99894	hs|chr13:28499310-28499369	1431	ref|Homo sapiens pancreatic and duodenal homeobox 1 (PDX1), mRNA [NM_000209]	0	0	1	1	4.43983	3.63975	0	0	0	0	0	0	0	0	0	0	0	0	0	0	0
1348	A_19_P00316371	LOC100506178	NR_038393	ref|NR_038393|linc|lnc-IL6-3:2|linc|lnc-IL6-3:3|gb|AK123961	hs|chr7:22613287-22613346	2103	ref|Homo sapiens uncharacterized LOC100506178 (LOC100506178), long non-coding RNA [NR_038393]	0	0	1	1	4.4293	3.6292	0	0	0	0	0	0	0	0	0	0	0	0	0	0	0
1349	A_32_P202438	AK025716	AK025716	gb|AK025716|tc|THC2493381	hs|chr2:128646022-128646081	2451	gb|Homo sapiens cDNA: FLJ22063 fis, clone HEP10326. [AK025716]	0	-0.0955409	1.24607	0.373949	31.7032	25.4427	0	0	0	0	0	0	0	0	0	0	1	1	1	1	2
1350	A_23_P122233	MRPL22	NM_001014990	ref|NM_001014990|ref|NM_014180|ens|ENST00000519059|ens|ENST00000520040	hs|chr5:154346304-154346363	387	ref|Homo sapiens mitochondrial ribosomal protein L22 (MRPL22), transcript variant 2, mRNA [NM_001014990]	0	-0.00530087	1.01228	0.931229	3360.28	3319.51	0	0	0	0	0	0	0	0	0	0	1	1	1	1	2
1351	A_22_P00003094	lnc-C8orf83-2	lnc-C8orf83-2:1	linc|lnc-C8orf83-2:1|gb|BX648262|tc|THC2623966	hs|chr8:93888040-93887981	3690	gb|Homo sapiens mRNA; cDNA DKFZp686B14119 (from clone DKFZp686B14119). [BX648262]	0	0	1	1	4.39529	3.59561	0	0	0	0	0	0	0	0	0	0	0	0	0	0	0
1352	A_33_P3208970	ZNF683	NM_001114759	ref|NM_001114759|ref|NM_173574|ens|ENST00000349618|ens|ENST00000436292	hs|chr1:26688187-26688128	1590	ref|Homo sapiens zinc finger protein 683 (ZNF683), transcript variant 1, mRNA [NM_001114759]	0	-0.26206	1.82835	0.604491	6.53786	3.57583	0	0	0	0	0	0	0	0	0	0	1	0	0	0	0
1353	A_21_P0003232	lnc-KCTD6-1	lnc-KCTD6-1:1	linc|lnc-KCTD6-1:1|linc|TCONS_00006864	hs|chr3:58429435-58429494	423	linc|LNCipedia lincRNA (lnc-KCTD6-1), lincRNA [lnc-KCTD6-1:1]	0	0.167353	1.47012	0.718304	4.38401	6.44502	0	0	0	0	0	0	0	0	0	0	0	1	0	0	0
1354	A_33_P3403075	PRR11	NM_018304	ref|NM_018304|ens|ENST00000614081|ens|ENST00000580177|ens|ENST00000262293	hs|chr17:57278961-57279020	1363	ref|Homo sapiens proline rich 11 (PRR11), mRNA [NM_018304]	0	-0.0398298	1.09605	0.519707	397.751	362.895	0	0	0	0	0	0	0	0	0	0	1	1	1	1	2
1355	A_24_P364807	LPCAT2	NM_017839	ref|NM_017839|ens|ENST00000615823|ens|ENST00000566915|ens|ENST00000262134	hs|chr16:55620157-55620216	4962	ref|Homo sapiens lysophosphatidylcholine acyltransferase 2 (LPCAT2), mRNA [NM_017839]	0	0.127736	1.34195	0.0594029	80.6446	108.221	0	0	0	0	0	0	0	0	0	0	1	1	1	1	2
1356	3xSLv1	3xSLv1	3xSLv1			0		-1	0.0312083	1.0745	0.954203	4.33621	4.65928	0	0	0	0	0	0	0	0	0	0	0	1	0	0	0
1357	A_22_P00000675	ENST00000414967	ENST00000414967	ens|ENST00000414967|linc|lnc-ACVR2A-3:1|linc|TCONS_00003026|gb|BQ214642	hs|chr2:146688455-146688514	487	gb|AGENCOURT_7550923 NIH_MGC_72 Homo sapiens cDNA clone IMAGE:6066297 5', mRNA sequence [BQ214642]	0	0.910798	8.14325	2.66324e-06	4.36196	35.5205	0	0	0	0	0	0	0	0	0	0	0	1	0	1	1
1358	A_21_P0011044	XLOC_l2_002945	TCONS_l2_00005589	linc|TCONS_l2_00005589	hs|chr12:37970281-37970340	370	linc|BROAD Institute lincRNA (XLOC_l2_002945), lincRNA [TCONS_l2_00005589]	0	0	1	1	4.30132	3.50558	0	0	0	0	0	0	0	0	0	0	0	0	0	0	0
1359	A_23_P104372	DNAJC9	NM_015190	ref|NM_015190|ens|ENST00000372950|ens|ENST00000456064|gb|AK094162	hs|chr10:75002733-75002674	1349	ref|Homo sapiens DnaJ (Hsp40) homolog, subfamily C, member 9 (DNAJC9), mRNA [NM_015190]	0	-0.0349909	1.0839	0.569453	2360.22	2177.52	0	0	0	0	0	0	0	0	0	0	1	1	1	1	2
1360	A_22_P00024301	lnc-DNAJC24-1	lnc-DNAJC24-1:1	linc|lnc-DNAJC24-1:1|gb|CV572980	hs|chr11:31329154-31329213	300	gb|od31a02.y1 Human keratoconus cornea, unamplified, (od [CV572980]	0	-0.226247	1.68363	0.669631	5.84548	3.47195	0	0	0	0	0	0	0	0	0	0	1	0	0	0	0
1361	A_22_P00001416	ENST00000526455	ENST00000526455	ens|ENST00000526455|linc|lnc-API5-3:1	hs|chr11:41898518-41898577	159	Unknown	0	0	1	1	4.25726	3.46417	0	0	0	0	0	0	0	0	0	0	0	0	0	0	0
1362	A_22_P00005153	lnc-DHX57-2	lnc-DHX57-2:1	linc|lnc-DHX57-2:1|tc|THC2671955	hs|chr2:39220661-39220602	337	tc|ALU1_HUMAN (P39188) Alu subfamily J sequence contamination warning entry, partial (7%) [THC2671955]	0	0.474977	2.98522	0.133022	4.27087	12.7495	0	0	0	0	0	0	0	0	0	0	0	1	0	0	0
1363	A_23_P6596	HES1	NM_005524	ref|NM_005524|ens|ENST00000476918|ens|ENST00000232424|gb|AK300482	hs|chr3:193854276-193854463	345	ref|Homo sapiens hes family bHLH transcription factor 1 (HES1), mRNA [NM_005524]	0	0.0130209	1.03044	0.845669	88.5642	91.2597	0	0	0	0	0	0	0	0	0	0	1	1	1	1	2
1364	A_21_P0000081	ZFAND1	NM_001170797	ref|NM_001170797|ref|NR_033196|tc|THC2669487|tc|THC2724545	hs|chr8:82615253-82615194	609	ref|Homo sapiens zinc finger, AN1-type domain 1 (ZFAND1), transcript variant 3, mRNA [NM_001170797]	0	-0.0790101	1.19953	0.202038	776.75	647.547	0	0	0	0	0	0	0	0	0	0	1	1	1	1	2
1365	A_33_P3304427	MCIDAS	NM_001190787	ref|NM_001190787|ens|ENST00000513468|tc|THC2602724	hs|chr5:54515713-54515654	1815	ref|Homo sapiens multiciliate differentiation and DNA synthesis associated cell cycle protein (MCIDAS), mRNA [NM_001190787]	0	-0.0351184	1.08422	0.812906	18.2142	16.7994	0	0	0	0	0	0	0	0	0	0	1	1	0	0	0
1366	A_21_P0014863	PPP2R5C	BC051442	gb|BC051442|tc|THC2657614|tc|THC2610857|tc|THC2639872	hs|chr14:102302791-102302850	680	gb|Homo sapiens cDNA clone IMAGE:6163196, partial cds. [BC051442]	0	-0.0436384	1.1057	0.482422	293.141	265.118	0	0	0	0	0	0	0	0	0	0	1	1	1	1	2
1367	A_24_P254346	DSCR3	NM_006052	ref|NM_006052|ens|ENST00000497493|ens|ENST00000399000|ens|ENST00000309117	hs|chr21:38596089-38596030	2888	ref|Homo sapiens Down syndrome critical region 3 (DSCR3), mRNA [NM_006052]	0	-0.00412488	1.00954	0.946512	836.179	828.275	0	0	0	0	0	0	0	0	0	0	1	1	1	1	2
1368	A_21_P0004716	ENST00000612554	ENST00000612554	ens|ENST00000612554|linc|lnc-EXOC2-5:7|linc|TCONS_00011429	hs|chr6:958625-958566	341	Unknown	0	0	1	1	4.15442	3.36822	0	0	0	0	0	0	0	0	0	0	0	0	0	0	0
1369	A_21_P0006907	lnc-ADD3-3	lnc-ADD3-3:1	linc|lnc-ADD3-3:1|linc|TCONS_00018328	hs|chr10:110540709-110540768	240	linc|LNCipedia lincRNA (lnc-ADD3-3), lincRNA [lnc-ADD3-3:1]	0	0	1	1	4.14002	3.35485	0	0	0	0	0	0	0	0	0	0	0	0	0	0	0
1370	A_33_P3395883	A_33_P3395883	A_33_P3395883		hs|chr17:060214338-060214279	0	Unknown	0	0.0271082	1.06441	0.659255	2078.98	2212.88	0	0	0	0	0	0	0	0	0	0	1	1	1	1	2
1371	A_23_P357760	ARSD	ENST00000481340	ens|ENST00000481340|ens|ENST00000217890|ref|XM_005274516|gb|AF160499	hs|chrX:2832639-2832580	250	ens|arylsulfatase D [Source:HGNC Symbol;Acc:HGNC:717] [ENST00000481340]	0	0	1	1	4.11167	3.32853	0	0	0	0	0	0	0	0	0	0	0	0	0	0	0
1372	ERCC-00025_93	DQ883689	DQ883689		unmapped	0	Unknown	1	0	1	1	4.09796	3.31581	0	0	0	0	0	0	0	0	0	0	0	0	0	0	0
1373	A_22_P00001540	lnc-ARHGEF2-2	lnc-ARHGEF2-2:1	linc|lnc-ARHGEF2-2:1	hs|chr1:155976821-155976762	40	linc|LNCipedia lincRNA (lnc-ARHGEF2-2), lincRNA [lnc-ARHGEF2-2:1]	0	-0.117079	1.30942	0.177836	43.3176	33.0816	0	0	0	0	0	0	0	0	0	0	1	1	1	1	2
1374	A_23_P171223	CXorf56	NM_022101	ref|NM_022101|ref|NM_001170569|ref|NM_001170570|ref|NR_003671	hs|chrX:118678409-118678350	408	ref|Homo sapiens chromosome X open reading frame 56 (CXorf56), transcript variant 1, mRNA [NM_022101]	0	-0.0241385	1.05715	0.700185	190.728	180.417	0	0	0	0	0	0	0	0	0	0	1	1	1	1	2
1375	A_23_P132444	TCEA1	NM_006756	ref|NM_006756|ref|NM_201437|ref|NR_109901|ref|NR_109902	hs|chr8:54879408-54879349	2492	ref|Homo sapiens transcription elongation factor A (SII), 1 (TCEA1), transcript variant 1, mRNA [NM_006756]	0	0.0273367	1.06497	0.656538	3438.41	3661.8	0	0	0	0	0	0	0	0	0	0	1	1	1	1	2
1376	A_33_P3300262	VIT	NM_001177972	ref|NM_001177972|ens|ENST00000457137|gb|BC061519|tc|THC2483251	hs|chr2:36986759-36986818	1358	ref|Homo sapiens vitrin (VIT), transcript variant 5, mRNA [NM_001177972]	0	0	1	1	4.04563	3.26721	0	0	0	0	0	0	0	0	0	0	0	0	0	0	0
1377	A_33_P3358856	ENST00000494093	ENST00000494093	ens|ENST00000494093	hs|chr19:1307493-1307434	225	ens|ribosomal protein S15 pseudogene 9 [Source:HGNC Symbol;Acc:HGNC:36440] [ENST00000494093]	0	-0.0114956	1.02682	0.85155	10400.3	10128.6	0	0	0	0	0	0	0	0	0	1	1	1	1	1	2
1378	A_23_P110504	CLPTM1L	NM_030782	ref|NM_030782|ens|ENST00000503534|ens|ENST00000503042|ens|ENST00000320895	hs|chr5:1318471-1318412	1675	ref|Homo sapiens CLPTM1-like (CLPTM1L), mRNA [NM_030782]	0	0.0168628	1.03959	0.783767	1781.87	1852.41	0	0	0	0	0	0	0	0	0	1	1	1	1	1	2
1379	A_33_P3231981	PARK7	NM_007262	ref|NM_007262|ref|NM_001123377|ens|ENST00000377488|ens|ENST00000377491	hs|chr1:8045101-8045160	719	ref|Homo sapiens parkinson protein 7 (PARK7), transcript variant 1, mRNA [NM_007262]	0	-0.00258455	1.00597	0.966435	10794.6	10730.6	0	0	0	0	0	0	0	0	0	1	1	1	1	1	2
1380	A_23_P396934	NWD2	NM_001144990	ref|NM_001144990|ens|ENST00000309447|gb|AB033065|tc|THC2635743	hs|chr4:37450834-37450893	7223	ref|Homo sapiens NACHT and WD repeat domain containing 2 (NWD2), mRNA [NM_001144990]	0	0	1	1	3.99814	3.22304	0	0	0	0	0	0	0	0	0	0	0	0	0	0	0
1381	A_21_P0011925	lnc-TEX261-2	lnc-TEX261-2:1	linc|lnc-TEX261-2:1|linc|TCONS_l2_00014643|linc|TCONS_l2_00015840|gb|DA173998	hs|chr2:71232158-71232099	68	gb|DA173998 BRAMY2 Homo sapiens cDNA clone BRAMY2037005 5', mRNA sequence [DA173998]	0	-0.607891	4.05407	0.0241175	16.1898	3.99348	0	0	0	0	0	0	0	0	0	0	1	1	0	0	0
1382	A_21_P0001740	lnc-WARS2-1	lnc-WARS2-1:1	linc|lnc-WARS2-1:1|linc|TCONS_00002455	hs|chr1:119860495-119860436	109	linc|LNCipedia lincRNA (lnc-WARS2-1), lincRNA [lnc-WARS2-1:1]	0	0	1	1	3.97922	3.63732	0	0	0	0	0	0	0	0	0	0	0	1	0	0	0
1383	A_33_P3214501	AEN	NM_022767	ref|NM_022767|ens|ENST00000557927|ens|ENST00000332810|ref|XM_006720644	hs|chr15:89174348-89174407	1951	ref|Homo sapiens apoptosis enhancing nuclease (AEN), mRNA [NM_022767]	0	0.000727667	1.00168	0.990573	494.518	495.347	0	0	0	0	0	0	0	0	0	0	1	1	1	1	2
1384	A_33_P3372659	A_33_P3372659	A_33_P3372659		hs|chr15:020318747-020318806	0	Unknown	0	0	1	1	3.95639	3.18391	0	0	0	0	0	0	0	0	0	0	0	0	0	0	0
1385	A_23_P159851	SLC7A3	NM_032803	ref|NM_032803|ref|NM_001048164|ens|ENST00000298085|ens|ENST00000374299	hs|chrX:70146831-70146772	1520	ref|Homo sapiens solute carrier family 7 (cationic amino acid transporter, y+ system), member 3 (SLC7A3), transcript variant 1, mRNA [NM_032803]	0	0.0520846	1.12742	0.402627	236.431	266.556	0	0	0	0	0	0	0	0	0	0	1	1	1	1	2
1386	A_23_P65307	SLITRK6	NM_032229	ref|NM_032229|ens|ENST00000400286|gb|AK026427|gb|AL137517	hs|chr13:86368069-86368010	3033	ref|Homo sapiens SLIT and NTRK-like family, member 6 (SLITRK6), mRNA [NM_032229]	0	0.359625	2.28889	0.322074	3.96117	9.0667	0	0	0	0	0	0	0	0	0	0	0	1	0	0	0
1387	A_24_P50245	HLA-DMA	NM_006120	ref|NM_006120|ens|ENST00000412394|ens|ENST00000416806|ens|ENST00000422196	hs|chr6:32917477-32917418	648	ref|Homo sapiens major histocompatibility complex, class II, DM alpha (HLA-DMA), mRNA [NM_006120]	0	0.0325107	1.07773	0.605514	157.838	170.107	0	0	0	0	0	0	0	0	0	0	1	1	1	1	2
1388	A_24_P88554	PEX11B	NM_003846	ref|NM_003846|ref|NM_001184795|ref|NR_073493|ref|NR_073491	hs|chr1:145523603-145523662	1699	ref|Homo sapiens peroxisomal biogenesis factor 11 beta (PEX11B), transcript variant 1, mRNA [NM_003846]	0	0.0331574	1.07934	0.589885	1260.75	1360.77	0	0	0	0	0	0	0	0	0	0	1	1	1	1	2
1389	A_21_P0001415	LOC91548	XR_247053	ref|XR_247053|ref|XR_248697|ref|XR_250944|linc|lnc-TRAF5-6:4	hs|chr1:211858222-211858281	556	ref|PREDICTED: Homo sapiens uncharacterized LOC91548 (RP11-122M14.1), misc_RNA [XR_247053]	0	0	1	1	3.91376	3.14347	0	0	0	0	0	0	0	0	0	0	0	0	0	0	0
1390	ERCC-00071_128	DQ883654	DQ883654		unmapped	0	Unknown	1	0	1	1	3.90656	3.13652	0	0	0	0	0	0	0	0	0	0	0	0	0	0	0
1391	A_33_P3213288	AIF1	NM_004847	ref|NM_004847|gb|EF070982|gb|U95213|tc|THC2484669	hs|chr6:31584267-31584326	959	ref|Homo sapiens allograft inflammatory factor 1 (AIF1), transcript variant 2, mRNA [NM_004847]	0	0.192143	1.55648	0.657419	4.04494	6.29587	0	0	0	0	0	0	0	0	0	0	1	1	0	0	0
1392	A_22_P00000150	LOC101928535	NR_120551	ref|NR_120551|linc|lnc-AASDHPPT-1:2|linc|TCONS_00019458|gb|BC043242	hs|chr11:106134670-106134729	791	ref|Homo sapiens uncharacterized LOC101928535 (LOC101928535), transcript variant 1, long non-coding RNA [NR_120551]	0	0.307378	2.02945	0.427816	3.91367	7.94259	0	0	0	0	0	0	0	0	0	0	0	1	0	0	0
1393	A_21_P0004277	lnc-GPR98-2	lnc-GPR98-2:1	linc|lnc-GPR98-2:1|linc|TCONS_00010038	hs|chr5:90620908-90620967	810	linc|LNCipedia lincRNA (lnc-GPR98-2), lincRNA [lnc-GPR98-2:1]	0	0	1	1	3.88793	3.11837	0	0	0	0	0	0	0	0	0	0	0	0	0	0	0
1394	A_24_P132518	IKBKB	NM_001556	ref|NM_001556|ref|NM_001242778|ref|NM_001190720|ref|NR_033818	hs|chr8:42189442-42189501	3401	ref|Homo sapiens inhibitor of kappa light polypeptide gene enhancer in B-cells, kinase beta (IKBKB), transcript variant 1, mRNA [NM_001556]	0	0.000442822	1.00102	0.99428	330.608	330.945	0	0	0	0	0	0	0	0	0	0	1	1	1	1	2
1395	A_23_P404821	KIAA1147	NM_001080392	ref|NM_001080392|ens|ENST00000536163|ens|ENST00000575464|gb|BC012493	hs|chr7:141357034-141356975	6789	ref|Homo sapiens KIAA1147 (KIAA1147), mRNA [NM_001080392]	0	0.000380134	1.00088	0.995101	278.582	278.826	0	0	0	0	0	0	0	0	0	0	1	1	1	1	2
1396	A_22_P00003889	ZNF608	NM_020747	ref|NM_020747|ens|ENST00000503896|ens|ENST00000505686|ens|ENST00000613878	hs|chr5:124036847-124036788	1144	ref|Homo sapiens zinc finger protein 608 (ZNF608), mRNA [NM_020747]	0	-0.0528273	1.12935	0.45047	69.342	61.4001	0	0	0	0	0	0	0	0	0	0	1	1	1	1	2
1397	A_23_P124003	P2RX2	NM_170683	ref|NM_170683|ref|NM_001282165|ref|NM_174873|ref|NM_001282164	hs|chr12:133198203-133198262	1175	ref|Homo sapiens purinergic receptor P2X, ligand gated ion channel, 2 (P2RX2), transcript variant 4, mRNA [NM_170683]	0	0.105111	1.27383	0.339591	21.1036	26.8823	0	0	0	0	0	0	0	0	0	0	1	1	1	1	2
1398	A_33_P3373403	PLEKHO1	NM_016274	ref|NM_016274|ens|ENST00000485470|ens|ENST00000479194|ens|ENST00000441340	hs|chr1:150129586-150129645	708	ref|Homo sapiens pleckstrin homology domain containing, family O member 1 (PLEKHO1), mRNA [NM_016274]	0	-0.0888267	1.22695	0.18301	96.778	78.8769	0	0	0	0	0	0	0	0	0	0	1	1	1	1	2
1399	A_33_P3264089	ACTR3C	NM_001164458	ref|NM_001164458|ref|NM_001164459|ens|ENST00000477367|ens|ENST00000252071	hs|chr7:149992401-149992342	236	ref|Homo sapiens ARP3 actin-related protein 3 homolog C (yeast) (ACTR3C), transcript variant 1, mRNA [NM_001164458]	0	-0.100658	1.26083	0.489798	18.3778	14.5759	0	0	0	0	0	0	0	0	0	0	1	1	0	0	0
1400	A_22_P00014113	lnc-SBK2-1	lnc-SBK2-1:1	linc|lnc-SBK2-1:1|linc|TCONS_00027424	hs|chr19:56037678-56037619	95	linc|LNCipedia lincRNA (lnc-SBK2-1), lincRNA [lnc-SBK2-1:1]	0	-0.122087	1.32461	0.506646	14.3298	10.8181	0	0	0	0	0	0	0	0	0	0	1	1	0	0	0
1401	A_21_P0000258	SNORD26	NR_002564	ref|NR_002564|tc|THC2538319|tc|THC2514589|tc|THC2504343	hs|chr11:62622823-62622764	15	ref|Homo sapiens small nucleolar RNA, C/D box 26 (SNORD26), small nucleolar RNA [NR_002564]	0	-0.153765	1.42483	0.0146715	3562.89	2500.56	0	0	0	0	0	0	0	0	0	0	1	1	1	1	2
1402	A_33_P3418218	SEC16B	NM_033127	ref|NM_033127|ens|ENST00000327037|ens|ENST00000528461|ens|ENST00000308284	hs|chr1:177902679-177902620	2753	ref|Homo sapiens SEC16 homolog B (S. cerevisiae) (SEC16B), mRNA [NM_033127]	0	0	1	1	3.85719	3.08564	0	0	0	0	0	0	0	0	0	0	0	0	0	0	0
1403	A_23_P211345	TBX1	NM_080647	ref|NM_080647|ref|XM_005261269|ref|XM_006724312|gb|AF373867	hs|chr22:19754788-19754847	2014	ref|Homo sapiens T-box 1 (TBX1), transcript variant C, mRNA [NM_080647]	0	-0.018413	1.04331	0.764422	6957.82	6668.99	0	0	0	0	0	0	0	0	0	0	1	1	1	1	2
1404	ERCC-00096_179	DQ459429	DQ459429		unmapped	0	Unknown	1	0	1	1	3.85547	3.08284	0	0	0	0	0	0	0	0	0	0	0	0	0	0	0
1405	A_21_P0005026	LOC100505711	XR_242019	ref|XR_242019|ref|XR_250005|ref|XR_252008|ref|XR_108647	hs|chr6:41349234-41349175	661	ref|PREDICTED: Homo sapiens uncharacterized LOC100505711 (LOC100505711), transcript variant X2, ncRNA [XR_242019]	0	0	1	1	3.85538	3.0821	0	0	0	0	0	0	0	0	0	0	0	0	0	0	0
1406	A_33_P3284117	A_33_P3284117	A_33_P3284117		hs|chr5:092952448-092952507	0	Unknown	0	0	1	1	3.85569	3.08172	0	0	0	0	0	0	0	0	0	0	0	0	0	0	0
1407	A_21_P0008154	lnc-NUFIP1-1	lnc-NUFIP1-1:5	linc|lnc-NUFIP1-1:5|linc|TCONS_00021988	hs|chr13:45461055-45458817	39	linc|LNCipedia lincRNA (lnc-NUFIP1-1), lincRNA [lnc-NUFIP1-1:5]	0	0	1	1	3.85692	3.08212	0	0	0	0	0	0	0	0	0	0	0	0	0	0	0
1408	A_33_P3326643	OTOG	NM_001277269	ref|NM_001277269|ref|NM_001292063|ens|ENST00000399391|gb|TCONS_l2_00004427	hs|chr11:17667339-17667398	8625	ref|Homo sapiens otogelin (OTOG), transcript variant 1, mRNA [NM_001277269]	0	-0.262679	1.83096	0.428259	8.83458	4.8251	0	0	0	0	0	0	0	0	0	0	1	1	0	0	0
1409	A_33_P3413038	PLXNB3	NM_001163257	ref|NM_001163257|ref|NM_005393|ens|ENST00000472415|ens|ENST00000469190	hs|chrX:153044726-153044785	6301	ref|Homo sapiens plexin B3 (PLXNB3), transcript variant 2, mRNA [NM_001163257]	0	0.0447943	1.10865	0.852846	8.76695	9.71948	0	0	0	0	0	0	0	0	0	0	1	1	0	0	0
1410	A_33_P3279620	AK094832	AK094832	gb|AK094832|gb|AB051438|tc|THC2579088	hs|chr22:22630310-22630251	625	gb|Homo sapiens cDNA FLJ37513 fis, clone BRCAN2000620. [AK094832]	0	0.128806	1.34526	0.0723282	53.0079	71.3093	0	0	0	0	0	0	0	0	0	0	1	1	1	1	2
1411	A_23_P160177	ATP1A4	NM_144699	ref|NM_144699|ref|NM_001001734|ens|ENST00000469023|ens|ENST00000368081	hs|chr1:160151807-160156110	3433	ref|Homo sapiens ATPase, Na+/K+ transporting, alpha 4 polypeptide (ATP1A4), transcript variant 1, mRNA [NM_144699]	0	0.0572515	1.14091	0.357415	241.465	275.49	0	0	0	0	0	0	0	0	0	0	1	1	1	1	2
1412	A_21_P0013482	XLOC_l2_014209	TCONS_l2_00027767	linc|TCONS_l2_00027767	hs|chr8:55783654-55783713	1327	linc|BROAD Institute lincRNA (XLOC_l2_014209), lincRNA [TCONS_l2_00027767]	0	0	1	1	3.86721	3.08788	0	0	0	0	0	0	0	0	0	0	0	0	0	0	0
1413	A_23_P385500	RNF166	NM_178841	ref|NM_178841|ref|NM_001171816|ref|NM_001171815|ens|ENST00000541206	hs|chr16:88763431-88763372	1354	ref|Homo sapiens ring finger protein 166 (RNF166), transcript variant 1, mRNA [NM_178841]	0	0.00130181	1.003	0.985404	60.1838	60.3645	0	0	0	0	0	0	0	0	0	0	1	1	1	1	2
1414	A_23_P110851	TERT	NM_198253	ref|NM_198253|ref|NM_001193376|ens|ENST00000310581|ens|ENST00000484238	hs|chr5:1253364-1253305	3935	ref|Homo sapiens telomerase reverse transcriptase (TERT), transcript variant 1, mRNA [NM_198253]	0	0.0536043	1.13137	0.41731	85.1757	96.3651	0	0	0	0	0	0	1	0	0	0	1	1	1	1	2
1415	A_22_P00003662	lnc-CDC25C-1	lnc-CDC25C-1:1	linc|lnc-CDC25C-1:1|tc|THC2701533	hs|chr5:137685050-137684991	280	linc|LNCipedia lincRNA (lnc-CDC25C-1), lincRNA [lnc-CDC25C-1:1]	0	0.179194	1.51075	0.593276	5.30894	8.02051	0	0	0	0	0	0	0	0	0	0	1	1	0	0	0
1416	A_22_P00011151	lnc-OBFC2A-1	lnc-OBFC2A-1:1	linc|lnc-OBFC2A-1:1|linc|TCONS_00003974|tc|THC2686815	hs|chr2:192563021-192563080	2704	linc|LNCipedia lincRNA (lnc-OBFC2A-1), lincRNA [lnc-OBFC2A-1:1]	0	-0.0442284	1.10721	0.788303	14.9426	13.4958	0	0	0	0	0	0	0	0	0	0	1	1	0	0	0
1417	A_23_P321935	OSBP2	NM_030758	ref|NM_030758|ref|NM_001282739|ref|NM_001282738|ref|NM_001282740	hs|chr22:31289833-31289892	2323	ref|Homo sapiens oxysterol binding protein 2 (OSBP2), transcript variant 1, mRNA [NM_030758]	0	0.0772893	1.19478	0.535069	18.3681	21.9459	0	0	0	0	0	0	0	0	0	0	1	1	0	1	1
1418	A_24_P375322	GGT8P	NR_003503	ref|NR_003503|ref|XR_430593|gb|AK055838|gb|TCONS_l2_00015399	hs|chr2:91969703-91969762	2033	ref|Homo sapiens gamma-glutamyltransferase 8 pseudogene (GGT8P), non-coding RNA [NR_003503]	0	0.372685	2.35876	0.287086	4.00067	9.43664	0	0	0	0	0	0	0	0	0	0	1	1	0	0	0
1419	A_33_P3278755	SULT6B1	NM_001032377	ref|NM_001032377|ens|ENST00000535679|ref|XM_005264307|tc|THC2484232	hs|chr2:37395087-37395028	809	ref|Homo sapiens sulfotransferase family, cytosolic, 6B, member 1 (SULT6B1), mRNA [NM_001032377]	0	0.335998	2.16769	0.312051	4.43342	9.6103	0	0	0	0	0	0	0	0	0	0	1	1	0	0	0
1420	A_23_P117582	JDP2	NM_130469	ref|NM_130469|ref|NM_001135049|ref|NM_001135047|ref|NM_001135048	hs|chr14:75937082-75937141	1668	ref|Homo sapiens Jun dimerization protein 2 (JDP2), transcript variant 1, mRNA [NM_130469]	0	0.0563797	1.13862	0.360408	1753.79	1996.91	0	0	0	0	0	0	0	0	0	0	1	1	1	1	2
1421	A_23_P211806	LRRFIP2	NM_017724	ref|NM_017724|ref|NM_006309|ref|NM_001134369|ref|NM_001282691	hs|chr3:37094855-37094796	2112	ref|Homo sapiens leucine rich repeat (in FLII) interacting protein 2 (LRRFIP2), transcript variant 2, mRNA [NM_017724]	0	-0.0228384	1.05399	0.710539	704.492	668.402	0	0	0	0	0	0	0	0	0	0	1	1	1	1	2
1422	A_23_P48535	ARHGAP5	NM_001030055	ref|NM_001030055|ref|NM_001173|ens|ENST00000539826|ens|ENST00000432921	hs|chr14:32624171-32624230	4840	ref|Homo sapiens Rho GTPase activating protein 5 (ARHGAP5), transcript variant 1, mRNA [NM_001030055]	0	-0.101266	1.2626	0.108364	224.338	177.679	0	0	0	0	0	0	0	0	0	0	1	1	1	1	2
1423	A_23_P102508	SLC5A6	NM_021095	ref|NM_021095|ref|NR_028323|ens|ENST00000488743|ens|ENST00000310574	hs|chr2:27423111-27423052	2595	ref|Homo sapiens solute carrier family 5 (sodium/multivitamin and iodide cotransporter), member 6 (SLC5A6), transcript variant 1, mRNA [NM_021095]	0	-0.0364045	1.08744	0.554846	552.255	507.85	0	0	0	0	0	0	0	0	0	0	1	1	1	1	2
1424	A_23_P29495	CTNNB1	NM_001904	ref|NM_001904|ref|NM_001098209|ref|NM_001098210|ens|ENST00000396185	hs|chr3:41281749-41281808	3529	ref|Homo sapiens catenin (cadherin-associated protein), beta 1, 88kDa (CTNNB1), transcript variant 1, mRNA [NM_001904]	0	0.000346891	1.0008	0.995494	3943.21	3946.36	0	0	0	0	0	0	0	0	0	0	1	1	1	1	2
1425	A_23_P51410	SMYD3	NM_022743	ref|NM_022743|ref|NM_001167740|ens|ENST00000453676|ens|ENST00000470863	hs|chr1:246490603-246490544	383	ref|Homo sapiens SET and MYND domain containing 3 (SMYD3), transcript variant 2, mRNA [NM_022743]	0	0.0223244	1.05275	0.738272	81.8839	86.2031	0	0	0	0	0	0	0	0	0	0	1	1	1	1	2
1426	A_33_P3273290	ZNF28	ENST00000464469	ens|ENST00000464469|gb|BC070146|tc|THC2489330	hs|chr19:53311236-53311177	286	ens|zinc finger protein 28 [Source:HGNC Symbol;Acc:HGNC:13073] [ENST00000464469]	0	0.0676223	1.16848	0.295488	106.365	124.285	0	0	0	0	0	0	0	0	0	0	1	1	1	1	2
1427	A_23_P45488	FAM3A	NM_021806	ref|NM_021806|ref|NM_001282311|ref|NM_001171134|ref|NM_001171132	hs|chrX:153735560-153735205	1040	ref|Homo sapiens family with sequence similarity 3, member A (FAM3A), transcript variant 1, mRNA [NM_021806]	0	-0.0253416	1.06009	0.680746	572.045	539.621	0	0	0	0	0	0	0	0	0	0	1	1	1	1	2
1428	A_23_P319640	LBX2-AS1	NR_024606	ref|NR_024606|gb|BC009264|gb|AK125271|gb|AK096725	hs|chr2:74731712-74731771	1968	ref|Homo sapiens LBX2 antisense RNA 1 (LBX2-AS1), long non-coding RNA [NR_024606]	0	-0.0527602	1.12917	0.404906	159.703	141.433	0	0	0	0	0	0	0	0	0	0	1	1	1	1	2
1429	A_23_P103877	LRRC38	NM_001010847	ref|NM_001010847|ens|ENST00000376085|gb|BC016048|tc|THC2492428	hs|chr1:13801828-13801769	1524	ref|Homo sapiens leucine rich repeat containing 38 (LRRC38), mRNA [NM_001010847]	0	-0.28418	1.92389	0.441679	8.30641	4.31752	0	0	0	0	0	0	0	0	0	0	1	1	0	0	0
1430	A_23_P258310	PXDNL	NM_144651	ref|NM_144651|ens|ENST00000356297|ens|ENST00000522628|ref|XM_005251167	hs|chr8:52232460-52232401	4483	ref|Homo sapiens peroxidasin-like (PXDNL), mRNA [NM_144651]	0	0	1	1	3.97642	3.17378	0	0	0	0	0	0	0	0	0	0	0	0	0	0	0
1431	A_23_P56529	AAMP	NM_001087	ref|NM_001087|ref|NM_001302545|ens|ENST00000489767|ens|ENST00000494720	hs|chr2:219130152-219129897	1138	ref|Homo sapiens angio-associated, migratory cell protein (AAMP), transcript variant 2, mRNA [NM_001087]	0	-0.0171375	1.04025	0.780315	2610.68	2509.66	0	0	0	0	0	0	0	0	0	0	1	1	1	1	2
1432	A_23_P29939	SNCA	NM_007308	ref|NM_007308|ref|NM_000345|ref|NM_001146054|ref|NM_001146055	hs|chr4:90647744-90647685	632	ref|Homo sapiens synuclein, alpha (non A4 component of amyloid precursor) (SNCA), transcript variant 4, mRNA [NM_007308]	0	0.0168438	1.03955	0.784079	1071.6	1113.97	0	0	0	0	0	0	0	1	0	0	1	1	1	1	2
1433	A_23_P88222	PLD4	NM_138790	ref|NM_138790|ref|XM_006720024|ref|XM_006720025|gb|AK295352	hs|chr14:105398513-105398653	1363	ref|Homo sapiens phospholipase D family, member 4 (PLD4), mRNA [NM_138790]	0	0	1	1	4.00137	3.19471	0	0	0	0	0	0	0	0	0	0	0	0	0	0	0
1434	A_21_P0008560	ENST00000558411	ENST00000558411	ens|ENST00000558411|linc|lnc-RPLP1-2:1|linc|TCONS_00023235|gb|AK097902	hs|chr15:69904774-69904833	1665	ens|prostate cancer associated transcript 29 (non-protein coding) [Source:HGNC Symbol;Acc:HGNC:50895] [ENST00000558411]	0	0	1	1	4.01083	3.20269	0	0	0	0	0	0	0	0	0	0	0	0	0	0	0
1435	A_33_P3267731	LINC01502	NR_034016	ref|NR_034016|ref|NR_034017|ref|NR_109814|ens|ENST00000447497	hs|chr9:138477048-138477107	727	ref|Homo sapiens long intergenic non-protein coding RNA 1502 (LINC01502), transcript variant 1, long non-coding RNA [NR_034016]	0	0	1	1	4.02114	3.49448	0	0	0	0	0	0	0	0	0	0	0	1	0	0	0
1436	A_24_P203765	SLC1A7	NM_001287596	ref|NM_001287596|ens|ENST00000371491|gb|BC000651|tc|THC2484350	hs|chr1:53580455-53574273	588	ref|Homo sapiens solute carrier family 1 (glutamate transporter), member 7 (SLC1A7), transcript variant 2, mRNA [NM_001287596]	0	0	1	1	4.0274	3.21687	0	0	0	0	0	0	0	0	0	0	0	0	0	0	0
1437	A_33_P3343616	PHF12	NM_001290131	ref|NM_001290131|ens|ENST00000378879|ens|ENST00000582655|ens|ENST00000582436	hs|chr17:27237154-27237095	2978	ref|Homo sapiens PHD finger protein 12 (PHF12), transcript variant 3, mRNA [NM_001290131]	0	-0.00212987	1.00492	0.995479	6.08949	6.05969	0	0	0	0	0	0	0	0	0	0	1	1	0	0	0
1438	A_33_P3248787	DB221055	DB221055	gb|DB221055	hs|chr1:149649119-149649060	493	gb|DB221055 TRACH3 Homo sapiens cDNA clone TRACH3011617 5', mRNA sequence [DB221055]	0	0.206941	1.61043	0.37385	7.8872	12.7017	0	0	0	0	0	0	0	0	0	0	1	1	0	0	0
1439	A_32_P45974	C2orf27A	BC071972	gb|BC071972|gb|AK292003|tc|THC2500237|tc|THC2475397	hs|chr2:132524902-132524960	811	gb|Homo sapiens chromosome 2 open reading frame 27, mRNA (cDNA clone IMAGE:6426166). [BC071972]	0	0	1	1	4.05206	3.23833	0	0	0	0	0	0	0	0	0	0	0	0	0	0	0
1440	A_22_P00023389	lnc-FAM114A1-1	lnc-FAM114A1-1:1	linc|lnc-FAM114A1-1:1	hs|chr4:38831061-38831120	1568	linc|LNCipedia lincRNA (lnc-FAM114A1-1), lincRNA [lnc-FAM114A1-1:1]	0	0	1	1	4.05987	3.24522	0	0	0	0	0	0	0	0	0	0	0	0	0	0	0
1441	A_33_P3214047	ENST00000412929	ENST00000412929	ens|ENST00000412929	hs|chr16:31660481-31660540	853	ens|vomeronasal 1 receptor 66 pseudogene [Source:HGNC Symbol;Acc:HGNC:37386] [ENST00000412929]	0	0	1	1	4.06783	3.25228	0	0	0	0	0	0	0	0	0	0	0	0	0	0	0
1442	A_22_P00005133	LINC00944	ENST00000542248	ens|ENST00000542248|ens|ENST00000536517|ens|ENST00000545508|linc|lnc-DHX37-10:5	hs|chr12:127245553-127245494	400	ens|long intergenic non-protein coding RNA 944 [Source:HGNC Symbol;Acc:HGNC:48640] [ENST00000542248]	0	0	1	1	4.07491	3.25867	0	0	0	0	0	0	0	0	0	0	0	0	0	0	0
1443	A_22_P00010440	ENST00000556602	ENST00000556602	ens|ENST00000556602|linc|lnc-NAA30-1:1|gb|BX648929|tc|THC2614133	hs|chr14:57825477-57825536	3313	gb|Homo sapiens mRNA; cDNA DKFZp686F1137 (from clone DKFZp686F1137). [BX648929]	0	0	1	1	4.08309	3.266	0	0	0	0	0	0	0	0	0	0	0	0	0	0	0
1444	A_23_P74344	TADA1	NM_053053	ref|NM_053053|ens|ENST00000467021|ens|ENST00000367874|gb|AK290964	hs|chr1:166826396-166826337	1599	ref|Homo sapiens transcriptional adaptor 1 (TADA1), mRNA [NM_053053]	0	0.0528786	1.12948	0.39316	344.535	389.145	0	0	0	0	0	0	0	0	0	0	1	1	1	1	2
1445	A_22_P00008549	LOC102724550	NR_110826	ref|NR_110826|ens|ENST00000436078|linc|lnc-KCNMB2-2:1|gb|AK056252	hs|chr3:177534725-177534784	72	ref|Homo sapiens uncharacterized LOC102724550 (LOC102724550), long non-coding RNA [NR_110826]	0	-0.237983	1.72975	0.652012	5.66008	3.27219	0	0	0	0	0	0	0	0	0	0	1	0	0	0	0
1446	A_21_P0004110	ENST00000503488	ENST00000503488	ens|ENST00000503488|ens|ENST00000607607|linc|lnc-CDH12-1:1|linc|TCONS_00009617	hs|chr5:21324469-21324410	4966	ens|long intergenic non-protein coding RNA 240 [Source:HGNC Symbol;Acc:HGNC:18772] [ENST00000607607]	0	0.146333	1.40066	0.756072	4.11567	5.76466	0	0	0	0	0	0	0	0	0	0	0	1	0	0	0
1447	A_22_P00004430	ENST00000563286	ENST00000563286	ens|ENST00000563286|linc|lnc-CORIN-1:1|gb|AK125335|gb|BX480261	hs|chr4:47842300-47842241	4056	gb|Homo sapiens cDNA FLJ43345 fis, clone NT2RI3008228. [AK125335]	0	0.0877292	1.22385	0.160082	260.952	319.367	0	0	0	0	0	0	0	0	0	0	1	1	1	1	2
1448	A_24_P253251	SLC7A1	NM_003045	ref|NM_003045|ens|ENST00000380752|ref|XM_005266507|gb|AK124591	hs|chr13:30084152-30084093	6741	ref|Homo sapiens solute carrier family 7 (cationic amino acid transporter, y+ system), member 1 (SLC7A1), mRNA [NM_003045]	0	0.0596769	1.1473	0.333271	1415.55	1624.06	0	0	0	0	0	0	0	0	0	0	1	1	1	1	2
1449	A_22_P00009751	lnc-ME3-1	lnc-ME3-1:1	linc|lnc-ME3-1:1	hs|chr11:85995043-85994984	2005	linc|LNCipedia lincRNA (lnc-ME3-1), lincRNA [lnc-ME3-1:1]	0	0	1	1	4.11809	3.29953	0	0	0	0	0	0	0	0	0	0	0	0	0	0	0
1450	A_23_P502035	GALT	NM_000155	ref|NM_000155|ref|NM_001258332|ens|ENST00000554550|ens|ENST00000554638	hs|chr9:34648881-34649043	925	ref|Homo sapiens galactose-1-phosphate uridylyltransferase (GALT), transcript variant 1, mRNA [NM_000155]	0	0.00148248	1.00342	0.980819	423.165	424.612	0	0	0	0	0	0	0	0	0	0	1	1	1	1	2
1451	A_23_P218131	INF2	NM_032714	ref|NM_032714|ens|ENST00000398337|gb|BC006173|tc|THC2472805	hs|chr14:105171047-105171106	1604	ref|Homo sapiens inverted formin, FH2 and WH2 domain containing (INF2), transcript variant 3, mRNA [NM_032714]	0	0.0630541	1.15626	0.307196	779.154	900.902	0	0	0	0	0	0	0	0	0	0	1	1	1	1	2
1452	A_33_P3352517	ACOT6	NM_001037162	ref|NM_001037162|ens|ENST00000381139|gb|DQ082756|tc|THC2482195	hs|chr14:74086523-74086582	934	ref|Homo sapiens acyl-CoA thioesterase 6 (ACOT6), mRNA [NM_001037162]	0	0.123929	1.33024	0.797915	4.14067	5.50807	0	0	0	0	0	0	0	0	0	0	0	1	0	0	0
1453	A_23_P36226	SLC25A33	NM_032315	ref|NM_032315|ens|ENST00000526165|ref|XM_005263503|gb|AF495714	hs|chr1:9642451-9642510	1080	ref|Homo sapiens solute carrier family 25 (pyrimidine nucleotide carrier), member 33 (SLC25A33), mRNA [NM_032315]	0	-0.000636438	1.00147	0.991736	1192.7	1190.96	0	0	0	0	0	0	0	0	0	0	1	1	1	1	2
1454	A_24_P367242	KRTAP19-1	NM_181607	ref|NM_181607|ref|NM_181609|ens|ENST00000390689|ens|ENST00000620117	hs|chr21:31852472-31852413	164	ref|Homo sapiens keratin associated protein 19-1 (KRTAP19-1), mRNA [NM_181607]	0	-0.113274	1.298	0.0703243	427.326	329.219	0	0	0	0	0	0	0	0	0	0	1	1	1	1	2
1455	A_33_P3744736	LOC646736	NR_046102	ref|NR_046102|gb|BC017935|linc|TCONS_l2_00015614|linc|TCONS_l2_00014278	hs|chr2:227044631-227044690	787	ref|Homo sapiens uncharacterized LOC646736 (LOC646736), long non-coding RNA [NR_046102]	0	0	1	1	4.13264	3.31809	0	0	0	0	0	0	0	0	0	0	0	0	0	0	0
1456	A_22_P00021678	lnc-KCNG3-2	lnc-KCNG3-2:1	linc|lnc-KCNG3-2:1	hs|chr2:42840095-42840036	2021	linc|LNCipedia lincRNA (lnc-KCNG3-2), lincRNA [lnc-KCNG3-2:1]	0	0	1	1	4.13238	3.31915	0	0	0	0	0	0	0	0	0	0	0	0	0	0	0
1457	A_33_P3334121	A_33_P3334121	A_33_P3334121		hs|chr1:148339922-148339863	0	Unknown	0	0.219925	1.6593	0.0572538	18.5558	30.7897	0	0	0	0	0	0	0	0	0	0	1	1	0	1	1
[truncated: 61,519 more rows]

## Sheet: >2fold up by PYC
filter condition→								select # 0 only	select more than # 0	select more than # 2	select less than# 0.01			select # 0 only	select # 0 only	#select # 0 only	#select # 0 only			select # 0 only	select # 0 only							select more than # 1
[truncated: 219 more rows]

[truncated: 1 more sheets: >2fold down by PYC]
